# Supplementary material for: Cucurbitacin B Exhibits Antitumor Effects on Chordoma Cells via Disruption of Brachyury
Source: Int J Mol Sci. 2025 Apr 18;26(8):3864. doi: 10.3390/ijms26083864 (PMC12028342; doi:10.3390/ijms26083864)
Supplement: Supplementary file 1 [file ijms-26-03864-s001.zip › Additional file S1.xlsx]

## Sheet: Suppl. Table S1
Gene	Forward Primer (5‘ -> 3‘)	Reverse Primer (5‘ -> 3‘)	Ta [°C]
TBXT	GTGACCAAGAACGGCAGGAG	TACTTCCAGCGGTGGTTGTC	52
GAPDH	CCTGCACCACCAACTGCTTA	TGGCATGGACTGTGGTCATG	54

## Sheet: Suppl. Table S2
ProbeName	p (Corr) ([CuB] Vs [untreated])	p ([CuB] Vs [untreated])	Regulation ([CuB] Vs [untreated])	FC (abs) ([CuB] Vs [untreated])	FC ([CuB] Vs [untreated])	Log FC ([CuB] Vs [untreated])	GeneSymbol	Description	Sequence	UniGeneID
GE_BrightCorner	0.0037854987	0.0019665838	up	1.67332	1.67332	0.742716		Unknown
DarkCorner	1.747967E-4	4.5199664E-5	up	2.32588	2.32588	1.21778		Unknown
A_24_P66027	0.0051289527	0.002751509	down	2.07174	-2.07174	-1.05084	APOBEC3B	Homo sapiens apolipoprotein B mRNA editing enzyme catalytic subunit 3B (APOBEC3B), transcript variant 1, mRNA [NM_004900]	GCTGCCCGCATCTATGATTACGACCCCCTATATAAGGAGGCGCTGCAAATGCTGCGGGAT	Hs.226307
A_32_P77178	5.933033E-4	2.3396879E-4	up	2.09973	2.09973	1.07021	CHRNB2	PREDICTED: Homo sapiens cholinergic receptor nicotinic beta 2 subunit (CHRNB2), transcript variant X1, misc_RNA [XR_001736952]	GGTCAATTTTTGGTCAAAAGTACAGAGAGCATAGAATAAAAGCAAAGATGTGAATGTCTC
A_23_P212522	2.418711E-9	1.4591256E-10	down	2.67467	-2.67467	-1.41936	ATP11B	Homo sapiens ATPase phospholipid transporting 11B (putative) (ATP11B), mRNA [NM_014616]	ATTTTCTAACTGTCCTCTTTCTTGGGTCTAAAGCTCATAATACACAAAGGCTTCCAGACC	Hs.478429
A_24_P934473	5.979778E-5	1.2261361E-5	up	2.27061	2.27061	1.18308	METTL22	methyltransferase like 22 [Source:HGNC Symbol;Acc:HGNC:28368] [ENST00000381920]	AAGCCAAGTACTTTAGAGAAGAAAAACGGTCTCAGCTGAACCTGTAGTGAGAGCATGCAG	Hs.593666
A_24_P9671	8.138003E-8	7.16493E-9	up	4.18934	4.18934	2.06672	DNAJA1	Homo sapiens DnaJ heat shock protein family (Hsp40) member A1 (DNAJA1), transcript variant 1, mRNA [NM_001539]	ATCCAGGTCAGATTGTCAAGCATGGAGATATCAAGTGTGTACTAAATGAAGGCATGCCAA	Hs.445203
A_32_P29551	5.3765666E-4	2.0545645E-4	up	2.27995	2.27995	1.189			CCTCTGTCTGGCTTTCTGGATCCTTAGATGAATTGCAGTTGGATTGGAATTTGGCACAAA
A_24_P801451	0.67960525	0.6277248	up	1.08015	1.08015	0.111227	EHMT2	Homo sapiens euchromatic histone lysine methyltransferase 2 (EHMT2), transcript variant 2, mRNA [NM_006709]	AAATCGGGCCATCCGCACCAGAGGAAGATCATTCTGCCGGGACGTGGCTCGGGGCTATGA	Hs.709218
A_32_P30710	0.65566236	0.60222715	up	1.09864	1.09864	0.13572	RPL23	Homo sapiens ribosomal protein L23 (RPL23), mRNA [NM_000978]	ACGAAAGTCATACCGTAGAAAAGATGGCGTGTTTCTTTATTTTGAAGATAATGCAGGAGT	Hs.406300
A_32_P89523	2.4301035E-4	7.002965E-5	up	2.41026	2.41026	1.26919			GAATTTCTTCTTCTTCATCAAGAAAGCCATGAGCGAGTTCCCTGAGTCTGAAGCCCCGAA
A_24_P704878	3.6962854E-4	1.2508346E-4	up	2.40965	2.40965	1.26882			GATTCTGAAAGCAAGGAATTTAATGCACAAGAAACGGTTCTCACAATACATAAAGAACTG
A_32_P86028	0.10930316	0.07954689	up	1.43219	1.43219	0.51822	RPS13	Homo sapiens ribosomal protein S13 (RPS13), mRNA [NM_001017]	TCTAAGGGACTTGCTCCTGATCTTCCTGAAGATCTCTACCATTTAATTAAGAAAGCAGTT	Hs.446588
A_24_P470079	4.607341E-4	1.6834795E-4	up	2.37548	2.37548	1.24822	ZNF440	zinc finger protein 440 [Source:HGNC Symbol;Acc:HGNC:20874] [ENST00000587795]	CACTTCATTCCATCCCAGCCAAAAAACAGACCTGTTTCTCGAGATTTTATGAATACTAAG	Hs.418192
A_23_P65830	0.9328696	0.91765964	up	1.02025	1.02025	0.0289225	HDDC3	Homo sapiens HD domain containing 3 (HDDC3), transcript variant 2, mRNA [NM_198527]	AGTCTGAAGGTCTCCTGCTAACTAAGCTGAGCCCCGCGTGGTGGGAATCAGATGTACCCA	Hs.349979
A_23_P109143	0.8586454	0.82976824	up	1.03368	1.03368	0.0477829	PRNP	Homo sapiens prion protein (PRNP), transcript variant 2, mRNA [NM_001271561]	TATATATTGCATAGGACAGACTTAGGAGTTTTGTTTAGAGCAGTTAACATCTGAAGTGTC	Hs.472010
A_24_P595567	7.5224374E-4	3.1360734E-4	down	2.7068	-2.7068	-1.43659		GMDS divergent transcript [Source:HGNC Symbol;Acc:HGNC:48993] [ENST00000660978]	TTTGGGGTTCATGGACAATTCTGAGGAGGAGATACTTAAGAGAGTGATGTTAGAATTTGA	Hs.188825
A_24_P391591	3.0018363E-9	1.854735E-10	down	3.67159	-3.67159	-1.8764		long intergenic non-protein coding RNA 342 [Source:HGNC Symbol;Acc:HGNC:42470] [ENST00000448494]	CTGTCACAGAGAGGTAGGACAAAACGATTGGTGTTCAAGAATTGGTTTGTAGCACAATAT	Hs.503463
A_24_P799245	3.7741874E-4	1.2845444E-4	up	2.20861	2.20861	1.14314		UI-1-BB1p-aum-a-04-0-UI.s1 NCI_CGAP_Pl6 Homo sapiens cDNA clone UI-1-BB1p-aum-a-04-0-UI 3', mRNA sequence [BQ023843]	ACCAAGTTTTACTTGGCTTTGTTTCAGGTTTACAGTTAGGTCTTAAAAGAGCTTTAAGGA	Hs.737370
A_24_P932757	3.5154E-4	1.16404364E-4	up	2.22262	2.22262	1.15226	PCLAF	Homo sapiens clone DNA48309 GKGM353 (UNQ353) mRNA, complete cds. [AY358648]	GGCTTTCTAAGCAACTTAAATGTTTTGTTTCGAAACAAAGTACTTGTCTGGATGTAGGAG	Hs.81892
A_24_P835500	3.053143E-7	3.1346485E-8	down	3.57277	-3.57277	-1.83704	ITPRIPL2	Homo sapiens ITPRIP like 2 (ITPRIPL2), transcript variant 1, mRNA [NM_001034841]	TTCGTTTTCTCTTGCAGGTTGGAGTAAATTTGCACTTTGAATCATGTGGGTCATTTGGGG	Hs.530899
A_23_P54340	5.666652E-4	2.1997526E-4	up	2.10482	2.10482	1.0737	MEGF11	Homo sapiens multiple EGF like domains 11 (MEGF11), mRNA [NM_032445]	AGAGTGGGAAGACAGCTCTACTAACCCTTCAGCTCTAGCAGTCCATGACTTTTTAAGGAA	Hs.712886
A_23_P67555	0.43845525	0.37734914	down	1.18302	-1.18302	-0.242474	APBA3	Homo sapiens amyloid beta precursor protein binding family A member 3 (APBA3), mRNA [NM_004886]	GATTTCCTAATATAAAAACAGTAAAAGCTTATGCATTTGGCAAAGTCTTGGATCAGGGTC	Hs.465607
A_24_P286412	1.8809953E-6	2.3537045E-7	up	2.34025	2.34025	1.22666	CRCP	Homo sapiens CGRP receptor component (CRCP), transcript variant 1, mRNA [NM_014478]	TGGGCAACAGAACTTGAACACTATCACCTATGAAACGTTAAAATACATATCAAAAACACC	Hs.300684
A_24_P229084	4.462136E-4	1.6131578E-4	up	2.18561	2.18561	1.12804	CATSPERG	Homo sapiens cation channel sperm associated auxiliary subunit gamma (CATSPERG), transcript variant 2, mRNA [NM_001330496]	CTGGTCTACTATTTTACAGGCACCTATACCACACTCTATGAGAGAAACCGCGGCAGTGGT	Hs.324335
A_23_P202696	0.92636395	0.9099751	down	1.01564	-1.01564	-0.0223932	KBTBD4	Homo sapiens kelch repeat and BTB domain containing 4 (KBTBD4), transcript variant 2, mRNA [NM_016506]	GGCTAGTTGATCATTTTTCCACAAAGAATTAGGTGTTAAGAGTTTTCCTTCAGGCTTTAC	Hs.718483
A_24_P927716	5.507985E-4	2.1206003E-4	up	2.14736	2.14736	1.10257	SLED1	Homo sapiens proteoglycan 3, pro eosinophil major basic protein 2 pseudogene (SLED1), non-coding RNA [NR_003542]	GGCATTGAGATGACTGACTTGTCAAATTAGTTCGGAAAGATTTTTGACAACTACTACAAG	Hs.689630
A_23_P124837	0.16379029	0.12429854	down	1.40888	-1.40888	-0.494547	LRP1	LDL receptor related protein 1 [Source:HGNC Symbol;Acc:HGNC:6692] [ENST00000556356]	GTGGAGATTGGAAACCCCACCTACAAGATGTACGAAGGCGGAGAGCCTGATGATGTGGGA	Hs.162757
A_24_P329635	0.12444451	0.09180784	down	1.25173	-1.25173	-0.323928	TSC1	Homo sapiens TSC complex subunit 1 (TSC1), transcript variant 1, mRNA [NM_000368]	GGATAAAATGGTACAATCTTAGTGAATGGGAATTGGAATCAAAAGAGTTTGCTGTCCTTC	Hs.370854
AT_D_3	2.8746942E-4	8.805106E-5	up	2.25529	2.25529	1.17331		Unknown
A_23_P148439	2.193653E-6	2.7919123E-7	up	2.31312	2.31312	1.20984			GCCTGGCTTTAAAGTTCGTTTTTTGTAACAGGCATAAGCCACTGTGCCTGGCCTTAAAGT
A_23_P137931	5.596294E-4	2.1649498E-4	up	2.15442	2.15442	1.1073	ADORA3	Homo sapiens adenosine A3 receptor (ADORA3), transcript variant A, mRNA [NM_000677]	CTATCATCAACTGCATCATCTACTTTAATGGTGAGGTACCACAGCTTGTGCTGTACATGG	Hs.281342
A_23_P203819	1.3765836E-6	1.6632364E-7	down	2.02248	-2.02248	-1.01613	GOLGA3	Homo sapiens golgin A3 (GOLGA3), transcript variant 1, mRNA [NM_005895]	TCTCACAGGATCCGGAGGGAAATGTGTTAGAGGGTCTGGAAAATTCAGTGCTTTTGAGTT	Hs.507333
A_32_P198868	9.3098596E-4	4.0308817E-4	up	2.06963	2.06963	1.04937			CTTTCAGGTGGAATTTTAGAAAATACCTGGCAAGTGAATAGTTCTGAAAGTGCTTCCTCT
A_24_P687	0.2423581	0.19273995	up	1.35287	1.35287	0.436021	CDH6	Homo sapiens cadherin 6 (CDH6), transcript variant 1, mRNA [NM_004932]	ACAGCTCGCGACAACACCGATGTCAGAGATTTCATTAACCAAAGGTTAAAGGAAAATGAC	Hs.124776
A_23_P253052	3.6621998E-8	2.9632332E-9	down	2.52563	-2.52563	-1.33664	CD99L2	Homo sapiens CD99 molecule like 2 (CD99L2), transcript variant 1, mRNA [NM_031462]	CATCTGTTCACGTGCTTGTGTCCAGGTGTGACTTGTAAACTGTCTAGTGTTTGCATTAAA	Hs.522805
A_32_P139302	0.15184051	0.114365354	down	1.23043	-1.23043	-0.299162			AAACAGTAACTACTTTTATAACATTAAGGTCAAGTCATTTGTAAAGATAATATCAACTGA
A_23_P201647	0.04296511	0.02848727	down	1.31023	-1.31023	-0.38982	SMG7	Homo sapiens SMG7 nonsense mediated mRNA decay factor (SMG7), transcript variant 1, mRNA [NM_173156]	CAACATTCCAGTGTTTGAACTGTCACTGATTCTTGCGCCCTAGACAAGCTAACCAGGTTT	Hs.591463
A_24_P350557	5.734632E-4	2.235949E-4	up	2.14594	2.14594	1.10161		Homo sapiens cDNA FLJ39895 fis, clone SPLEN2016922. [AK097214]	AAACAAACAATTTCATCAGTGTCAAGAATAGCAGGATTTATTTCACAAGCTTTTTGGATG
A_23_P146584	4.6468087E-4	1.7021978E-4	up	1.64097	1.64097	0.714546	MSANTD3	Homo sapiens Myb/SANT DNA binding domain containing 3 (MSANTD3), transcript variant 1, mRNA [NM_080655]	TGAGGAAGAACACCATCAACAAATGTCCATCTTACAACTGCAACTGATACAAATGAATGA	Hs.530272
A_24_P289607	3.7792252E-4	1.2868109E-4	up	2.3059	2.3059	1.20533	RADX	Homo sapiens RPA1 related single stranded DNA binding protein, X-linked (RADX), transcript variant 1, mRNA [NM_018015]	TTTACCCAATGGCATATTTTGTGTGTACACAGTTGAAAGTTGTCAGAAATGACAATCAAG	Hs.274267
A_32_P54289	4.3634293E-4	1.5622888E-4	down	2.13248	-2.13248	-1.09253		ALU1_HUMAN (P39188) Alu subfamily J sequence contamination warning entry, partial (8%) [THC2648397]	ATTAAGTAATTTTAAAAAACACTACTGCCTTTCCCAATCCTACCAAGTATGGGATGCTAG
A_23_P77000	0.2818093	0.22851014	down	1.35289	-1.35289	-0.436049	VASH1	Homo sapiens vasohibin 1 (VASH1), mRNA [NM_014909]	GTTGTACTAGACTTTGTTCAGGCTGTTCTCATCTCAGTATTGCCCCTTCCTTTCACTTTC	Hs.525479
A_23_P111020	1.03872036E-19	4.044369E-22	up	6.35413	6.35413	2.66769	SRF	Homo sapiens serum response factor (SRF), transcript variant 1, mRNA [NM_003131]	GTCCCCCAGGTGTTCCTGACAGCATCATCTGGGACAGTGCAGATCCCTGTTTCAGCAGTT	Hs.520140
A_32_P103558	0.44322425	0.38205752	up	1.24282	1.24282	0.313613	STON2	Homo sapiens stonin 2 (STON2), transcript variant 4, mRNA [NM_001366850]	TGGAGAAAACTACCGTATTCAAGAGATTAATCAAAATCAGTGTTTTAGCCAGGCGATGAC	Hs.14248
A_32_P235289	0.0010401501	4.5847805E-4	up	2.23544	2.23544	1.16056		novel transcript [ENST00000520758]	CCTCACCTCCGGTCACTGGAACACTGAGCTGTTAAATGAAAGACCTCTGAATAAGTCGTG
A_32_P22191	0.5209205	0.46023235	up	1.11073	1.11073	0.151509	BBX	Homo sapiens BBX high mobility group box domain containing (BBX), transcript variant 2, mRNA [NM_020235]	TCCATTTGCCTTCCTGGAATCCTGCTGCATCACAGAAGCTGGAAGTTCTGATGTTCCACT	Hs.124366
A_24_P253251	0.66168475	0.60843503	down	1.10616	-1.10616	-0.145559	SLC7A1	Homo sapiens solute carrier family 7 member 1 (SLC7A1), mRNA [NM_003045]	CAAGGCAAATGATTTTGTGTTTCTTGATGACAGACTATTAAGTTTGGGACTTATTTTCCC	Hs.14846
A_24_P52168	0.012137195	0.0070989304	up	1.59475	1.59475	0.673333			CAACTGCCTGTGTCAGGCTTGTCCCCCCTGAGATCAAAGTCTTACAAGTGGCTGTCAAGG
A_24_P530900	0.02322556	0.0144944275	up	1.60179	1.60179	0.679689			AAGTCAATACGTTGGAGGAACACCATGCTGACCTGTATAACCAAAGGTCGAGTAACTTGG
A_23_P391894	9.4194635E-4	4.0852136E-4	up	2.30189	2.30189	1.20282	ELP6	Homo sapiens cDNA FLJ20211 fis, clone COLF1807. [AK000218]	CCTCTGTAGTGAATGTACAAATTCTAATGTGATTTTCAAAATTAGTCTAGCCCGCAAGTA
A_24_P209571	3.0256424E-4	9.496143E-5	down	1.53776	-1.53776	-0.620833	YWHAZ	Homo sapiens tyrosine 3-monooxygenase/tryptophan 5-monooxygenase activation protein zeta (YWHAZ), transcript variant 2, mRNA [NM_145690]	CATCCTATTTACTGCAGCAAATCTCTCCTTAGTTGATGAGACTGTGTTTATCTCCCTTTA	Hs.492407
A_24_P148907	0.030451246	0.01955881	up	2.14054	2.14054	1.09797	MAB21L2	mab-21 like 2 [Source:HGNC Symbol;Acc:HGNC:6758] [ENST00000317605]	CAACTACCACATGAAGACGCTGCTGCTGTACGAGTGCGAGAAACACCCACGAGAAACGGA	Hs.584852
A_24_P6825	3.596427E-4	1.20347664E-4	up	2.46876	2.46876	1.30379	ZCCHC18	Homo sapiens zinc finger CCHC-type containing 18 (ZCCHC18), transcript variant 1, mRNA [NM_001143978]	ACGTGATAGAAATAGATGATACCCTTGATGACTCTGATGAGGATGTGATCCTGGTGGTGT	Hs.648338
A_23_P149281	0.07366577	0.051542554	up	1.41745	1.41745	0.503302	EPHA2	Homo sapiens EPH receptor A2 (EPHA2), transcript variant 1, mRNA [NM_004431]	GCCGGCTACACTGCCATCGAGAAGGTGGTGCAGATGACCAACGACGACATCAAGAGGATT	Hs.171596
A_23_P104098	2.9883438E-4	9.3215414E-5	up	2.11123	2.11123	1.07809	SYT2	Homo sapiens synaptotagmin 2 (SYT2), transcript variant 1, mRNA [NM_177402]	GCAAGAACAAGTAGACAGCAGCGGCTGGGACCCCACACCTTTCACGGACACTGACAAGAT	Hs.25422
A_24_P151920	8.562621E-4	3.653174E-4	up	1.94311	1.94311	0.958366	TMEM97	Homo sapiens transmembrane protein 97 (TMEM97), mRNA [NM_014573]	CTGCAAGTGGATTCGAACTCCTGCAATCATCTACTCTGTTCACACCATGACAACCTTAAT	Hs.199695
A_24_P252223	0.030370425	0.019500248	down	1.49108	-1.49108	-0.576358	SLC22A23	Homo sapiens solute carrier family 22 member 23 (SLC22A23), transcript variant 2, mRNA [NM_021945]	ACACCCCTCCGTTCCGCTAGCCTACCCTGTCAGCCTTTCAATAAAAGTTATGCACAAATG	Hs.713588
A_32_P141065	3.057734E-4	9.645781E-5	up	2.56484	2.56484	1.35887		novel transcript, antisense to LMX1A [ENST00000668780]	CTCTCCTTTGCCAGAGACTCCCACTCCCAGATGCAGGCTGGAGCGATCCCTCATAATTTA
A_23_P217015	0.06862589	0.04770562	up	1.42493	1.42493	0.510895	SET	Homo sapiens SET nuclear proto-oncogene (SET), transcript variant 2, mRNA [NM_003011]	TCAAATGGAAATCTGGAAAGGATTTGACGAAACGTTCGAGTCAAACGCAGAATAAAGCCA	Hs.436687
A_32_P188888	0.008277998	0.0046558073	up	2.3911	2.3911	1.25767	lnc-XRCC6-1	LNCipedia lincRNA (lnc-XRCC6-1), lincRNA [lnc-XRCC6-1:1]	CCAATGGACCTCTAGAGGTGTCCACTGTGCAATACAAGTACGTGACTCATTTCCCACTGT
A_23_P135381	0.00630106	0.0034526796	up	1.77561	1.77561	0.828312	SP5	Sp5 transcription factor [Source:HGNC Symbol;Acc:HGNC:14529] [ENST00000375281]	TTTTCGCTAGGACCGGTTTGGGCTTTGTACAGGTTATTTAATAGCTTTGTTAAAGATAAT	Hs.368802
A_23_P151294	2.844196E-4	8.6780055E-5	up	2.29406	2.29406	1.1979	IFNG	Homo sapiens interferon gamma (IFNG), mRNA [NM_000619]	ACTTGAATGTCCAACGCAAAGCAATACATGAACTCATCCAAGTGATGGCTGAACTGTCGC	Hs.856
A_32_P149011	2.2447781E-10	1.0379087E-11	up	4.43034	4.43034	2.14742		JP 2014500723-A/21210: Polycomb-Associated Non-Coding RNAs. [LF213707]	ACCAGCTCCTTGAGGCGTGAGTAACAGCCGTTCATGTCGTAGAGCAGCACGTTTACCTGC
A_32_P156549	0.21378568	0.1673327	up	1.18524	1.18524	0.245183			GCCCGCTCTTGTGACACAGAGACTATTTTATCAACTGTCAGCCCCATTCCTTTATGATAG
A_23_P215419	0.5945664	0.5368214	down	1.26028	-1.26028	-0.333748	ICA1	Homo sapiens islet cell autoantigen 1 (ICA1), transcript variant 2, mRNA [NM_004968]	TGACCTCGACCCACTCTCAAATCCTGATGCTGTTGGGAAAACCGATAAAGAACACGAATT	Hs.487561
A_23_P145874	0.004896237	0.0026141542	down	3.27964	-3.27964	-1.71354	SAMD9L	Homo sapiens sterile alpha motif domain containing 9 like (SAMD9L), transcript variant 1, mRNA [NM_152703]	CATTGATATCCACTGGTCACATCATAACTGTCTATAGGGCAATAAAATCTGTGTTAAACT	Hs.489118
AT_ssH_TR_5	0.0032506837	0.0016599505	up	1.52495	1.52495	0.608764		Unknown
A_23_P127662	1.7121276E-4	4.4019973E-5	up	2.36941	2.36941	1.24453	OR8D1	Homo sapiens olfactory receptor family 8 subfamily D member 1 (OR8D1), mRNA [NM_001002917]	AGCTTGTCCTTCGTCGATTTCTGCTATTCCTCTGTCATTACTCCCAAAATGCTGGTGAAC	Hs.504211
A_23_P253029	0.29800135	0.24364854	up	1.52314	1.52314	0.607049	BOK	Homo sapiens BCL2 family apoptosis regulator BOK (BOK), mRNA [NM_032515]	TCCAGGCCAGCACACCTAACCCATGGATGTGGAACCTACGGCCGAGAAGGAATGTTGCAT	Hs.293753
A_32_P125233	1.93121E-6	2.4264077E-7	up	2.9754	2.9754	1.57309		JP 2014500723-A/15004: Polycomb-Associated Non-Coding RNAs. [LF207501]	AGGAATGGGAATGACAGTAACAAACAAGATTTCACCACTGAATATTGTGATGTGACTGCA
A_24_P298846	0.24472073	0.19483922	up	1.22689	1.22689	0.295007	C6orf120	Homo sapiens chromosome 6 open reading frame 120 (C6orf120), transcript variant 1, mRNA [NM_001029863]	GCGAGTTCGAGATGAAGGTGTACTACGACGGCACGGTCGAGCAGCACCCGTTCGGCGAGG	Hs.591375
A_23_P141315	0.27864	0.225608	up	1.20579	1.20579	0.269974	NLE1	Homo sapiens notchless homolog 1 (NLE1), transcript variant 2, mRNA [NM_001014445]	AGCCAGAAATCGAAGGTCACAGGAAGTTGTCACTGAACTTGGCCCGTGTCTGCTACTCTG	Hs.85570
A_23_P87351	1.0277659E-7	9.313996E-9	down	2.40722	-2.40722	-1.26737	RRM1	Homo sapiens ribonucleotide reductase catalytic subunit M1 (RRM1), transcript variant 1, mRNA [NM_001033]	GAAGACTTCAGTTTTGTTAAGGAGATTTAGTTTTACTGCTTTGACTGGTGGGTCTCTAGA	Hs.445705
AT_ssH_PC_3	0.41005823	0.34946704	down	1.22736	-1.22736	-0.295563		Unknown
A_23_P155677	0.022468124	0.013975804	down	1.52169	-1.52169	-0.605674	UBE2K	Homo sapiens ubiquitin conjugating enzyme E2 K (UBE2K), transcript variant 1, mRNA [NM_005339]	GATTTTGGGGTCTATAGAGATTGCTTTATTGGATACTTCAAGTCATTCTTGCTTGCACTT	Hs.50308
A_24_P938342	2.9267464E-4	9.0424095E-5	up	2.41035	2.41035	1.26925		Homo sapiens uncharacterized gastric protein YA42P mRNA, partial cds. [AF264621]	TACTTATGAAGTTTCACGTTCATTAGCTGCTACTGAAGGTGCTTTATTACTAGTGGATGC
A_24_P131173	0.83477354	0.80216914	down	1.0604	-1.0604	-0.0846131	C1orf115	Homo sapiens chromosome 1 open reading frame 115 (C1orf115), mRNA [NM_024709]	AGTAGGCCACTGTTCTGACTTTGTTTCCAGAATATCCAGAAATCCAAAGGGGCTGTTGCT	Hs.519839
A_32_P76091	4.293E-16	4.321617E-18	up	5.34629	5.34629	2.41854	HSPD1	Homo sapiens heat shock protein family D (Hsp60) member 1 (HSPD1), transcript variant 1, mRNA [NM_002156]	ACAAAAACATTGGAGCTAAACTTGTTCAAGATGTTGCCAATAACACAAATGAAGAAGCTG	Hs.727543
A_24_P50489	0.8704259	0.84348255	down	1.02007	-1.02007	-0.0286683			GCTCGTTACTTACTGGACCTCTGGTCCTCAATAGTTCCTCTAGAAGAACACACCAGAAAT
A_24_P276932	0.011569887	0.0067375805	up	1.32796	1.32796	0.40921	ATP6V1C2	Homo sapiens ATPase H+ transporting V1 subunit C2 (ATP6V1C2), transcript variant 1, mRNA [NM_001039362]	TTTCAAATGACCAATCAAGTACTACTTCTTGGTTAAAAGGCCACTGGTAGAGTCATCTGA	Hs.580464
A_24_P838448	0.12127939	0.08921014	up	1.61118	1.61118	0.688116	CASC15	Homo sapiens cancer susceptibility 15 (CASC15), long non-coding RNA [NR_015410]	TTCACTGTCTAATTTTCCAGAGCCCCTCATATAAGGAACTGTATTATTGGTATAATCATC	Hs.712707
A_23_P337746	0.12121651	0.089160934	up	1.33244	1.33244	0.414066	NRL	Homo sapiens neural retina leucine zipper (NRL), transcript variant 1, mRNA [NM_006177]	GTTTTTAATTCAGGGTTTTCAACCTGTAACACATTAAAGCTGTAATTAGCAATGAGGCTG	Hs.652297
A_23_P216689	0.027440324	0.017429244	down	1.26595	-1.26595	-0.340215	BRD3	bromodomain containing 3 [Source:HGNC Symbol;Acc:HGNC:1104] [ENST00000303407]	ATGGGTACTGTATTTGAAAGCTGTTAGCTTTGTCAACACGCATTGTCCTTGTCATTTGGG	Hs.522472
A_24_P208897	0.021494512	0.013313175	down	1.45445	-1.45445	-0.540472	COX18	Homo sapiens cytochrome c oxidase assembly factor COX18 (COX18), transcript variant 2, mRNA [NM_173827]	CAAAAAATTGGAATGTCTCGTTTTCAGACGTATATTACGTACTTTGTCCGTGCAATGTCG	Hs.356697
A_24_P42557	3.946152E-4	1.363431E-4	up	2.20452	2.20452	1.14047	TSHR	Homo sapiens thyroid stimulating hormone receptor (TSHR), transcript variant 2, mRNA [NM_001018036]	TTCCACTGATATATTCTTTATACTTGAAATTACAGACAACCCTTACATGACGTCAATCCC	Hs.160411
(+)E1A_r60_3	2.1138524E-4	5.788107E-5	up	2.29758	2.29758	1.20011		Unknown
A_23_P93295	3.0404434E-4	9.563866E-5	up	2.28301	2.28301	1.19094	OR12D2	Homo sapiens olfactory receptor family 12 subfamily D member 2 (gene/pseudogene) (OR12D2), mRNA [NM_013936]	CTGTCCTACCTGGATATCTGTTACTCTACGGTGACACTGCCAAAAATGCTGCAGAACTTT	Hs.247862
A_24_P926770	6.105234E-4	2.429881E-4	up	1.91832	1.91832	0.939847	LRP10	Homo sapiens LDL receptor related protein 10 (LRP10), transcript variant 1, mRNA [NM_014045]	GCCCCATCCAGACCGGATTATTTTTCCCAATCATGCTTGTGAGGACCCCCCAGCAGTGCT	Hs.525232
A_23_P67355	1.6437134E-10	7.3125655E-12	up	3.8348	3.8348	1.93915	PRRG2	Homo sapiens proline rich and Gla domain 2 (PRRG2), transcript variant 1, mRNA [NM_000951]	GGATTCCGGAAGCCGCTAGGCCTCATAGACGCCGAAGCTGGACTTGGAGTGGGGAATGGT	Hs.35101
A_23_P48487	0.026124436	0.016496165	up	1.53386	1.53386	0.617164	SLC8A3	Homo sapiens solute carrier family 8 member A3 (SLC8A3), transcript variant c, mRNA [NM_183002]	TGTTTTCGTGGCATTTGGCACCTCTGTCCCAGATACGTTTGCCAGCAAAGCTGCTGCCCT	Hs.337696
A_23_P204947	0.7420947	0.6963334	down	1.19903	-1.19903	-0.26187	GJB2	Homo sapiens gap junction protein beta 2 (GJB2), mRNA [NM_004004]	ATTCTGTTGATTAAAGATGAGCTTTGTCTACTTCAAAAGTTTGTTTGCTTACCCCTTCAG	Hs.524894
A_24_P50738	3.1691283E-4	1.0122115E-4	up	2.31182	2.31182	1.20903		Homo sapiens clone B2E9D5H myosin-reactive immunoglobulin heavy chain variable region mRNA, partial cds. [AF035020]	GTTGGACCACAAACTATGCACAGAAGTTTCAGGGGAAGGTCACCATGACCAAGGACACGT	Hs.510635
A_24_P624263	0.44326654	0.38210475	down	1.24662	-1.24662	-0.31802		KCNK15 and WISP2 antisense RNA 1 [Source:HGNC Symbol;Acc:HGNC:49901] [ENST00000419931]	CATGGGAGCCAAATGTATTACTCCTCTGATGCCTACAATTCCACTATAATAGTCTGGTGG	Hs.255479
A_23_P351328	4.1799888E-4	1.4718914E-4	up	2.22835	2.22835	1.15598	PRR30	Homo sapiens proline rich 30 (PRR30), mRNA [NM_178553]	AGACCAGGAGCTTCAGGTCTGCAGGCCTTCAATCACCAAACTCCCCACGATGTTTCTCCG	Hs.136555
A_23_P129829	0.69127727	0.6403058	down	1.04015	-1.04015	-0.0567981	ORMDL3	Homo sapiens ORMDL sphingolipid biosynthesis regulator 3 (ORMDL3), transcript variant 2, mRNA [NM_139280]	CTGGAGCCTTCTCCCCTCCCCAGTTGGACTAGGGGCAGTGTTAATTTTGAAAAGGTGTGG	Hs.514151
A_23_P142688	0.6975651	0.6473698	up	1.08019	1.08019	0.111285	RETREG2	Homo sapiens reticulophagy regulator family member 2 (RETREG2), transcript variant 1, mRNA [NM_024293]	GCAGTACCTGTGCCTAGGATTGGTTTTAAATTTGTAAATAATTTTCCATTTGGGTTAGTG	Hs.516707
A_32_P10665	0.8488593	0.8184935	down	1.03124	-1.03124	-0.0443866			GGGTTGAATTTATCTCCCTGATGTTTCTTAATTGAGCCAACATTCCTTTCGGCGGGACAC
A_23_P53015	3.8105134E-6	5.186334E-7	up	2.23281	2.23281	1.15886	TUT1	Homo sapiens terminal uridylyl transferase 1, U6 snRNA-specific (TUT1), transcript variant 1, mRNA [NM_022830]	CATATAGAACAGGCAACCAAGAGAACGCGGTCAGAAGGAGGTGGAACTGGGGAGTCCTCT	Hs.728983
A_23_P56855	0.0031695873	0.0016138339	up	2.69015	2.69015	1.42769	POTEI	Homo sapiens POTE ankyrin domain family member I (POTEI), mRNA [NM_001277406]	CACTCTACACTATGCTGTCTACAATGAAGATAAATTAATGGCCAAGCACTGCTCTTATAC	Hs.558829
A_32_P184330	0.15911055	0.12038705	down	1.41504	-1.41504	-0.500847		Homo sapiens cDNA FLJ27231 fis, clone SYN06240. [AK130741]	TGTGACCGTTTGTGACGAGTTATCTCAGTCCTCACATGAGTTCTTACATGAGTCCCTCTA	Hs.347034
A_24_P212086	9.3488087E-4	4.050248E-4	up	2.05739	2.05739	1.04081	SERPINB5	Homo sapiens serpin family B member 5 (SERPINB5), mRNA [NM_002639]	AATGCTGCCTACTTTGTTGGCAAGTGGATGAAGAAATTTTCTGAATCAGAAACAAAAGAA	Hs.55279
A_24_P373475	4.6149522E-4	1.6876083E-4	up	2.31919	2.31919	1.21362	ASPA	Homo sapiens aspartoacylase (ASPA), transcript variant 1, mRNA [NM_000049]	TTTATGTATGTAGCTTATTCAAAGAAGTGTTTCCTATTTCTATATAGTTTATTATACATG	Hs.171142
A_23_P107597	0.31688088	0.2611898	up	1.301	1.301	0.379623	ATP8B1	Homo sapiens ATPase phospholipid transporting 8B1 (ATP8B1), mRNA [NM_005603]	TGGCTTGGATACTTCTTATTGGACTTTTGTGAATGCTTTTTCAATTTTTGGAAGCATTGC	Hs.216623
ETG02_36680	2.9619792E-4	9.199836E-5	up	2.29667	2.29667	1.19954		Unknown
A_24_P394940	6.4534805E-4	2.609629E-4	up	2.30533	2.30533	1.20497	CYP2E1	Homo sapiens cytochrome P450 family 2 subfamily E member 1 (CYP2E1), mRNA [NM_000773]	TGAAGTAAAAGAGTATGTGTCTGAAAGGGTGAAGGAGCACCATCAATCTCTGGACCCCAA	Hs.12907
A_24_P912617	4.8341745E-4	1.791302E-4	up	2.24967	2.24967	1.16972			CTCCTGGGATAAAAGACAGAGAAGTGTGACTTTTTATGCACTTCTACATCCTTCTGCCTG
A_23_P152107	0.23868127	0.18939768	down	1.13316	-1.13316	-0.180355	UBE2I	Homo sapiens ubiquitin conjugating enzyme E2 I (UBE2I), transcript variant 2, mRNA [NM_194259]	TCTCGATTCGCTGAATTGCCCGTTTCCATACAGGGTCTCTTCCTTCGGTCTTTTGTATTT	Hs.302903
A_23_P97584	1.7627395E-5	2.921241E-6	up	1.7432	1.7432	0.801741	DNTTIP2	Homo sapiens deoxynucleotidyltransferase terminal interacting protein 2 (DNTTIP2), mRNA [NM_014597]	TACTTCCAGATTGGAACCATTGTTGACAATCCAGCTGATTTCTACCATTCACGAATTCCC	Hs.85769
A_32_P146113	0.027335573	0.017357387	up	1.67595	1.67595	0.744983	ARMC12	Homo sapiens armadillo repeat containing 12 (ARMC12), transcript variant 1, mRNA [NM_145028]	GCTGGATGACAAGGACAACAGTGTCAAAACCCAAGCTCTGAATACACTTAAAGCTTTCTC	Hs.533066
(+)E1A_r60_a97	1.7338987E-9	1.0101364E-10	up	4.03198	4.03198	2.01149		Unknown
A_24_P305467	0.6194735	0.563425	down	1.09322	-1.09322	-0.12859	GATAD2A	Homo sapiens GATA zinc finger domain containing 2A (GATAD2A), transcript variant 1, mRNA [NM_001300946]	AAAGGACAGCAAACAATTTTATAATCCTTAAAGTGTAATAGACGGTTACACTAGTGCAGG	Hs.118964
A_23_P426140	8.226569E-7	9.3930986E-8	down	2.62379	-2.62379	-1.39165	ZYG11B	Homo sapiens zyg-11 family member B, cell cycle regulator (ZYG11B), mRNA [NM_024646]	GCATTCTTTGGTTTCCAAATCTTAATCTAAGATACTTTGTTAACTGACTGGTAGCCTAAG	Hs.476280
A_24_P356721	0.3790024	0.31946766	up	1.23002	1.23002	0.298687	RPL18	Homo sapiens ribosomal protein L18 (RPL18), transcript variant 1, mRNA [NM_000979]	TCAAGTTATACAGGTTTCTGGCCAGAAGAACCAACTCCACATTCAACCAGGTTGTGTTGA	Hs.515517
A_23_P356755	2.2991725E-7	2.2934096E-8	up	3.35706	3.35706	1.7472	CEBPG	Homo sapiens CCAAT enhancer binding protein gamma (CEBPG), transcript variant 1, mRNA [NM_001806]	CCATGACTCAAAGACCCATTGGAGGCTATTTTCTGGGATCAGCACTGAAGAGTTGATTAG	Hs.429666
A_23_P379550	6.3074425E-5	1.3060625E-5	up	2.01259	2.01259	1.00905	YARS1	Homo sapiens tyrosyl-tRNA synthetase (YARS), mRNA [NM_003680]	TATGTAGAGAAGATTGACGTGGGGGAAGCTGAACCACGGACTGTGGTGAGCGGCCTGGTA	Hs.213264
A_23_P345710	0.9484333	0.9365337	up	1.00997	1.00997	0.014311	XXYLT1	Homo sapiens xyloside xylosyltransferase 1 (XXYLT1), transcript variant 1, mRNA [NM_152531]	GAAGCAAGCACTTGAAGAGAAGGAAGGGGAGAAAGGGTCCCCCTTGCTGTCTGCCTCTGA	Hs.744847
A_24_P719096	2.5035457E-5	4.3944406E-6	up	2.43504	2.43504	1.28394		2103155A neuronal apoptosis inhibitory protein. {Homo sapiens} (exp=-1; wgp=0; cg=0), partial (11%) [THC2729213]	TTTTAATTTCCCTCAGGGAGAACATTTTGTGAATTCCTGGGTCCAGAGAGAATTACCTAT
A_24_P343233	0.72749776	0.6800366	up	1.07202	1.07202	0.100329	HLA-DRB1	Homo sapiens major histocompatibility complex, class II, DR beta 1 (HLA-DRB1), transcript variant 1, mRNA [NM_002124]	TTCGTGCTGGGCCTGCTCTTCCTTGGGGCCGGGCTGTTCATCTACTTCAGGAATCAGAAA	Hs.696211
A_23_P408787	3.1420242E-4	1.0002169E-4	up	2.34939	2.34939	1.23229	GCSAML	Homo sapiens germinal center associated signaling and motility like (GCSAML), transcript variant 1, mRNA [NM_145278]	TATTTTGTTTGCAACACACTAGTTAATTTAACCTGTGACTAGTTATCTCTACCGAAGGTG	Hs.732113
A_23_P344655	5.264266E-5	1.0535449E-5	up	2.61994	2.61994	1.38953		Homo sapiens cDNA FLJ36848 fis, clone ASTRO2013802. [AK094167]	TGGGCAGCACTAATCAACCAAGGTAAAGTGAGAATTTTTTAATGACTCATTGTCTAAACA	Hs.516217
A_23_P350678	5.321174E-4	2.0252394E-4	up	2.17643	2.17643	1.12196	CFAP43	cilia and flagella associated protein 43 [Source:HGNC Symbol;Acc:HGNC:26684] [ENST00000369720]	CCACCACTAATTTGAGAATTGCTTATTTGCGCTTGAAACATCAAGAAAGCTCTACCGACA	Hs.288927
A_23_P397933	5.030274E-4	1.8853888E-4	up	2.20646	2.20646	1.14173	MASP1	Homo sapiens mannan binding lectin serine peptidase 1 (MASP1), transcript variant 1, mRNA [NM_001879]	TTCCCCCTGATAAGATGAGGTAAAGCCAATGTAACCAAAAGGCAAAAATTACAATCGGTT	Hs.89983
A_23_P145024	9.27562E-6	1.4051234E-6	up	4.21562	4.21562	2.07574	ADRB2	Homo sapiens adrenoceptor beta 2 (ADRB2), mRNA [NM_000024]	CTCTTATTTGCTCACACGGGGTATTTTAGGCAGGGATTTGAGGAGCAGCTTCAGTTGTTT	Hs.2551
A_24_P104115	0.9484533	0.9366029	down	1.01493	-1.01493	-0.0213769	RHOF	Homo sapiens ras homolog family member F, filopodia associated (RHOF), mRNA [NM_019034]	GTTCATAGACCACCTGTGTCACCAACAGCCAGATACCTAATCCCTGAGCCTCCTTTGGGA	Hs.717201
A_23_P433829	2.2939323E-8	1.7444671E-9	down	2.58125	-2.58125	-1.36807	C5orf24	Homo sapiens chromosome 5 open reading frame 24 (C5orf24), transcript variant 2, mRNA [NM_152409]	ATAGAAAAAGAAGCATTCTCTAGGTTTGCATGTAGCTATAGTCACTATATTTTGCCTTTC	Hs.708536
A_23_P110846	0.81257254	0.77658385	down	1.03663	-1.03663	-0.0519042	CNOT8	Homo sapiens CCR4-NOT transcription complex subunit 8 (CNOT8), transcript variant 1, mRNA [NM_004779]	TCAGATTTTTGGGTCATGTCTGTTGTATTTTCAGTAATGTGATTTCAGATGGTCATCTGG	Hs.26703
A_24_P910381	0.034570787	0.022465585	up	1.80439	1.80439	0.85151			TGTTTATGATGCCACCATCGTATTCACGTCTCGCTCGTTCTGGCGCTTAAGTTTAGGGGG
A_23_P110699	0.32092512	0.26499966	up	1.32526	1.32526	0.406281	ZNF300	Homo sapiens zinc finger protein 300 (ZNF300), transcript variant 2, mRNA [NM_052860]	CAGATTCAGTAAAGTTGATCTGTATGCATTTTCCCATCTCAAGCATATAAGTTGACCTGC	Hs.134885
A_23_P60811	0.026575075	0.01681564	up	1.46388	1.46388	0.549795	PRKAA2	Homo sapiens protein kinase AMP-activated catalytic subunit alpha 2 (PRKAA2), mRNA [NM_006252]	TACACAGACCAAGATCAAGTTTTGATTCCACAACTGCAGAGAGCCATTCACTTTCTGGCT	Hs.437039
A_23_P112327	2.8978364E-4	8.917125E-5	up	2.31049	2.31049	1.2082	OBP2A	Homo sapiens odorant binding protein 2A (OBP2A), transcript variant alpha, mRNA [NM_014582]	TTTAAGAAATTGGTGCAGCACAAGGGACTCTCGGAGGAGGACATTTTCATGCCCCTGCAG	Hs.567489
A_24_P344890	6.282114E-4	2.521529E-4	up	1.97052	1.97052	0.978575	RNPC3	RNA binding region (RNP1, RRM) containing 3 [Source:HGNC Symbol;Acc:HGNC:18666] [ENST00000533099]	AAGGGTAGTGCATTAAGGAAAAACAGTCTTGGCAGGTATATAGGAATAGTGGTTTCCAGA	Hs.484588
A_23_P111381	0.103062354	0.07458872	up	1.42795	1.42795	0.513949	ATG5	Homo sapiens autophagy related 5 (ATG5), transcript variant 1, mRNA [NM_004849]	CAGTAAACCCATCTTTCCTTAACGAAAATTTCCTATGTTTACAGTCTGTCTATTGGTATG	Hs.486063
A_23_P48414	0.006078664	0.0033185398	up	2.06554	2.06554	1.04652	CCNA1	Homo sapiens cyclin A1 (CCNA1), transcript variant 1, mRNA [NM_003914]	TTGTCTATATCACCGATGATACATACACAAAACGACAACTGTTAAAAATGGAACACTTGC	Hs.417050
A_32_P3518	4.051256E-4	1.4114773E-4	up	2.26441	2.26441	1.17914			ATAAGGCATGTAAGTAAGGTGTTTATCAGTATGAATTCCTCTGAGTGCTGGTAAATGCTC
A_32_P430743	0.0035772854	0.0018477956	up	1.92938	1.92938	0.948137	DET1	Homo sapiens DET1 partner of COP1 E3 ubiquitin ligase (DET1), transcript variant 9, non-coding RNA [NR_135742]	GAAATCTGTCTTAAGGAGGGATGTATTACTCAAAATAAATTGCCTCTATCATTCAGTGTG	Hs.655064
A_24_P405552	0.0020430924	9.857238E-4	up	1.72061	1.72061	0.782922	SERP1	Homo sapiens stress associated endoplasmic reticulum protein 1 (SERP1), mRNA [NM_014445]	GTCTAACTCTGCATAGACAGGGTCTAGATTTTGTTAACCCAAATGTATAACTGCAGTTAG	Hs.713956
A_23_P85015	0.11165309	0.08144728	up	1.65771	1.65771	0.72919	MAOB	Homo sapiens monoamine oxidase B (MAOB), mRNA [NM_000898]	ACCTTCCCTAGTTCTTTGCATTCGTCCTTAGAATACTGTATTGTTACAGCTGAAAGACAG	Hs.654473
A_23_P215604	0.2931137	0.23906033	down	1.21501	-1.21501	-0.280968	CASD1	Homo sapiens CAS1 domain containing 1 (CASD1), transcript variant 1, mRNA [NM_022900]	TGAAACTAGGCTTTTTGCTGTTATTCATATGTTTTTTGGCATATTCTCAGGGTGCATTTG	Hs.260041
A_23_P369815	3.566602E-4	1.18966964E-4	up	2.24764	2.24764	1.16841	FASLG	Homo sapiens Fas ligand (FASLG), transcript variant 1, mRNA [NM_000639]	AAGCAAGAGAGATGTTTTGGGGACTCATTTCATTCCTAACACAGCATGTGTATTTCCAGT	Hs.2007
A_32_P174908	0.0029002735	0.0014611823	down	1.61862	-1.61862	-0.694762	WAPL	Homo sapiens WAPL cohesin release factor (WAPL), transcript variant 1, mRNA [NM_015045]	AGTATTTCTCAGCTGTGATCTTTGGAGCAAAAGCCAACGGCAGGAAAAAATAGTTTGTAC	Hs.203099
A_23_P47155	0.0016078458	7.522948E-4	up	1.53873	1.53873	0.621735	PANX1	Homo sapiens pannexin 1 (PANX1), mRNA [NM_015368]	GACCCAATGCTACTCCTGACAAACCTTGGCATGATCAAGATGGATGTTGTTGATGGCAAA	Hs.591976
A_23_P66211	0.62500817	0.56921935	up	1.08999	1.08999	0.12432	PAQR4	Homo sapiens progestin and adipoQ receptor family member 4 (PAQR4), transcript variant 5, mRNA [NM_001324118]	TTACTGTGTCAGCTGGAAGGAAACCTTTCCCTCTTGGGACCTCTTTACCCTCTGTGACCT	Hs.351474
A_23_P14986	9.750562E-5	2.1998261E-5	up	2.29763	2.29763	1.20014	HSD11B2	Homo sapiens hydroxysteroid 11-beta dehydrogenase 2 (HSD11B2), mRNA [NM_000196]	TGCAGATAGTGCCTCTGCAAACTAAGGAGTGACTAGGTGGGTTGGGGACCCCCTCAGGAT	Hs.1376
A_23_P146783	0.76615417	0.72361404	down	1.09767	-1.09767	-0.134439	NEB	Homo sapiens nebulin (NEB), transcript variant 3, mRNA [NM_004543]	TCTGCAGGACTTACAGATCCTGCAGTCAATGTTTCGGTTTAGACTCTCCACTGTTACCTA	Hs.588655
A_24_P236008	1.6715132E-5	2.7501278E-6	down	2.13012	-2.13012	-1.09093	SCYL2	Homo sapiens SCY1 like pseudokinase 2 (SCYL2), transcript variant 3, mRNA [NM_001330253]	ATAGACTATGTACTTGTCTGGTTTTTGTTTGTTTTTATTTTGGAATGCTTATAAGCCTCC	Hs.506481
A_24_P228611	7.233859E-4	2.9942012E-4	up	2.11032	2.11032	1.07746	FER1L4	Homo sapiens fer-1 like family member 4 (pseudogene) (FER1L4), non-coding RNA [NR_119376]	CCTTCTACAATGAGTACTTCTTGTTCGAATTTCATGACACGCGGCTTCGTCTCCAAGACT	Hs.72222
A_24_P11900	8.4944646E-4	3.621615E-4	down	2.06867	-2.06867	-1.04871	MYH15	myosin heavy chain 15 [Source:HGNC Symbol;Acc:HGNC:31073] [ENST00000273353]	ATATGCTGGTACATGCTTTAAACATGGAGGTAACCCCACACGAGACATTCAGTGACAGGT	Hs.731060
A_23_P419038	7.393423E-19	3.472442E-21	down	3.98408	-3.98408	-1.99424	CLOCK	Homo sapiens clock circadian regulator (CLOCK), transcript variant 2, mRNA [NM_004898]	ATACCACACTTAAAAGATGGTGAACTGTGAGTACTACTTAGGTTGACAGCAACAAAGCAT	Hs.436975
A_23_P335143	3.2665758E-4	1.05552965E-4	up	2.2318	2.2318	1.15821	SNHG14	Homo sapiens small nucleolar RNA host gene 14 (SNHG14), long non-coding RNA [NR_146177]	TGCAGCCTATTTGAAGAAAACCTGTTTTCAGGACCTTTTTAATTAAATATGGCCTGTTAC	Hs.564847
A_23_P165078	3.4114078E-4	1.11881694E-4	down	1.67187	-1.67187	-0.741465	ABHD17A	Homo sapiens abhydrolase domain containing 17A (ABHD17A), transcript variant 1, mRNA [NM_031213]	GTGCCGCGGTGGTGCTGCACTCGCCGCTCACCTCGGGCATGCGCGTCGCCTTCCCCGACA	Hs.465542
A_23_P104484	4.6100872E-4	1.6856048E-4	up	2.18201	2.18201	1.12566	FFAR4	Homo sapiens free fatty acid receptor 4 (FFAR4), transcript variant 1, mRNA [NM_181745]	TCTGGCTAATTTTTCTTTATAGCAGAGTTTCTCACACCTGGCGAGCTGTGGCATGCTTTT	Hs.661022
A_23_P252145	0.14516081	0.10885736	down	1.29194	-1.29194	-0.369542	C1GALT1	Homo sapiens core 1 synthase, glycoprotein-N-acetylgalactosamine 3-beta-galactosyltransferase 1 (C1GALT1), mRNA [NM_020156]	ATATGTCTATATATATGAGGAACTTGTGTTTTTTAAATGGTGGCCAGGTAGAGGAACTAG	Hs.239666
A_24_P363134	1.2865769E-7	1.2003834E-8	up	3.04559	3.04559	1.60672	TRIM36	Homo sapiens tripartite motif containing 36 (TRIM36), transcript variant 1, mRNA [NM_018700]	GAACGCATCCAAGTGGGTTATTACACAAGCTTAGACTACATCATTGGAGATACTGGCATT	Hs.519514
A_23_P315364	0.33346823	0.27668783	down	1.37964	-1.37964	-0.464287	CXCL2	Homo sapiens C-X-C motif chemokine ligand 2 (CXCL2), mRNA [NM_002089]	CAATGTGACGGCAGGGAAATGTATGTGTGTCTATTTTGTAACTGTAAAGATGAATGTCAG	Hs.75765
A_24_P766854	6.228202E-4	2.4929788E-4	up	2.14143	2.14143	1.09858			TAGTATCATGCACACTGTACAGAGGCTTTTGGGACACAGGTTTTTAAAACCACCAAGGAG
A_23_P200425	0.38130003	0.32162708	up	1.15232	1.15232	0.204543	S100PBP	Homo sapiens S100P binding protein (S100PBP), transcript variant 1, mRNA [NM_022753]	GTCTCCCAGACTTCTCGTACAGTTAATTTGTGTCATCCCATCAGCAATGAAGGTCCCTAT	Hs.440880
A_32_P93996	0.00235977	0.0011596427	down	1.82082	-1.82082	-0.864592	CENPP	Homo sapiens centromere protein P (CENPP), transcript variant 1, mRNA [NM_001012267]	AGAGCGCAGGGGGTGTTCAGCAAGGCATCGCTTAGAACGACATTCCCTCCGGAACATCAT	Hs.713775
A_23_P10561	0.0024738917	0.0012228284	up	2.80793	2.80793	1.48951		deoxyuridine triphosphatase pseudogene 1 [Source:HGNC Symbol;Acc:HGNC:31956] [ENST00000493631]	AGCTCTTCCTTCTGGATGTTACAGAAGAGTAGCTCCATGGTTTGGATTAGCTGCAAAACA
A_23_P384825	0.018109351	0.0110366875	up	1.47649	1.47649	0.562173	SLC25A5-AS1	Homo sapiens SLC25A5 antisense RNA 1 (SLC25A5-AS1), transcript variant 3, long non-coding RNA [NR_134915]	CTCAGTCTTTGGGTAACTAAGTGTGGTTTTATTGACGATGAAATACAAGATGGGTCATTT	Hs.714405
A_32_P136427	0.665077	0.6119265	up	1.08153	1.08153	0.113069			CCCAAAAAAGTAGCACGGGGCATTGAAACGGAAACGCAAGGAGGCCCATTCAAAAGAAGG
A_23_P155830	5.7710414E-9	3.7932452E-10	down	3.28636	-3.28636	-1.71649	TBC1D14	Homo sapiens TBC1 domain family member 14 (TBC1D14), transcript variant 1, mRNA [NM_020773]	CTCCAGAGGTCTGCACACTCCACTTCACATGCCGTTGACTCTCACAGTCTAAGACTTCAG	Hs.518611
RC5	2.7699283E-4	8.370244E-5	up	2.27581	2.27581	1.18638		Unknown
A_32_P230059	0.0025585303	0.0012706419	up	1.77935	1.77935	0.831346			ACGGCCTGGCTAACCTTGGTGTCCCCCTCCGCCCGCCTGGGGATGAGGAAGCCACGTGAG
A_23_P63167	5.163943E-4	1.9495636E-4	up	2.17171	2.17171	1.11883	CD1A	Homo sapiens CD1a molecule (CD1A), transcript variant 1, mRNA [NM_001763]	ATATGCATCCCTGGTGAAGGATCTTGCCTGCATGAAACATGTTCTCAATAAAACTCTGTG	Hs.1309
A_23_P158461	4.0118175E-4	1.3931481E-4	up	2.283	2.283	1.19093		H.sapiens mRNA for fetal beta-MHC binding factor. [X75917]	CAAAGCTGAGTTAAGCAAAGCAGCAAAGCAGAAGAGCCCTGCTAACGAGCATTTCTCAAT
A_23_P75973	0.15894264	0.12024453	down	1.24735	-1.24735	-0.318869	RNF121	Homo sapiens ring finger protein 121 (RNF121), transcript variant 1, mRNA [NM_018320]	TGTGTGTACGTGAGGCAGAAGAATATGACAGATGTCAGCTTCTCCCTGTGTCAGATGATA	Hs.368554
A_24_P209204	0.89228815	0.8690543	down	1.02125	-1.02125	-0.0303331	C6orf62	Homo sapiens chromosome 6 open reading frame 62 (C6orf62), mRNA [NM_030939]	GGTTGCATACTTTTATTGGAGTAAATCTGAATGATCCTACTCCTTTGGAGTAAGACTAGT	Hs.744857
A_32_P213091	0.017396344	0.010557696	up	2.45657	2.45657	1.29665	SHISA9	Homo sapiens shisa family member 9 (SHISA9), transcript variant 2, mRNA [NM_001145205]	TTCTTAGGCATTTGTGTGGCTTGGAGCACATAGTTGGTTCTTTCTACTGTCTAATTCATT	Hs.130661
A_24_P119002	0.28416127	0.23072846	up	1.13116	1.13116	0.177798	FAM98A	Homo sapiens family with sequence similarity 98 member A (FAM98A), transcript variant 1, mRNA [NM_015475]	TTTCACTGACATCTGGGGATGTGACCAAGCGCCTTCTCATTCAGAAGAACTGCCTCCTCT	Hs.468140
A_24_P161086	7.358739E-12	2.3226058E-13	up	3.49327	3.49327	1.80458	NFKBIB	Homo sapiens NFKB inhibitor beta (NFKBIB), transcript variant 4, mRNA [NM_001369699]	TGGGGAGAGATATAGTCAGAGAACCCAGCAATACAGATCCGTCCTTGGGCAAGGCGCGGT	Hs.9731
A_32_P205913	8.085126E-6	1.2049087E-6	down	2.4505	-2.4505	-1.29308	TMED3	transmembrane p24 trafficking protein 3 [Source:HGNC Symbol;Acc:HGNC:28889] [ENST00000424155]	TCTCTGGACAAGGAAACTAGCTGGTTTCTTTTGAGTGTTGTAACATTTTATACCATTGTA
A_23_P337767	1.6324057E-8	1.1976987E-9	up	2.83224	2.83224	1.50194	ENAH	Homo sapiens ENAH actin regulator (ENAH), transcript variant 2, mRNA [NM_018212]	CAGCAAAGAGGATGCCAATGTCTTCGCAAGTGCCATGATGCATGCCTTAGAAGTGTTAAA	Hs.497893
ETG10_13482	3.19093E-4	1.022038E-4	up	2.26987	2.26987	1.18261		Unknown
A_32_P59010	6.5222152E-6	9.472938E-7	up	2.79099	2.79099	1.48078	TNFAIP8L3	Homo sapiens TNF alpha induced protein 8 like 3 (TNFAIP8L3), transcript variant 1, mRNA [NM_207381]	TCAGGTGTGTTTTTCTTCCAAGCTTTCTAGCAAGGTTTCTACTTAAAATCACCTGTGTGC	Hs.306343
A_23_P427299	0.04219304	0.027920945	up	1.55428	1.55428	0.63625		PREDICTED: Homo sapiens putative POM121-like protein 1-like (LOC112268348), mRNA [XM_024452589]	AGGACGCTTTTCGGGTAGATCCTACTGCCACCCTAGCTATGGGCACATGTCAGAGTCCCA	Hs.664672
A_23_P17655	8.3672634E-4	3.5590344E-4	up	2.33767	2.33767	1.22507	KCNJ15	Homo sapiens potassium voltage-gated channel subfamily J member 15 (KCNJ15), transcript variant 1, mRNA [NM_170736]	GCTGTTTCCACATCAGAACTCCCTTCAAACACAAAGATTGCTGTGAAAACGAAAATGTGT	Hs.411299
A_23_P164100	1.1661778E-5	1.816823E-6	up	3.07219	3.07219	1.61927	C17orf64	Homo sapiens chromosome 17 open reading frame 64 (C17orf64), mRNA [NM_181707]	AGGGAGCTTTCTCAAAAACCAAAACTCAAGAGGAAGAGGATAAAGGAAGCCCCAGAAACT	Hs.129312
A_23_P31725	6.0361956E-4	2.3936538E-4	up	2.24535	2.24535	1.16694	BLK	Homo sapiens BLK proto-oncogene, Src family tyrosine kinase (BLK), transcript variant 1, mRNA [NM_001715]	TCGCACGGTCATCCGGAGTACTAAGCCCCAGTAAGGTGTTCAGGACTGGTAAGCGACTGT	Hs.146591
A_32_P66072	3.896088E-5	7.3659035E-6	up	2.0501	2.0501	1.0357			TGTCTCGCATTGAATCATTAGCTGTGCACATCAACACATTCCAAGCACAAATTAAGAAAT
A_23_P39454	4.825088E-5	9.50035E-6	up	3.00441	3.00441	1.58708	ZNF556	Homo sapiens zinc finger protein 556 (ZNF556), transcript variant 1, mRNA [NM_024967]	TAAGTAATGGGGGAAAACCTGTGCAAATTAATTCACATACATGGTTCAGAAAATTCACAG	Hs.287433
A_23_P67332	0.45501608	0.3939383	up	1.13076	1.13076	0.177297	NR1H2	Homo sapiens nuclear receptor subfamily 1 group H member 2 (NR1H2), transcript variant 2, mRNA [NM_001256647]	ACCACCCTCCAGCAGATAGACGCCGGCACCCCTTCCTCTTCCTAGGGTGGAAGGGGCCCT	Hs.432976
ETG04_27747	1.650379E-4	4.200147E-5	up	2.36485	2.36485	1.24175		Unknown
A_23_P205646	0.37343714	0.31428587	down	1.1305	-1.1305	-0.176965	MAP4K5	Homo sapiens mitogen-activated protein kinase kinase kinase kinase 5 (MAP4K5), transcript variant 2, mRNA [NM_198794]	CTAATGTAGCAGGGGGAAGTATTTAATTGCCCATGATATGTATTTTACTTATACTATGCC	Hs.130491
A_24_P157415	1.3691382E-5	2.1782866E-6	down	1.85244	-1.85244	-0.889423	ATP11B	Homo sapiens ATPase phospholipid transporting 11B (putative) (ATP11B), mRNA [NM_014616]	CTGTACTGTAACACAGCCTGTAAAGTTAGCCATATAAATGCAAGGGTATATCATATATAC	Hs.478429
A_23_P418493	0.28491497	0.2314375	down	1.18395	-1.18395	-0.243605	ATPAF2	Homo sapiens ATP synthase mitochondrial F1 complex assembly factor 2 (ATPAF2), mRNA [NM_145691]	CCTCTTCATCCATCTCTGCTCCGAGAGCACCACAGTCAAGCACAAGCTCCTGAAGGAGTG	Hs.528889
A_24_P3415	0.9630429	0.95460606	down	1.02192	-1.02192	-0.0312878	PPP2R2C	Homo sapiens protein phosphatase 2 regulatory subunit Bgamma (PPP2R2C), transcript variant 1, mRNA [NM_020416]	GGAGGTCTTAATACAGTTCCTAGTTCCTTACTTCTGTTTTAAACTTTGGGTACCAAACCA	Hs.479069
A_32_P136269	0.12920299	0.095689386	up	1.40017	1.40017	0.485605	NSUN7	Homo sapiens NOP2/Sun RNA methyltransferase family member 7 (NSUN7), transcript variant 1, mRNA [NM_024677]	CAAGTACCACAATACCAGATCATTTGAGCAGTCTTATTATTGTGATGCTATATGATTTCC	Hs.570821
A_23_P39040	0.09388988	0.06734262	down	1.32226	-1.32226	-0.403003	SMARCA4	Homo sapiens SWI/SNF related, matrix associated, actin dependent regulator of chromatin, subfamily a, member 4 (SMARCA4), transcript variant 3, mRNA [NM_003072]	AAGGAGCGCATTCGCAACCACAAGTACCGCAGCCTCAACGACCTAGAGAAGGACGTCATG	Hs.327527
A_24_P295620	0.97169757	0.9650293	down	1.00734	-1.00734	-0.0105527	AASDHPPT	Homo sapiens aminoadipate-semialdehyde dehydrogenase-phosphopantetheinyl transferase (AASDHPPT), mRNA [NM_015423]	GCATGCCCAGTTATGCCAAGCATAGTAAATAAAGGTCAAGTAGCATTTATAATAGAGGAA	Hs.524009
A_32_P146777	0.0028636935	0.0014402441	down	1.59403	-1.59403	-0.672678		Homo sapiens cDNA clone IMAGE:4751428. [BC108268]	TTTTCTGCCGAATGTTTACTCACATTCACTGTCCCAGATTCTATACTGGGGGTACACACG	Hs.573343
A_24_P410639	3.901956E-9	2.4745084E-10	down	4.10532	-4.10532	-2.03749	TMEM33	Homo sapiens transmembrane protein 33 (TMEM33), mRNA [NM_018126]	TGGTCCCTACTGATTTCCAAATTGGATCACGATAGTAAATTATCCATGCTGGTACCTGTG	Hs.31082
A_23_P124384	0.44610584	0.38491052	up	1.22405	1.22405	0.291662	SHOX2	Homo sapiens short stature homeobox 2 (SHOX2), transcript variant 2, mRNA [NM_006884]	AGAAATTTGATGAGAGAGGCGGGCCTCCTTTTACGTTGAATCAGATGCTTTGAGTTTAAA	Hs.55967
A_23_P125771	0.0032842762	0.0016787029	up	1.38334	1.38334	0.468152	HCFC1	Homo sapiens host cell factor C1 (HCFC1), mRNA [NM_005334]	TTAGGTTGCAATTGGTGAAGTTCACACTTTCATTGTAATTTTAGCGTGTGGGGTTTTGTC	Hs.83634
A_23_P93722	0.0052406597	0.0028171751	up	2.41112	2.41112	1.2697	SDK1	Homo sapiens sidekick cell adhesion molecule 1 (SDK1), transcript variant 1, mRNA [NM_152744]	CGTGGGTCAGCGTCCTGGTAGCATGGATCCAGTCTGAAAGGTGAGGACAACGTGGAAACT	Hs.653013
A_23_P127288	3.1280273E-4	9.9406E-5	up	2.22704	2.22704	1.15513	IL2RA	Homo sapiens interleukin 2 receptor subunit alpha (IL2RA), transcript variant 1, mRNA [NM_000417]	CTCCATCTTATTTTCATGTATATGTGTTCATTAAAGCATGAATGGTATGGAACTCTCTCC	Hs.231367
A_23_P132294	0.011368905	0.0066108583	down	1.47441	-1.47441	-0.560134	GGA1	Homo sapiens golgi associated, gamma adaptin ear containing, ARF binding protein 1 (GGA1), transcript variant 2, mRNA [NM_001001560]	TCTGTCCATCCATCTGTCCGTGGTCAGAAGTGGGGTCAGTGTGTGAGTGAGAGCAGGAGT	Hs.499158
A_24_P830006	3.890904E-4	1.3372408E-4	up	2.21262	2.21262	1.14576		UI-H-BI3-alm-b-04-0-UI.s1 NCI_CGAP_Sub5 Homo sapiens cDNA clone IMAGE:2737110 3', mRNA sequence [AW451975]	AAACCTTTCTCTTTCTCTCCATATTCCGAATGTAGGATCAGCGTGTTTCATTGGCCATCC	Hs.436493
A_24_P710866	0.019627828	0.012048572	up	1.48198	1.48198	0.567525	OPA3	UI-CF-FN0-afr-i-16-0-UI.s1 UI-CF-FN0 Homo sapiens cDNA clone UI-CF-FN0-afr-i-16-0-UI 3', mRNA sequence [CA944687]	CATCCTCTGGCCTCTTGCATTTTGAGAGGACGTTCTTTCCACTTCCACACACTCTGGCCA	Hs.723713
A_23_P313640	0.0074043204	0.0041204584	down	1.33224	-1.33224	-0.413852	MAP3K2	Homo sapiens mitogen-activated protein kinase kinase kinase 2 (MAP3K2), mRNA [NM_006609]	GAGCGAAGAGTTCAATTAGTAATGTTTATGTGTTATGTCAGGAGATGAAACCCTTGTTCT	Hs.145605
A_24_P100368	0.24243815	0.19282131	up	1.24254	1.24254	0.313288	DYNLT3	Homo sapiens dynein light chain Tctex-type 3 (DYNLT3), mRNA [NM_006520]	ATAGTGGAACAATCCTTAACACACCTGGTTAAGTTGGGAAAAGCCTATAAATATATTGTG	Hs.446392
A_32_P105397	0.0053347666	0.0028717876	down	2.50609	-2.50609	-1.32544	SLC16A7	Homo sapiens solute carrier family 16 member 7 (SLC16A7), transcript variant 1, mRNA [NM_001270623]	TAAAATGCTACTACAGTATTCTACGATGCAGGCTGAATGTATATTACAGTAATTCTCTGG	Hs.88156
A_24_P121271	0.44396847	0.38279626	up	1.106	1.106	0.145351	CPSF6	Homo sapiens cleavage and polyadenylation specific factor 6 (CPSF6), transcript variant 1, mRNA [NM_007007]	AAAGAGTCGACGTCATAAATCCCGTAGTAGAGACCGTCATGACGATTATTACAGAGAGAG	Hs.369606
A_32_P18838	3.4231045E-6	4.5949054E-7	up	2.82213	2.82213	1.49679	SDAD1P1	Homo sapiens SDA1 domain containing 1 pseudogene 1 (SDAD1P1), non-coding RNA [NR_144550]	ATTTCTGGGACATGACGTGGGAAGCCGTTTATCCTATGTTAATGGCTAGTTACTCTTCAG	Hs.586388
A_23_P163099	0.17175207	0.13097595	up	1.28749	1.28749	0.36456	POLE2	Homo sapiens DNA polymerase epsilon 2, accessory subunit (POLE2), transcript variant 1, mRNA [NM_002692]	AAAGATGCTATGTTTGTGTTTTTATCTGATGTTTGGTTGGACCAGGTGGAAGTATTGGAA	Hs.162777
A_24_P324783	3.668028E-4	1.237462E-4	up	2.35855	2.35855	1.2379	ACVRL1	Homo sapiens activin A receptor like type 1 (ACVRL1), transcript variant 1, mRNA [NM_000020]	CGAGGGATGAACAGTCCTGGTTCCGGGAGACTGAGATCTATAACACAGTATTGCTCAGAC	Hs.591026
A_24_P144183	0.027827136	0.017702699	up	1.38042	1.38042	0.465104			CAATGCCAGAGAAGGTCACGTGGAGCAGAATGAGGATTCTGCGCCCGCTGCTCAGAAGAT
A_23_P8625	4.8629663E-5	9.593865E-6	up	2.41957	2.41957	1.27475	LRRC4	Homo sapiens leucine rich repeat containing 4 (LRRC4), mRNA [NM_022143]	AATTGCTGAGATAAAATAAACTAAAACAACAAACATCCTTAAAGAGGTAGGGTGTGGGCT	Hs.655003
A_24_P124550	0.13514942	0.10057027	up	1.51713	1.51713	0.601348	CCND1	Homo sapiens cyclin D1 (CCND1), mRNA [NM_053056]	ACATTGCCAGGATGATAAGTTCCTTTCCTTTTCTTTAAAGAAGTTGAAGTTTAGGAATCC	Hs.523852
A_23_P92842	0.3372798	0.28034285	down	1.10177	-1.10177	-0.139818	SAR1B	Homo sapiens secretion associated Ras related GTPase 1B (SAR1B), transcript variant 1, mRNA [NM_001033503]	TAATCTGACATCACCCCAGCGCCATTTGTAAAGAGCAACTTTCCAGCAGTACATTTGAAG	Hs.432984
A_23_P7033	0.010882885	0.006298318	down	1.37039	-1.37039	-0.454584	MAGEF1	MAGE family member F1 [Source:HGNC Symbol;Acc:HGNC:29639] [ENST00000317897]	TGCAACATTGGAAGGAAGGCTGTACTTTGATGGTTTGAAGGAACTCAGCAGTATGATGAT	Hs.306123
A_23_P130865	1.3715809E-5	2.183371E-6	down	1.81226	-1.81226	-0.857789	YJU2	Homo sapiens YJU2 splicing factor homolog (YJU2), mRNA [NM_018074]	CAGGACCCCCTCACGGGGTCAAAGTCACACGTCCAGCTTCAGCCACATTGAGGCCAGCAT	Hs.21811
A_23_P33809	0.08549381	0.060704704	down	1.18162	-1.18162	-0.240763	IMP3	Homo sapiens IMP U3 small nucleolar ribonucleoprotein 3 (IMP3), mRNA [NM_018285]	GAACTTGGACTACTGATTATTAATTGACTGTGCCTTGGGAAACAGTGGGAAGTAACTTGG	Hs.513043
A_23_P367071	9.628046E-9	6.7247924E-10	up	5.16962	5.16962	2.37006	UBE2DNL	Homo sapiens ubiquitin conjugating enzyme E2 D N-terminal like (pseudogene) (UBE2DNL), non-coding RNA [NR_024062]	ACAGCTCCTACCTGGGAGGGGTCTTCTTCCTAAAGTTTCCCTCCGACTACCTATTCAAAC	Hs.460809
A_24_P50437	0.67558867	0.62322575	down	1.07342	-1.07342	-0.102209		ribosomal protein S3a pseudogene 49 [Source:HGNC Symbol;Acc:HGNC:36810] [ENST00000472161]	TGCAGAATGATGAAGTTGCATTTAGAAAATTCCTGATTACTGAAGATGTTCAGGGCAAAA	Hs.626174
A_32_P66674	0.005345734	0.0028793826	up	1.65731	1.65731	0.728846	THEM4	Homo sapiens thioesterase superfamily member 4 (THEM4), mRNA [NM_053055]	CTGCACAAGATCAACTAAGGAAAAAGCTCAGTCACTGTTAACATAGGGTTCCCCATAGCC	Hs.164070
A_24_P214552	4.6476076E-4	1.702862E-4	up	2.18082	2.18082	1.12487	LINC01565	Homo sapiens long intergenic non-protein coding RNA 1565 (LINC01565), long non-coding RNA [NR_125802]	CAAAGCACCATTCTGCTTTCTGTGAGAAGGGATTTCCCCTCAACAACTTCTGTCCCATTT	Hs.194283
A_23_P95050	0.9007985	0.87933785	down	1.01838	-1.01838	-0.0262823	ARFIP1	Homo sapiens ADP ribosylation factor interacting protein 1 (ARFIP1), transcript variant 1, mRNA [NM_001025595]	CTTGGCTTGAAGAACAGTAAAATCACAGCGGAAAATAAAAAGAAAGTCGCGTTGTTATAT	Hs.416089
A_23_P99452	0.98858243	0.98608047	up	1.00262	1.00262	0.00377884	BRCA2	Homo sapiens BRCA2 DNA repair associated (BRCA2), mRNA [NM_000059]	TATGTTGCACAATGAGAAAAGAAATTAGTTTCAAATTTACCTCAGCGTTTGTGTATCGGG	Hs.34012
A_23_P98900	0.049194355	0.033085547	down	1.40464	-1.40464	-0.490195	CCDC92	Homo sapiens coiled-coil domain containing 92 (CCDC92), transcript variant 1, mRNA [NM_025140]	TCATTCTCAAGTCGGAGCAACACATACCAACCTTGACCTTATCCTCAAGCTCCAGGGCAG	Hs.713131
A_32_P19917	0.6056769	0.54879844	up	1.10076	1.10076	0.138494		ws26d04.x1 NCI_CGAP_GC6 Homo sapiens cDNA clone IMAGE:2498311 3', mRNA sequence [AI989625]	ATATGATCTTAAGAGTCTAAACATTCAAGAGACGAGGGCAAGAAAGCCAGTCACATGTAG	Hs.653816
A_24_P897997	4.0118175E-4	1.3931212E-4	up	2.25696	2.25696	1.17438			AGGTCTTCCGTGATGCAGAAGTGCCTGAGATGGTTCATGAAATGCCCTCATTGTTCCCCT
A_23_P107211	0.5811124	0.5227933	up	1.11677	1.11677	0.159331	RAB5C	Homo sapiens RAB5C, member RAS oncogene family (RAB5C), transcript variant 1, mRNA [NM_201434]	TGAACGAAATCTTCATGGCAATAGCTAAGAAGCTTCCCAAGAACGAGCCCCAGAATGCAA	Hs.650382
A_32_P175715	0.011084948	0.006426049	up	1.66652	1.66652	0.736842	MEIG1	Homo sapiens meiosis/spermiogenesis associated 1 (MEIG1), mRNA [NM_001080836]	AAGAAACTTCAGAGAAGGGACAATACGTTCTATTACTACAACAAACAGAGGGAATGTGAT	Hs.257249
A_23_P348138	0.4828192	0.42180443	down	1.16038	-1.16038	-0.214597	MRTFA	Homo sapiens myocardin related transcription factor A (MRTFA), transcript variant 1, mRNA [NM_020831]	CTTGGTGTAGTGTAACCATTTAGTGGTTGGTGGCAACAATTTTATGTACAGGTGTATATA	Hs.654688
A_24_P489105	1.7802804E-4	4.6251855E-5	up	2.21916	2.21916	1.15001	LOC101928362	PREDICTED: Homo sapiens uncharacterized LOC101928362 (LOC101928362), transcript variant X1, ncRNA [XR_001749028]	TTGCTGCAAGGAAGTAAAGAGTCCCTTCTACCTTTGCCAGTGCTACTTACCAGTTAAAAA	Hs.585586
A_32_P202587	0.0022071078	0.0010754904	up	1.44988	1.44988	0.535929			AAGGGGAATAAGGCTGACCGTAATTCTGGGGTGACGTTGCCAGTTTCATAGTCATAGATA
A_23_P355075	0.0038970804	0.0020323275	down	1.62918	-1.62918	-0.704143	CENPN	Homo sapiens centromere protein N (CENPN), transcript variant 2, mRNA [NM_001100624]	CTCAACTCAAAACTTTTTAGGAGAATCATGAAATTGGTCTATTCAAAGGATGGAGTTGAG	Hs.726537
A_32_P93584	0.27318475	0.22068645	up	1.66557	1.66557	0.736019	HOXB-AS1	Homo sapiens HOXB cluster antisense RNA 1 (HOXB-AS1), long non-coding RNA [NR_102279]	ACCTTCTTTGTGGCTCCGGAAGAGGATTGTGAAGTTTAGGTTTCGTGGAAGAAACCGATA	Hs.171806
A_32_P208200	0.010415521	0.006000717	up	1.72647	1.72647	0.787826			GACATTAAAATGAGTGGAGAAGAAACCTGAAAGCGCCGCAGAGAATAAGACTAAAATTTC
A_32_P162416	0.0025959308	0.0012911112	down	1.61886	-1.61886	-0.694979		601572949T1 NIH_MGC_57 Homo sapiens cDNA clone IMAGE:3839532 3', mRNA sequence [BE738705]	GTCTATTTCAAATTCAGCTTGTCCACTAGGTCAGTTTTACAGGAGATGGTCTTTTAACAT	Hs.702352
A_32_P79103	7.636794E-5	1.6407967E-5	up	2.3579	2.3579	1.2375		UI-E-EJ1-ajl-k-24-0-UI.r1 UI-E-EJ1 Homo sapiens cDNA clone UI-E-EJ1-ajl-k-24-0-UI 5', mRNA sequence [BM932034]	GTGCTACAGAATGAAAATAGCATTTTAGGAAGGTTGAGTCAGAGGTGCGAGTGGGGCATA	Hs.666166
A_24_P28657	3.1234458E-4	9.9230005E-5	down	2.24493	-2.24493	-1.16667	AHCTF1	Homo sapiens AT-hook containing transcription factor 1 (AHCTF1), transcript variant 1, mRNA [NM_015446]	AACACACGCCCTGTTCTCTACAGTACAACTGTGTGCAATTAAGCAATGGTACTTGATGTA	Hs.300887
A_23_P99044	1.4876542E-4	3.6973237E-5	up	2.33505	2.33505	1.22345	KRT71	keratin 71 [Source:HGNC Symbol;Acc:HGNC:28927] [ENST00000267119]	GCACACACTGGGGCCTAGCATAGTTCCTGCCTATGCCAGGAGCTGGCTCTGTGTTTAAGA	Hs.660007
A_24_P509948	0.75023824	0.7056503	down	1.08121	-1.08121	-0.112648	HSPA12A	heat shock protein family A (Hsp70) member 12A [Source:HGNC Symbol;Acc:HGNC:19022] [ENST00000453491]	TGGCATATGCAATCTGATCACCCCTTCCAAACTTCTCTCTTAAAAATGCAACATTCTGAC	Hs.657012
A_24_P397204	7.210902E-5	1.532446E-5	up	2.18278	2.18278	1.12617		Homo sapiens cDNA FLJ30194 fis, clone BRACE2001352. [AK054756]	TACCAACCTTCACGTTCTAATAATCTGTCCCGATGTCAAGGCCCTGGCTCTGTCATTAAA
A_23_P28834	0.7891763	0.7495955	up	1.09584	1.09584	0.132039	PHACTR3	Homo sapiens phosphatase and actin regulator 3 (PHACTR3), transcript variant 1, mRNA [NM_080672]	CTATCAGAAGAAAACTGTTGTTTGCCTTTCAACCTTGTTTTACAGTTCTGCAGTGTAATG	Hs.473218
A_23_P251868	4.9599196E-4	1.8512947E-4	up	2.19155	2.19155	1.13195	TTTY9A	Homo sapiens testis-specific transcript, Y-linked 9A (TTTY9A), long non-coding RNA [NR_001530]	GAGTGCAATTAGAGACCTTATAAAAGAACTCAATGGAAGTAGCTAGGCTTTTTAGCCCTT	Hs.536002
A_23_P202156	9.128796E-5	2.0315587E-5	up	1.82212	1.82212	0.865622	NFKB2	Homo sapiens nuclear factor kappa B subunit 2 (NFKB2), transcript variant 5, mRNA [NM_001322934]	GGCCACACGCCTCTTGACCTCACTTGCAGCACCAAGGTGAAGACCTTGCTGCTAAATGCT	Hs.73090
RC1	3.380167E-4	1.10330664E-4	up	2.25713	2.25713	1.17449		Unknown
A_24_P289954	0.05041789	0.03400168	up	1.86445	1.86445	0.898752	RTL5	retrotransposon Gag like 5 [Source:HGNC Symbol;Acc:HGNC:29430] [ENST00000479991]	TATTCATCAGTGGGAGCTGATTTTATCTGATTTCCTCAAGAGTGCATTCCAGAAGGGGAC	Hs.512180
A_23_P33927	2.095236E-10	9.600977E-12	up	3.30085	3.30085	1.72284	FRMD8P1	Homo sapiens FERM domain containing 8 pseudogene 1 (FRMD8P1), non-coding RNA [NR_033742]	TGCCCTTCTATGGGTGTGCCTTCTTCCACGGTGAGGTTGACAAGCCAGCCCAAGGCTTTT	Hs.652967
A_23_P56798	0.026554652	0.016801715	up	1.24939	1.24939	0.321221	ACP1	Homo sapiens acid phosphatase 1 (ACP1), transcript variant 3, mRNA [NM_004300]	CTTCATGATTTTTGTCGAGTTTACTTCATGAGGAGGTCAGCCCATTGGCTCCCATCTGAA	Hs.558296
A_23_P327307	8.290024E-8	7.317041E-9	up	2.13506	2.13506	1.09427	PAK2	Homo sapiens p21 (RAC1) activated kinase 2 (PAK2), mRNA [NM_002577]	GAAACTGGCCAAACCGTTATCTAGCTTGACACCACTGATCATGGCAGCTAAAGAAGCAAT	Hs.518530
A_23_P170337	0.37742996	0.31790343	down	1.16179	-1.16179	-0.216349	ALDH4A1	Homo sapiens aldehyde dehydrogenase 4 family member A1 (ALDH4A1), transcript variant P5CDhL, mRNA [NM_003748]	TGGTGCCAGCTGGGCTGGGTGTGGGTTCTGTGTCCTTCCAGGATATGTGTCATTTCCCAT	Hs.77448
A_24_P182586	0.39802083	0.33782324	up	1.14831	1.14831	0.199508	TMEM183A	Homo sapiens transmembrane protein 183A (TMEM183A), transcript variant 3, mRNA [NM_001322956]	CTGGGTCAGTCAAAAACAGAATTTGGGCATTTGAGTGATAACAGACAACCTAAGGACAAT	Hs.497443
A_23_P416766	0.0027466023	0.0013750056	down	3.33553	-3.33553	-1.73792	NOL4	Homo sapiens nucleolar protein 4 (NOL4), transcript variant 1, mRNA [NM_003787]	ATGACATTTTGATTTCCCAACAGAGATACTTCTGGTCTTACTGCACAGTCTTTTAAGAGA	Hs.514795
A_23_P363831	0.2930267	0.23895636	down	1.16952	-1.16952	-0.22592	FBXO3	Homo sapiens F-box protein 3 (FBXO3), transcript variant 2, mRNA [NM_033406]	CCCAGGTCGGGTATATGAATACACAAGCTGTACCACATTCTCTACAACATCAGGATACAT	Hs.406787
A_24_P144625	0.6340779	0.5790225	up	1.18103	1.18103	0.240052		PREDICTED: Homo sapiens uncharacterized LOC101060697 (LOC101060697), misc_RNA [XR_172395]	GACCCTGTCCAGGGCGTCGCTAACGAGGTTGAAGTCCAGGGCGTCGCACACGAGGACGCC	Hs.631667
A_24_P913828	0.0035981701	0.001859634	up	1.73865	1.73865	0.797967	MUC3A	Homo sapiens mucin (MUC-3) mRNA, partial cds. [M55405]	CTGAGACCCCCTCACACAGTACTCCCAGCTTCACTTCTTCGATCACCACCACCGAGGCCC	Hs.744530
A_23_P329286	9.184871E-7	1.0643748E-7	up	2.1213	2.1213	1.08495	ZNHIT2	zinc finger HIT-type containing 2 [Source:HGNC Symbol;Acc:HGNC:1177] [ENST00000528598]	TGTATCACGGCGGTGACGACGCGCTGCTCTCTGACTTCTGTGCCACACTGCTCGGCGTTT	Hs.121025
A_23_P18913	5.885691E-4	2.314612E-4	up	2.16957	2.16957	1.11741	OR2V2	Homo sapiens olfactory receptor family 2 subfamily V member 2 (OR2V2), mRNA [NM_206880]	GCCTGTGTAGACACATCCCTGTTTGAGAAGGTGATATTTGCTTGCTGTGTCTTCATGCTT	Hs.553681
A_23_P420218	1.6337405E-4	4.1450803E-5	up	2.31122	2.31122	1.20865	CACNG8	Homo sapiens calcium voltage-gated channel auxiliary subunit gamma 8 (CACNG8), mRNA [NM_031895]	GGAGAAGAAAAACCACTACTCGTACGGCTGGTCCTTCTACTTCGGCGGGCTGTCGTTCAT	Hs.631595
A_23_P92025	6.3471054E-4	2.5533303E-4	up	1.6102	1.6102	0.687237	CIDEC	Homo sapiens cell death inducing DFFA like effector c (CIDEC), transcript variant 3, mRNA [NM_022094]	AACGTTTGATCTGTACAAGCTGAACCCACAGGACTTCATTGGCTGCCTGAACGTGAAGGC	Hs.567562
A_32_P187234	5.827735E-5	1.1894292E-5	up	2.32262	2.32262	1.21575			GGTTTTATACAGAACCTTTAATTGCAAACAACTTGGAAGCAGCCATCCCGGGGGTGGCAG
A_32_P204795	0.54772836	0.48805445	up	1.34345	1.34345	0.42594	ZNF667-AS1	Homo sapiens ZNF667 antisense RNA 1 (head to head) (ZNF667-AS1), transcript variant 2, long non-coding RNA [NR_036522]	GAGTGTCCGCCATAAAGTCGTTTGAGTTTTAACTTCTAGTCATGGCGAATGATCGCAGGA	Hs.23133
A_23_P156996	0.71596557	0.6674424	down	1.064	-1.064	-0.0894969	LOC728743	Homo sapiens zinc finger protein pseudogene (LOC728743), non-coding RNA [NR_027237]	GGTTACGGACCTTCCCTAGGAAAACAGATAACTGACGTAGACTCAAAAACCCCAAGCAAT	Hs.650365
A_24_P579439	5.1458995E-4	1.9413739E-4	up	1.89394	1.89394	0.921387		Homo sapiens aconitase precursor (ACON) mRNA, nuclear gene encoding mitochondrial protein, partial cds. [AF086790]	GTCTATCCAGCATGGCCTAGCTCTGAGATGACGACCAGACCTGCTTCCTGCTCTCTCCAT
A_32_P89827	0.5922166	0.5344548	up	1.24254	1.24254	0.313297	TPTE2P6	Homo sapiens transmembrane phosphoinositide 3-phosphatase and tensin homolog 2 pseudogene 6 (TPTE2P6), non-coding RNA [NR_002815]	ATTAATGTTCTTTCCAACCCCTGCCATGTGCATGTTCATATGTCCTAAGTCTTCCTTGAT	Hs.406779
A_23_P201538	1.8607123E-26	1.313135E-29	up	12.9801	12.9801	3.69823	JUN	Jun proto-oncogene, AP-1 transcription factor subunit [Source:HGNC Symbol;Acc:HGNC:6204] [ENST00000371222]	GGGTGCCAACTCATGCTAACGCAGCAGTTGCAAACATTTTGAAGAGAGACCGTCGGGGGC	Hs.696684
A_24_P366535	0.1258148	0.09293797	down	1.29025	-1.29025	-0.367653		protein arginine methyltransferase 1 pseudogene 1 [Source:HGNC Symbol;Acc:HGNC:49611] [ENST00000604252]	CCAACGCCAAGAACTGGGACCGGGACTTCACCATCAACCTAGATTTCAGGGGCCATCTGT
A_23_P113692	3.65462E-4	1.2304205E-4	up	2.20224	2.20224	1.13897			TTATTGGTTGTGCTGTGTTATATTTTGATGTGGGGTAAGAACGTTTCCTATATTTTGGTG
A_23_P55518	1.8766455E-7	1.8335804E-8	up	4.67013	4.67013	2.22346	SMAD7	Homo sapiens SMAD family member 7 (SMAD7), transcript variant 1, mRNA [NM_005904]	ATCCTGTGTGTTAAGCTCTGCTATTAGGCCAGCAAGCGGGGATGTCCCTGGGAGGGACAT	Hs.465087
A_23_P219176	7.1867235E-4	2.9706687E-4	up	1.49871	1.49871	0.583724	RXRA	Homo sapiens retinoid X receptor alpha (RXRA), transcript variant 1, mRNA [NM_002957]	AAGAGATGTGTTGTCACCCTCCTTATTTCTGTTACTACTTGTCTGTGGCCCAGGGCAGTG	Hs.590886
A_24_P263937	0.057440102	0.039235875	down	1.23939	-1.23939	-0.30963	SVBP	Homo sapiens small vasohibin binding protein (SVBP), mRNA [NM_199342]	AGAACTAGACCAGAAGACATTTGTGGATAAATCTGAACTCACTTCCTGTGTGTAACTTCT	Hs.113919
A_32_P181452	1.8031028E-6	2.2452673E-7	up	3.45011	3.45011	1.78664		novel transcript [ENST00000456688]	TGGTTACCTAGAAAACCATGTGGAATAAAACGACGAGGCTTATGATATTTAAAAGACTTC
A_24_P236956	6.969271E-8	6.035976E-9	down	2.21145	-2.21145	-1.14499	RAB3D	Homo sapiens RAB3D, member RAS oncogene family, mRNA (cDNA clone IMAGE:4301650), partial cds. [BC007960]	GGAAAGATGTACTCTTCTCAACAAGAAAAACTTAAATCCGTCGTGCCCAAATATAGTTGT	Hs.744916
A_24_P33048	0.89565176	0.873115	up	1.02167	1.02167	0.0309244	C14orf28	Homo sapiens chromosome 14 open reading frame 28 (C14orf28), mRNA [NM_001017923]	CTGAAGATCTGGCGTATGTACCCTATTACTTGGATTTGTCTGATCACAAGTATTTGTTGG	Hs.82098
A_24_P304419	4.34591E-4	1.5532224E-4	up	2.27813	2.27813	1.18785	IGF1	Homo sapiens insulin like growth factor 1 (IGF1), transcript variant 4, mRNA [NM_000618]	AGTTCGTGTGTGGAGACAGGGGCTTTTATTTCAACAAGCCCACAGGGTATGGCTCCAGCA	Hs.160562
A_23_P65930	0.0060899993	0.0033260616	up	1.34561	1.34561	0.428256	ZFYVE19	Homo sapiens zinc finger FYVE-type containing 19 (ZFYVE19), transcript variant 4, mRNA [NM_001258421]	GCCCTCCTATTAGAAGCCCAGACTGGAAGTGAGAGGCATGATGGGGAGAGACCAGACTGA	Hs.121676
A_23_P74653	1.7462735E-9	1.01904554E-10	up	2.25748	2.25748	1.17471	NUDC	Homo sapiens nuclear distribution C, dynein complex regulator (NUDC), mRNA [NM_006600]	GGCAGCCAGCGATCATTGATGGGGAGCTCTACAATGAAGTGAAGGTGGAGGAGAGCTCGT	Hs.263812
A_23_P214059	1.4129096E-9	7.9906595E-11	down	2.5249	-2.5249	-1.33622	NR3C1	Homo sapiens nuclear receptor subfamily 3 group C member 1 (NR3C1), transcript variant 5, mRNA [NM_001018077]	AAGTTTACAAGTGTATATCAGAAAAGGGAAGTTGTGCCTTTTATAGCTATTACTGTCTGG	Hs.122926
A_23_P321959	0.17852867	0.13682579	down	1.34573	-1.34573	-0.428388	SFT2D1	Homo sapiens SFT2 domain containing 1 (SFT2D1), transcript variant 1, mRNA [NM_145169]	CGTTTTCTTTTCTATTCTTGGAACTGGATTGCTGTGGCTTCCGGGCGGCATAAAGCTTTT	Hs.487143
A_23_P127322	2.703099E-4	8.081077E-5	up	2.26721	2.26721	1.18092	NODAL	Homo sapiens nodal growth differentiation factor (NODAL), transcript variant 2, mRNA [NM_001329906]	ACTGAGGGCTCACTTGCCATTGAGATTTTCCACCAGCCAAAGCCCGACACAGAGCAGGCT	Hs.370414
A_23_P31006	0.22190289	0.17447995	up	1.59807	1.59807	0.676329	HLA-DRB5	Homo sapiens major histocompatibility complex, class II, DR beta 5 (HLA-DRB5), mRNA [NM_002125]	AAGCCTGACGAGCCCTCTCACAGTGGAATGGAGAGCACGGTCTGAATCTGCACAGAGCAA	Hs.534322
A_23_P157669	0.59619606	0.5387571	up	1.13679	1.13679	0.18496	NDUFB9	Homo sapiens NADH:ubiquinone oxidoreductase subunit B9 (NDUFB9), transcript variant 1, mRNA [NM_005005]	GGAGCGGCCCATGTAGAAAGAGAGAGACCTCATCTTTCATGCTTGCAAGTGAAATATGTT	Hs.15977
A_24_P29703	0.004891378	0.0026110837	up	1.57037	1.57037	0.651107	MKRN1	Homo sapiens makorin ring finger protein 1 (MKRN1), transcript variant 1, mRNA [NM_013446]	TGCCGATACGGGGAGAACTGTGTGTATCTCCACGGAGATTCTTGTGACATGTGTGGGCTG	Hs.744883
A_24_P289834	0.009444102	0.0053838254	up	1.80282	1.80282	0.850255			CAGAGTATCCGGGTCCTTCTCAGAGAATTAAAAAGCCTGTACAGGATATTGGTGGAACCA
A_23_P122052	0.9558665	0.9460736	down	1.01286	-1.01286	-0.0184362	GPX8	Homo sapiens glutathione peroxidase 8 (putative) (GPX8), transcript variant 1, mRNA [NM_001008397]	TTAAGTGGTAATGAATGTTCCCAGGATGAGGATGTTACCCAAAGCAAAAATCAAGAGTAG	Hs.289044
A_23_P120378	2.5807775E-4	7.6010874E-5	up	2.31692	2.31692	1.21221		Homo sapiens cDNA FLJ20825 fis, clone ADSE00160. [AK000832]	AGAAGCCTCCATAGAGAAATACGTGTGAAAGATGCATCAAGAAAACCCAAGCTGTGATGC	Hs.610967
A_23_P77971	0.005842194	0.0031766477	up	1.46316	1.46316	0.549088	ITGA2B	integrin subunit alpha 2b [Source:HGNC Symbol;Acc:HGNC:6138] [ENST00000262407]	CATGTGGAAGGTCGGCTTCTTCAAGCGGAACCGGCCACCCCTGGAAGAAGATGATGAAGA	Hs.411312
A_24_P257022	0.021190064	0.013105528	up	2.35748	2.35748	1.23724	TNNT2	Homo sapiens troponin T2, cardiac type (TNNT2), transcript variant 1, mRNA [NM_000364]	CTGAAGATGGCCCAATGGAGGAGTCCAAACCAAAGCCCAGGTCGTTCATGCCCAACTTGG	Hs.533613
A_23_P61919	0.0018487335	8.7886036E-4	up	2.17017	2.17017	1.11781	DGKB	Homo sapiens diacylglycerol kinase beta (DGKB), transcript variant 1, mRNA [NM_001350705]	GCATAGTTGGAGTCTCTGACTGTTTAAAGAAATCACAGAACAGTACTTTTCTTTTAGTGT	Hs.567255
A_23_P134454	1.4168552E-4	3.4810237E-5	down	1.91126	-1.91126	-0.934527	CAV1	Homo sapiens caveolin 1 (CAV1), transcript variant 1, mRNA [NM_001753]	ATTCCTCCTGCTCATATTGTGATTCTCACTTTGGGGACTTTTCTTAAACCTTCAGTTATG	Hs.74034
A_23_P43765	0.2060967	0.16070256	up	1.18527	1.18527	0.245213	MFN1	Homo sapiens mitofusin 1 (MFN1), mRNA [NM_033540]	TGCAGTCACCAAGTAAAACAACAAATAGCTACCACTTTTGCCCGCCTGTGCCAACAAGTT	Hs.478383
A_32_P210622	4.348242E-4	1.5546291E-4	up	2.19092	2.19092	1.13154			AATAATTTTCAAGGACCCAAACAATGTCTTCTTAAAGGGTTCTGGAGGACACTGGTTGGA
A_24_P100627	0.04063143	0.026801536	up	1.84846	1.84846	0.886326	ATRNL1	Homo sapiens attractin like 1 (ATRNL1), transcript variant 1, mRNA [NM_207303]	CTGTTCCAAGTCAAGTATATTGTGAATGTGATAAATACTGGAAGGGTGAAGCTTGTGATA	Hs.501127
A_23_P16817	1.6757049E-21	3.8739437E-24	up	13.3979	13.3979	3.74393	CLK1	Homo sapiens CDC like kinase 1 (CLK1), transcript variant 1, mRNA [NM_004071]	ATGGAAAGGATTCTTGGACCTCTACCAAAACATATGATACAGAAAACCAGGAAACGTAAA	Hs.433732
A_23_P125423	0.09128149	0.06528071	down	1.6175	-1.6175	-0.693764	C1R	Homo sapiens complement C1r (C1R), transcript variant 1, mRNA [NM_001733]	AGGATATAGTTATCAATCTCTAGTTGTCACTTTCCTCTTCCACTTTGATACCATTGGGTC	Hs.524224
A_32_P181593	2.7378334E-4	8.2253166E-5	up	2.17106	2.17106	1.1184		BX100786 Soares_testis_NHT Homo sapiens cDNA clone IMAGp998F192621, mRNA sequence [BX100786]	AGCCATTCAGAAATTGAGCCCTCATCTGGCAAATACAATCCTCCCAGGGAAACTCAGAAA	Hs.664087
A_23_P257763	3.7244637E-4	1.2631799E-4	up	2.22731	2.22731	1.1553	BOC	Homo sapiens BOC cell adhesion associated, oncogene regulated (BOC), transcript variant 2, mRNA [NM_033254]	CCAAAGTCACCAGATCACGAGGGGTCCCAAGTCTAGCCCGGACGAGGGCTCTTTCTTATA	Hs.591318
A_23_P163787	0.020798873	0.012841316	up	1.95153	1.95153	0.964607	MMP2	Homo sapiens matrix metallopeptidase 2 (MMP2), transcript variant 1, mRNA [NM_004530]	TTCTTCAAGGGTGCCTATTACCTGAAGCTGGAGAACCAAAGTCTGAAGAGCGTGAAGTTT	Hs.513617
A_24_P876152	4.9946655E-4	1.8685176E-4	up	2.17592	2.17592	1.12163			TATGTATAAGAGAACCCATACAAATATAATTTGTTGTTTTTAAGTTATAGAAATGTCATG
A_23_P110433	0.026754446	0.016944114	down	1.58519	-1.58519	-0.664654	PPWD1	Homo sapiens peptidylprolyl isomerase domain and WD repeat containing 1 (PPWD1), transcript variant 1, mRNA [NM_015342]	ACGGTAGTACCAACGCCTTGGCTTGATAATAAGCATACAGTATTTGGACGAGTGACTAAA	Hs.121432
A_23_P145016	6.794252E-4	2.7811076E-4	up	2.04007	2.04007	1.02862	BRD8	Homo sapiens bromodomain containing 8 (BRD8), transcript variant 1, mRNA [NM_006696]	CCACACGACATGAGCTGGAAAATCTCTCTTAGAGAGTTGGAGTAGCACAATTGCCTGTTT	Hs.519337
A_23_P94563	2.1917875E-4	6.0772458E-5	up	2.28458	2.28458	1.19193	IFNA5	Homo sapiens interferon alpha 5 (IFNA5), mRNA [NM_002169]	ACTTTCAAAGAATCACCCTCTATCTGACAGAGAAGAAATACAGCCCTTGTGCATGGGAGG	Hs.37113
A_23_P53724	0.58113927	0.5228316	up	1.11687	1.11687	0.159464	CLSTN3	calsyntenin 3 [Source:HGNC Symbol;Acc:HGNC:18371] [ENST00000535313]	TGACTCAGCTCTCACCATCATTGTGAACCCCATGGAGTCCTACCAGAATCGGCAGTCCTG	Hs.535378
A_23_P166848	0.00125325	5.671694E-4	up	1.95491	1.95491	0.967102	LTF	Homo sapiens lactotransferrin (LTF), transcript variant 4, mRNA [NM_001321122]	ATATTTGGGACCACAGTATGTCGCAGGCATTACTAATCTGAAAAAGTGCTCAACCTCCCC	Hs.529517
A_32_P64286	0.7138202	0.665095	up	1.16013	1.16013	0.214284	SIX3-AS1	Homo sapiens SIX3 antisense RNA 1 (SIX3-AS1), transcript variant 1, long non-coding RNA [NR_103785]	AGCACTGTGTATATTTAGACAGGACTCGGTTTGGTGTTAAAAAGTGTATATGTTGAATGG
A_32_P112881	0.70451415	0.6550526	down	1.09956	-1.09956	-0.136928	SNX12	Homo sapiens sorting nexin 12 (SNX12), transcript variant 2, mRNA [NM_013346]	GTCTGAGGCCCCATTTCTGCTGTGTATATATATCCTGACTCGGGGCTTTTATTCAGCAAA	Hs.260750
A_23_P96008	0.09790952	0.07048065	down	1.49211	-1.49211	-0.577355	MALT1	Homo sapiens MALT1 paracaspase (MALT1), transcript variant 1, mRNA [NM_006785]	TTACCATTCACATCCTGGTAATCCAAGTAATGTTACACCAGCAGATAGCTGTCATTGCAG	Hs.601217
A_32_P155721	0.19999988	0.1553743	up	1.30712	1.30712	0.386391		Homo sapiens clone IMAGE:121412 mRNA sequence. [AF146694]	GAAACAGGCATGTGTAACTCTTCTTTTTCCTTTGAGGAATAAAAGATATTTGTACATTTT	Hs.372739
A_32_P137632	6.614546E-11	2.6639752E-12	down	5.04378	-5.04378	-2.33451	FBXL17	Homo sapiens F-box and leucine rich repeat protein 17 (FBXL17), mRNA [NM_001163315]	TTTAAATGTTGCATTGTTTGAATCTAAAGTACAGCACTATAACATGCTTTAGCTTGGGGG	Hs.657225
AT_W_5	1.5771209E-4	3.9714905E-5	up	2.45759	2.45759	1.29724		Unknown
A_23_P97123	2.0705322E-4	5.6246445E-5	down	1.91037	-1.91037	-0.933855	ANKRD36BP1	Homo sapiens ankyrin repeat domain 36B pseudogene 1 (ANKRD36BP1), non-coding RNA [NR_026844]	GTGTTAAGAAATACAATTAAAAAGCAAGATGGCCAAATTGAGCAGCTTCAGAAAATCCTG	Hs.537067
A_23_P69513	0.4783316	0.4173252	up	1.11817	1.11817	0.161141	RGS12	Homo sapiens regulator of G protein signaling 12 (RGS12), transcript variant 1, mRNA [NM_198229]	AGGAAGACCTGGTGTTGCCAGAGTTCCTCCGTTTACCTCCTGGTTCCACAGAACTCACCC	Hs.527061
A_24_P195205	0.0032259263	0.0016455026	up	1.72143	1.72143	0.78361		cyclic AMP phosphoprotein, 19 kD (ARPP-19) pseudogene [ENST00000376856]	CAGAGAAAGTTGAAGCAGCAAAATTAAAAGCAAGATATCCTCATCTGGGACAAATGCCTG
A_24_P914208	0.5540805	0.49464488	up	1.11386	1.11386	0.155567			CTGTCGCTATCTACAAAGAGAAGCTACAAACCCCCTGATAATACAAGAAGAAAAAACCAA
A_24_P925709	1.0694234E-12	2.6180613E-14	up	3.09678	3.09678	1.63077	NISCH	Homo sapiens nischarin (NISCH), transcript variant 2, mRNA [NM_001276293]	GGTTAGGTGCCAGGATGATTGCCCATTTTGCTTCTGTCAGACTCTTGACTAAGGATTTCT	Hs.435290
A_24_P226755	3.6166332E-4	1.2124838E-4	up	2.1596	2.1596	1.11076	TOX	Homo sapiens thymocyte selection associated high mobility group box (TOX), mRNA [NM_014729]	TTGGAAACCAAGAGAATGGCTGATGTCTCTTTCTTGGAATATGTGAAATAAATTTAGCAG	Hs.491805
A_23_P83175	0.87785274	0.85253054	down	1.07101	-1.07101	-0.0989695	HACD4	Homo sapiens 3-hydroxyacyl-CoA dehydratase 4 (HACD4), transcript variant 1, mRNA [NM_001010915]	CATCCTTTTTGTGGTGATCACCAGTCAAGAGGAAGTCCAAGAGAAATATGTGGTGTGTGT	Hs.716678
A_24_P322426	0.21811809	0.17108998	up	1.18421	1.18421	0.243921	PTGIR	Homo sapiens prostaglandin I2 receptor (PTGIR), mRNA [NM_000960]	CATCTTCCTCTGCAACGGCTCGGTCACCCTCAGCCTCTGCCGCATGTACCGCCAGCAGAA	Hs.458324
A_24_P522399	5.651339E-4	2.1925704E-4	up	2.17148	2.17148	1.11868			GTAGCAAAGAGAGACATAAGATAACCTCACCTTATACAATGCAGAACATTTGTCTTTAAT
A_23_P398947	5.37425E-4	2.0526332E-4	up	2.26848	2.26848	1.18173	SYT6	Homo sapiens synaptotagmin 6 (SYT6), transcript variant 2, mRNA [NM_205848]	TCCTGTGTAGGTCAAGGCTGAGACACTTGTCATGTGGTCAGATCTGTCTTAGTCTTTTGT	Hs.370963
A_23_P67661	0.64993215	0.5960941	up	1.51079	1.51079	0.595299	COX7A1	Homo sapiens cytochrome c oxidase subunit 7A1 (COX7A1), mRNA [NM_001864]	CATCCCGTTGTACCTGAAGGGCGGCATCGTTGACAACATCCTGTACCGAGTGACAATGAC	Hs.421621
A_24_P23951	0.18073218	0.13871688	up	1.32318	1.32318	0.404012	BCRP2	Homo sapiens BCR pseudogene 2 (BCRP2), non-coding RNA [NR_037566]	CCTGGAAAGGATGGCAGAGAAGGAGGCAGTCAATAAGATGTCCCTGCACAACCTTGGCAC	Hs.745077
A_23_P149998	0.68667907	0.6353448	up	1.0839	1.0839	0.116227	PBLD	Homo sapiens phenazine biosynthesis like protein domain containing (PBLD), transcript variant 1, mRNA [NM_022129]	GTATTAGGCTACTTCCTGTCATAGTGAAATTAAACACTCAAAGTAATGTAATCTCAGCTG	Hs.198158
A_23_P40433	0.09342724	0.06697896	up	1.47965	1.47965	0.565261	EVA1C	Homo sapiens eva-1 homolog C (EVA1C), transcript variant 1, mRNA [NM_058187]	AAATGCCAACCTAATGAATTAAAAAACAAAACCGTGTGTGAAGACCAGGAGCTGAAACTG	Hs.208358
A_23_P11507	0.18816534	0.1451043	down	1.21012	-1.21012	-0.275156	ZZZ3	Homo sapiens zinc finger ZZ-type containing 3 (ZZZ3), transcript variant 1, mRNA [NM_015534]	TCATGTGATGTGTACAAACTATGGTGAAAAGTGCCAGTGGTAGTAACTGTGTAAAGTTTC	Hs.480506
A_23_P53397	4.360563E-12	1.2776186E-13	up	2.41056	2.41056	1.26937	SP1	Homo sapiens Sp1 transcription factor (SP1), transcript variant 1, mRNA [NM_138473]	AGTGAAAATTCTGTTGGTGCCACGCTTTGATGAGCATTTGTTTGACCCCAGTTTCTTCTT	Hs.649191
A_23_P345799	0.002301225	0.0011268964	up	1.79175	1.79175	0.841366	NIBAN3	Homo sapiens niban apoptosis regulator 3 (NIBAN3), transcript variant 1, mRNA [NM_173544]	CCTTGGTGCCAATGATGTATCCTGCACTCTGGACAGCTGCTTGGAGGTCCCATGGGAACA	Hs.434133
A_23_P25097	0.045161344	0.030096207	up	1.34425	1.34425	0.426802	LLPH	Homo sapiens LLP homolog, long-term synaptic facilitation factor (LLPH), mRNA [NM_032338]	GGATAGATGACGGATTAGAATGTATACACATGTATACTTTGATTTCAACTGCCACCAAAT	Hs.504820
A_24_P354451	1.9080746E-5	3.2020253E-6	down	1.93841	-1.93841	-0.954871	ACOX3	Homo sapiens acyl-CoA oxidase 3, pristanoyl (ACOX3), transcript variant 1, mRNA [NM_003501]	CATAACCTTATTAATTTGCACATAGATCATCTGAATGTCGTGGTTTAAGACTTAAGGAGG	Hs.479122
A_24_P85590	5.374301E-4	2.0527835E-4	up	2.18998	2.18998	1.13092			CTTAAATTCCCACCACCTAAAAATCCAACTCACAGAAGAGATTATGTGCCATGCAAAATT
A_23_P155828	3.0102435E-6	3.9733192E-7	down	2.91542	-2.91542	-1.5437	TBC1D14	Homo sapiens TBC1 domain family member 14 (TBC1D14), transcript variant 1, mRNA [NM_020773]	CCATTTAGAAACGGCATTCACTTCAGAAGGTACTTTTTAACTGCTCAGTTTTTGACTATT	Hs.518611
A_23_P106773	0.9455752	0.9330344	up	1.01896	1.01896	0.0270954	SULT1A2	Homo sapiens sulfotransferase family 1A member 2 (SULT1A2), transcript variant 2, mRNA [NM_177528]	AGAGGGAGTGTGCGAATCAAGCCTGACCAAGAGGCTCCAGAATAAAGTATGATTTGTGTT	Hs.546304
A_23_P385835	5.096107E-5	1.0134423E-5	up	2.59811	2.59811	1.37746	GPR27	G protein-coupled receptor 27 [Source:HGNC Symbol;Acc:HGNC:4482] [ENST00000304411]	TCCTCGTGCTGGAAGAATTCAAGACGGAGAAGAGGCTGTGCAAGATGTTCTACGCCGTCA	Hs.591653
A_23_P76799	0.0029393982	0.0014833972	up	1.43747	1.43747	0.523529	BAZ1A	Homo sapiens bromodomain adjacent to zinc finger domain 1A (BAZ1A), transcript variant 1, mRNA [NM_013448]	TACACATGAATGAATCCAATCTTATAACCTTGAAGTGCTGTACCAGTGCTGGCTGCAGGT	Hs.509140
A_32_P50463	0.014732431	0.008795074	up	1.38911	1.38911	0.474162		JP 2014500723-A/18070: Polycomb-Associated Non-Coding RNAs. [LF210567]	TGCTGGTCATTCTTTTCCGAATGCAAATGGACAAATTCTTAAGCCCTCTTATTCATTTCA
A_23_P52109	0.009203367	0.005231135	up	1.50467	1.50467	0.589443	PRKAA2	Homo sapiens protein kinase AMP-activated catalytic subunit alpha 2 (PRKAA2), mRNA [NM_006252]	TTCAACAGAAGACTGTGGTCATGTAACAGGTAACCACAATTTTCAGGTTTCTTAAAAACA	Hs.437039
A_23_P204721	5.894578E-4	2.3190724E-4	up	2.07424	2.07424	1.05259	AQP2	Homo sapiens aquaporin 2 (AQP2), mRNA [NM_000486]	GTGTTCATCCCCAAGTTCTCTTTTGTCCTCACATGCAGAGTTGTGCATGCCCCTGAGTGT	Hs.130730
A_23_P255076	0.0016915239	7.958926E-4	up	1.67237	1.67237	0.74189	RWDD2A	Homo sapiens RWD domain containing 2A (RWDD2A), transcript variant 1, mRNA [NM_033411]	GGCTCATGGTGACTATGGATTAAGGAATGACTATCACATGAATCTGGGCCAATTCTTAGA	Hs.709686
A_24_P921477	0.011173628	0.0064823134	down	1.40416	-1.40416	-0.489707	METTL23	Homo sapiens methyltransferase like 23 (METTL23), transcript variant 6, mRNA [NM_001206987]	CTTCCAGGAATTTTGGCTGCCAAATGTGGTGCAGAAGTAATACTGTCAGACAGCTCAGAA	Hs.74655
A_24_P216014	4.194071E-4	1.4789935E-4	up	2.25787	2.25787	1.17496	GH2	Homo sapiens growth hormone 2 (GH2), transcript variant 3, mRNA [NM_022558]	TCTGCTTCTCAGAGTCTATTCCAACACCTTCCAACAGGGTGAAAACGCAGCAGAAATCTA	Hs.406754
A_23_P7201	0.2893898	0.23558651	down	1.10681	-1.10681	-0.146403	MED28	mediator complex subunit 28 [Source:HGNC Symbol;Acc:HGNC:24628] [ENST00000237380]	CTTGACATTTTTGGAAGAACTCTTTGCCAGATAATGAGTTCATTTTAGTTTTATGCTCCC	Hs.731966
A_32_P132169	0.86516297	0.837372	up	1.05612	1.05612	0.0787742			GTTTAGGTTTGCGGGAAGGAGGTTGATGACGAAACCCTCCCGACAAGTTTTGCTTCTTTT
A_23_P105900	0.0563011	0.038373474	up	1.22266	1.22266	0.290024	BTF3P11	Homo sapiens basic transcription factor 3 pseudogene 11 (BTF3P11), non-coding RNA [NR_026983]	AAGGAACAGTGATTCACTTTAACAACCCTGAAGTTCAGGCATCGCTGGCAGCAAACACTT	Hs.567241
A_24_P59506	6.061755E-4	2.4074134E-4	up	2.16573	2.16573	1.11485	RTF2	replication termination factor 2 [Source:HGNC Symbol;Acc:HGNC:15890] [ENST00000477573]	TGCTGATCAAAATAACTATTATGAGTAGCAGAATTCTAGTGCCTGGAAATCTAACAAGAG	Hs.683812
A_23_P402287	1.7897659E-7	1.737806E-8	down	2.20717	-2.20717	-1.1422	LNX2	Homo sapiens ligand of numb-protein X 2 (LNX2), mRNA [NM_153371]	TGTCATTTCTTGGGGAGTAGCCATCCATCAACAAATATCCTGACTGCTACTTTGTTATAT	Hs.132359
A_24_P583225	4.1625213E-16	4.153101E-18	up	6.15522	6.15522	2.62181	LINC00265	Homo sapiens long intergenic non-protein coding RNA 265 (LINC00265), long non-coding RNA [NR_026999]	GCAGTAAAGATGATTCTGAAGAATGGCATGGGATGGATCCTTTCGAATGCACTTGAGCAG	Hs.414183
A_23_P314726	0.00237681	0.0011691733	up	1.81586	1.81586	0.860656	PI4KB	Homo sapiens phosphatidylinositol 4-kinase beta (PI4KB), transcript variant 1, mRNA [NM_002651]	AGGTTCTTTCCACAGGCCATCCTCTTATTCCGTTCTGGGGCCCAGGAAGTGGGGAAGAGT	Hs.632465
A_24_P241815	1.8197364E-13	3.706518E-15	up	5.59577	5.59577	2.48434	JUNB	Homo sapiens JunB proto-oncogene, AP-1 transcription factor subunit (JUNB), mRNA [NM_002229]	GCTTTGTCAAAGCCCTGGACGATCTGCACAAGATGAACCACGTGACACCCCCCAACGTGT	Hs.25292
A_23_P37623	0.07545671	0.052909486	down	1.30276	-1.30276	-0.381572	GOLGA8A	Homo sapiens golgin A8 family member A (GOLGA8A), transcript variant 1, mRNA [NM_181077]	ACTGTGGTGCAATCTACTGTTTGTGAATGTCTGTATTATCAGGAAACATGTCTATACGAT	Hs.720151
A_24_P932451	0.078801446	0.055509828	up	1.45113	1.45113	0.537181	BAZ2B	Homo sapiens bromodomain adjacent to zinc finger domain 2B (BAZ2B), transcript variant 3, non-coding RNA [NR_110586]	TGGTAACTACTCTACAGAACTCCCAAACCTGGCAAGGATGGTGCAGATTTTGGCAGATTA	Hs.470369
A_32_P58029	3.01941E-4	9.465375E-5	up	2.24923	2.24923	1.16943			GGGCACGGACGAACACCAGGAAGAGGCGGTTAATTTATTGGTCCCCATTAATTGAATTTA
A_23_P315451	0.25516266	0.20432013	up	1.43085	1.43085	0.516872	KIRREL2	Homo sapiens kirre like nephrin family adhesion molecule 2 (KIRREL2), transcript variant 3, mRNA [NM_199180]	CTTAAAGACTCAGAAAGACTTGGACCCAAGGAGTGGGGATACAGTGAGAATTACCACTGT	Hs.145729
A_23_P358944	0.45737648	0.39633805	up	1.18265	1.18265	0.242022	PML	Homo sapiens promyelocytic leukemia (PML), transcript variant 5, mRNA [NM_033244]	GGACTGGCTATCCCAAGACCTGGCAGATGTGGCTGCTCAATAAACACTTGTTGAACCATC	Hs.526464
A_23_P214432	0.0024605435	0.0012156317	up	1.68786	1.68786	0.755194			TGTATTAGGGGCTAAGCTGTTTACTTCCTCTCTATAGCTGCTGATAGAGATGAAAGCTTT
A_24_P765923	0.020383496	0.012559563	up	1.59838	1.59838	0.676611		Homo sapiens cDNA FLJ11923 fis, clone HEMBB1000341. [AK021985]	AGCCAGGAATCACCTTGTCTCCTGTACCATACTTGGATTTGTAGTTCAGATCTTCAATGT	Hs.689155
A_23_P68436	1.2480583E-4	2.9761084E-5	up	2.52868	2.52868	1.33838	WFDC12	Homo sapiens WAP four-disulfide core domain 12 (WFDC12), mRNA [NM_080869]	CACACAGACCAGGACTGTCTGGGGGAAAGGAAGTGTTGTTACCTGCACTGTGGCTTCAAG	Hs.352180
A_32_P86616	0.018160231	0.011069906	up	1.53968	1.53968	0.622632		JP 2014500723-A/21569: Polycomb-Associated Non-Coding RNAs. [LF214066]	ATTCAAAGTGGCAGAGGCATTTTAGTGGTGGACAATGCTCATCTTTGGCCAGATTTAGCA
A_23_P333683	2.884738E-4	8.852951E-5	up	2.21155	2.21155	1.14506	IGSF10	Homo sapiens immunoglobulin superfamily member 10 (IGSF10), transcript variant 1, mRNA [NM_178822]	GTAGTAGACAGGCCTCAAATTAATGGGAAATACATATTGCATGACAATGGCACCTTAGTC	Hs.58561
A_24_P247861	6.0631003E-4	2.4086758E-4	up	2.1439	2.1439	1.10024	KIAA1755	PREDICTED: Homo sapiens KIAA1755 (KIAA1755), transcript variant X4, mRNA [XM_024452011]	GCACGAATATGAAGCCATTTATCTAAAGTCAAGTTCCCTTAATCCGTGGAAAGATGGTCT	Hs.737525
A_23_P109001	8.134995E-5	1.7672377E-5	down	1.61315	-1.61315	-0.689879	TTI1	Homo sapiens TELO2 interacting protein 1 (TTI1), transcript variant 1, mRNA [NM_014657]	TGATGGAACGCTGCATCCACTTGTTGTCAGATAAAAATCTGCAAATCCGCCTGAAGGTCT	Hs.655481
A_23_P30983	0.0020664674	9.982084E-4	up	2.02995	2.02995	1.02144	GJB7	gap junction protein beta 7 [Source:HGNC Symbol;Acc:HGNC:16690] [ENST00000525899]	TCAGTTATGAGCTCTAGACAGAGGTCTCATTGTTTTGTTGTAGGGTTCTCCAGTATGTGG	Hs.146727
A_24_P196307	4.9131055E-4	1.8283214E-4	up	2.17655	2.17655	1.12204		Homo sapiens ovarian cancer-related protein 1 (OCR1) mRNA, complete cds. [AF314543]	CCTTTATAATCTATTACCCTGAAATGAATTTCTGAGACTTAACATTCGTAACACTAGGGC	Hs.679412
A_23_P137434	0.5325222	0.47222418	down	1.18392	-1.18392	-0.243574	RNF11	Homo sapiens ring finger protein 11 (RNF11), mRNA [NM_014372]	TGTAGTATCCATATGTTGCTTAAATTTCCTTATGAGCCCCATGATGGAAAGACTTAAAGA	Hs.309641
A_23_P160406	4.6100872E-4	1.6855048E-4	down	2.26708	-2.26708	-1.18084	KCTD3	Homo sapiens potassium channel tetramerization domain containing 3 (KCTD3), transcript variant 1, mRNA [NM_016121]	TTGTAGGACTGCAGTTCTGAATTTTGGGTTAAAGGTTTTGGCTGCTGTAAGAATGTGAAT	Hs.335139
A_32_P118568	0.11394804	0.08329052	up	1.58096	1.58096	0.660798	RFPL1S	Homo sapiens RFPL1 antisense RNA 1 (RFPL1S), long non-coding RNA [NR_002727]	TACATCAGACTCAAAGGTAATAGGGGCATGCATTCCATTGAGGAAATTCTAGGGAATTTT	Hs.167750
A_23_P373584	6.5267604E-4	2.6460912E-4	up	2.09567	2.09567	1.06741	SGCZ	Homo sapiens sarcoglycan zeta (SGCZ), transcript variant 1, mRNA [NM_139167]	CTACATTCTGAAAGCACAATTTTCCATTCATCTTTTTGGATGTAAACTTTTATCCCCGAC	Hs.676196
A_23_P139123	7.750409E-4	3.2527084E-4	up	2.05133	2.05133	1.03656	SERPING1	Homo sapiens serpin family G member 1 (SERPING1), transcript variant 1, mRNA [NM_000062]	GACAACATTTGATCCCAAGAAAACCAGAATGGAACCCTTTCACTTCAAAAACTCAGTTAT	Hs.384598
A_23_P106080	1.6688209E-4	4.258858E-5	up	2.3124	2.3124	1.20939	RNASE7	Homo sapiens ribonuclease A family member 7 (RNASE7), mRNA [NM_032572]	GGTGGCAGAGATCCCAGTCAGTGCCAAGCCCAAGGGCATGACCTCATCACAGTGGTTTAA	Hs.525206
A_23_P109235	0.17054546	0.1299811	up	1.31188	1.31188	0.39164	RALY	Homo sapiens RALY heterogeneous nuclear ribonucleoprotein (RALY), transcript variant 1, mRNA [NM_016732]	TCAAGTTAAAGAGCAGTGAGCTGCAGGCCATCAAGACGGAGCTGACACAGATCAAGTCCA	Hs.136947
A_32_P171793	2.949019E-5	5.3170324E-6	down	3.49785	-3.49785	-1.80647	TLR3	toll like receptor 3 [Source:HGNC Symbol;Acc:HGNC:11849] [ENST00000296795]	TTTCATGTTATTTGCCACCCTGACAGCTGAGACACTGCTTTTCAGCATTTTAGTTAAGAT
A_23_P109269	0.1264305	0.09346067	down	1.28769	-1.28769	-0.364782	LAMA5	Homo sapiens laminin subunit alpha 5 (LAMA5), mRNA [NM_005560]	CAGGAGCTACACTGCCTGATGTGGGCCTGGAACTGGAGGTGCGGCCCCTGGCAGTCACCG	Hs.473256
A_24_P147461	6.427837E-11	2.5793937E-12	up	6.0899	6.0899	2.60642	SERPINB8	Homo sapiens serpin family B member 8 (SERPINB8), transcript variant 3, mRNA [NM_001031848]	AGACTCTTTGGAGAAAAGACGTGTGATTTCCTTCCAGACTTTAAAGAATACTGTCAGAAG	Hs.368077
A_24_P752362	7.0672424E-14	1.2795435E-15	up	6.44286	6.44286	2.6877			ATGGCACTATCACTGCTGCTGTACTGAAGGTTAGCAAAGGTGCTAATCCAGTGGAAATCA
A_24_P284584	0.10049206	0.07257204	down	1.23809	-1.23809	-0.308113	ZNF559	Homo sapiens zinc finger protein 559 (ZNF559), transcript variant 2, mRNA [NM_032497]	TCGACATCTAAGAAGTCATAGTGTGGAGAAACCATATAAGGAATGTGGGCAAACCTTTAG	Hs.172979
A_23_P352799	0.0024767916	0.0012243824	up	1.92687	1.92687	0.94626	NPW	Homo sapiens neuropeptide W (NPW), mRNA [NM_001099456]	CGTGGGTTCAGGAGCTGTGGGAGACGCGACGCAGGAGCTCCCAGGCAGGGATCCCCGTCC	Hs.233533
A_24_P913096	0.005413379	0.0029191119	down	1.79186	-1.79186	-0.84146			ATACACAGCCCATAATACCACTGCTATTATTACCTTGAAGTAGTGTTAAAAAGTCTGCAA
A_23_P62255	1.9203611E-4	5.0975344E-5	up	2.23594	2.23594	1.16088	GRPR	gastrin releasing peptide receptor [Source:HGNC Symbol;Acc:HGNC:4609] [ENST00000380289]	ATGGCTCTAAATGACTGTTTCCTTCTGAACTTGGAGGTGGACCATTTCATGCACTGCAAC	Hs.567282
A_24_P936875	3.506314E-5	6.5103977E-6	up	1.84663	1.84663	0.884892	DOT1L	Homo sapiens DOT1 like histone lysine methyltransferase (DOT1L), mRNA [NM_032482]	TGCTTCTGGAGCCCTGAGCAGTCAGGGCCTGGGTTGTCTGAGCAGTGGTGGCTCTGTGCC	Hs.713641
A_24_P145333	0.020735878	0.0127963675	up	1.6051	1.6051	0.682662		Homo sapiens mRNA; cDNA DKFZp547D0916 (from clone DKFZp547D0916) [AL834353]	AAACAAATGAAAAACAAATTGGCCTAATACTTTTTATTTCTGCTTTCGCTAGATGGAGCT	Hs.683965
A_23_P366426	0.0020453895	9.87081E-4	up	1.92444	1.92444	0.944436	L3MBTL4	Homo sapiens L3MBTL histone methyl-lysine binding protein 4 (L3MBTL4), transcript variant 7, mRNA [NM_001365767]	CTCATCACTCATGCTTGTGAGAATCTACAGGATAGATTCTGTGTGTGAATCTATCCTATT	Hs.128279
A_32_P823874	1.3032953E-4	3.1376392E-5	up	2.43301	2.43301	1.28274		novel transcript [ENST00000567484]	TCAAACACCAAGGATTAATATACCATTACAGGTTTAAAGACAGAGGCCTATAAGGGTCCC	Hs.651358
A_23_P120845	0.050982058	0.034418132	up	1.70895	1.70895	0.773113	XBP1	Homo sapiens X-box binding protein 1 (XBP1), transcript variant 1, mRNA [NM_005080]	CCTTTTTGGCATCCTGGCTTGCCTCCAGTTTTAGGTCCTTTAGTTTGCTTCTGTAAGCAA	Hs.437638
A_24_P289106	1.4509485E-4	3.584559E-5	up	2.02629	2.02629	1.01884		WASP family homolog 5, pseudogene [Source:HGNC Symbol;Acc:HGNC:33884] [ENST00000631796]	TCCCTTCCACCCCACTTAGCCTCCTGGTTTCCTGTGGTGGCTCTGCTCTCACAACTCATG
A_23_P64051	0.003289211	0.0016818657	up	2.12469	2.12469	1.08725	CDC42BPG	Homo sapiens CDC42 binding protein kinase gamma (CDC42BPG), mRNA [NM_017525]	AATCTTCAACCAGTTGTGTATTGGAAACTAGGGCGCATTTTACTATTGATCACAGTCATT	Hs.293590
A_24_P108401	0.09855683	0.07100543	up	1.50516	1.50516	0.589918	KLK3	kallikrein related peptidase 3 [Source:HGNC Symbol;Acc:HGNC:6364] [ENST00000596185]	CCCGCTCCCTCCCACTTACCCCAGAACTTTCTCCCCATTGCCCAGCCAGCTCCCTGCTCC	Hs.171995
A_23_P105144	0.22033092	0.17306162	up	1.39738	1.39738	0.48272	SCUBE2	Homo sapiens signal peptide, CUB domain and EGF like domain containing 2 (SCUBE2), transcript variant 1, mRNA [NM_020974]	TCGAGATGGCAGGCTCTATGCATCTGAGAACCATCAGGAAATACTTAAGGATAAGAAACT	Hs.523468
A_32_P37988	4.202344E-4	1.4833426E-4	up	2.3131	2.3131	1.20982			TAACAGCATTTTTGCACATAATTGTCATGTAATCACACAGCTCTTCAAACTGCAATGGAG
A_24_P350499	6.4956665E-4	2.6303236E-4	up	2.27457	2.27457	1.18559		Homo sapiens cDNA FLJ90139 fis, clone HEMBB1001026. [AK074620]	CCCCTAGTGTTACCAGTGAAATGATGTAAACATTGATTGGTCTTTGTAACTGTAACACTA	Hs.672344
A_23_P63696	0.40092006	0.3405962	down	1.13062	-1.13062	-0.177118	MRPL43	Homo sapiens mitochondrial ribosomal protein L43 (MRPL43), transcript variant 1, mRNA [NM_032112]	CTCATTTTTATGCAAGTGGCATCCCTAAAACCTGAGATGAGGAAGACTTCAAGGGTTTTA	Hs.421848
A_24_P63563	0.056526363	0.038543515	down	1.18088	-1.18088	-0.23986	DELE1	Homo sapiens DAP3 binding cell death enhancer 1 (DELE1), transcript variant 1, mRNA [NM_014773]	AGAGTTCTTGTCCATCAGTTCATACTGCAATTTTATGTGAAAGCATTATGACTGTCCTAC	Hs.210532
A_23_P65733	0.1644054	0.12480535	up	1.18541	1.18541	0.245384	ZNF770	Homo sapiens zinc finger protein 770 (ZNF770), mRNA [NM_014106]	GAAACCATTTGAATGCTCAGTTTGTGGCAAAACATTCAGACAGGCTCCTCACTGGAAGAG	Hs.744990
A_23_P161998	0.0011051608	4.917862E-4	up	1.87026	1.87026	0.903242	HPX	Homo sapiens hemopexin (HPX), mRNA [NM_000613]	AAACTCTATCTGGTCCAGGGCACCCAGGTATATGTCTTCCTGACAAAGGGAGGCTATACC	Hs.426485
A_23_P27256	0.12885846	0.09538718	down	1.30339	-1.30339	-0.382273	TWSG1	Homo sapiens twisted gastrulation BMP signaling modulator 1 (TWSG1), mRNA [NM_020648]	CCAAGATTTTCAGGGTGTACCTATGAAATTGCTTTAAATGCACTGCTGGTGTAAATAATT	Hs.514685
A_32_P94354	0.0012797182	5.8051804E-4	up	1.54071	1.54071	0.623591			ATCCATATGTCTTCCCCGCACATCTCTTTAAAAGCTACAAAAAGATTTCCCAAAAGCGTC
A_23_P17739	0.19193219	0.14835009	up	1.19965	1.19965	0.262608	ZNF74	Homo sapiens zinc finger protein 74 (ZNF74), transcript variant 1, mRNA [NM_003426]	CCTGTTTTCCTTGATGGGCCTGGAAGTTGTTGACAAGGGGAAAGATCTTTCTTGCCAATA	Hs.517418
A_23_P395609	0.32131526	0.26536092	down	1.41144	-1.41144	-0.497172	FAM110B	Homo sapiens family with sequence similarity 110 member B (FAM110B), mRNA [NM_147189]	TCAAAAGTGAACACACTTGGTAGCTGAACCATATCTGAGCAGCGTGATTCTGTTGTCTTG	Hs.154652
A_23_P22854	0.0054591876	0.0029466036	up	1.8971	1.8971	0.923795	PGPEP1	Homo sapiens pyroglutamyl-peptidase I (PGPEP1), transcript variant 1, mRNA [NM_017712]	TATCTCTGCGACTTTACCTACTACACCTCTTTGTACCAGAGTCACGGTCGATCAGCCTTC	Hs.131776
A_24_P100613	4.5733186E-4	1.6660399E-4	up	2.2032	2.2032	1.1396	LAMA1	Homo sapiens laminin subunit alpha 1 (LAMA1), mRNA [NM_005559]	TCCATGGCTGTATCAAAAACCTGATCTTCAATTTGGAACTTTTGGATTTCAACAGTGCAG	Hs.270364
A_32_P6107	0.0017374785	8.2017883E-4	up	1.85027	1.85027	0.887738	ZNF487	Homo sapiens zinc finger protein 487 (ZNF487), transcript variant 5, mRNA [NM_001355448]	ATGTAATGAATGTCAGAAAGCCTTTGGTGATAGGTCAGCTCTAAAAGTACATCAGAGAAT
A_24_P710270	1.2078483E-14	1.8194294E-16	up	4.92859	4.92859	2.30117	ADNP-AS1	Homo sapiens ADNP antisense RNA 1 (ADNP-AS1), transcript variant 1, long non-coding RNA [NR_110007]	CTTTTGTATACTGGAGATATAACCAAAAAAGGTCTAAGGTGACTTTACGCAGAGATTGAA
A_23_P77192	5.3855223E-5	1.081875E-5	up	2.44019	2.44019	1.28699		Homo sapiens PRO0800 mRNA, complete cds. [AF116651]	ACGTTCTTGACCTTAGCAGTAATTGAAATTAGACAGTCACTGGTTAAATCAGTCACTTCA
A_24_P307993	0.25723317	0.20614083	up	1.28462	1.28462	0.36134		taxilin gamma pseudogene, Y-linked [Source:HGNC Symbol;Acc:HGNC:18473] [ENST00000593000]	TCGCGAGCTTTATCTGTAGGTCTGTACTTTTAACATACATTATTTTGGATAATAAGGAGG
A_23_P44363	9.5766714E-5	2.1512727E-5	up	2.21938	2.21938	1.15016	CASKIN2	Homo sapiens CASK interacting protein 2 (CASKIN2), transcript variant 1, mRNA [NM_020753]	GCAGAGAGAAATGCATATATTTTAAATGGAATTTATTCTATCAACTGCCTGAGAGGACAC	Hs.274408
A_23_P774	0.1582012	0.11961818	up	1.2718	1.2718	0.346873	DENND4B	Homo sapiens DENN domain containing 4B (DENND4B), transcript variant 1, mRNA [NM_014856]	AATTATTTATTCTGGAGCCACAGCCCCCTTGCTTATGAGGTTCTTATGGAGAGTGAGAAA	Hs.744878
A_23_P97296	0.6374587	0.58282334	down	1.12279	-1.12279	-0.167085	NECAP2	Homo sapiens NECAP endocytosis associated 2 (NECAP2), transcript variant 1, mRNA [NM_018090]	GGAGCTCAGTAAACTAGAAGTCCAGGGTTGCTTGGTTTACTGGTTTATAAGAAATCTGAA	Hs.437385
A_23_P109774	0.21026175	0.16428794	up	1.24731	1.24731	0.318826	ZBTB11	zinc finger and BTB domain containing 11 [Source:HGNC Symbol;Acc:HGNC:16740] [ENST00000312938]	GCCTCTCCCAGTTTACTTTAAAAATGGCTTTAAGGATAAAGAATAAATGTGATAGCTGTG	Hs.655286
A_24_P383267	2.6072736E-4	7.7057746E-5	up	2.26328	2.26328	1.17842	CFAP74	Homo sapiens cilia and flagella associated protein 74 (CFAP74), mRNA [NM_001304360]	TTGGCAAAGTGTACAAGAAAAAGATCACGTTGGTAAACACCACCTACACGATCAACTACT	Hs.232092
A_23_P313560	4.459045E-8	3.6872059E-9	down	2.7457	-2.7457	-1.45717	NCOA3	Homo sapiens nuclear receptor coactivator 3 (NCOA3), transcript variant 1, mRNA [NM_181659]	GTCAGTCTGTCTCTTTTTCAGCTCAATTGTATCTGACCCTTCTTTAAGTTATGTGTGTGG	Hs.592142
A_23_P64854	3.564274E-4	1.18846714E-4	up	2.26456	2.26456	1.17923	KRT75	Homo sapiens keratin 75 (KRT75), mRNA [NM_004693]	TGACAGCGTCAAGAAGCAGTGTTCCAGCTTGCAAACGGCCATTGCTGATGCAGAGCAGCG	Hs.697046
A_24_P378987	7.6651486E-4	3.2100247E-4	down	1.94078	-1.94078	-0.956635	DHRSX	dehydrogenase/reductase X-linked [Source:HGNC Symbol;Acc:HGNC:18399] [ENST00000334651]	AACCTCTGCAGAACTTCAAGAAGCCAAATAAACATTTTGGAGGATAATCACCCCAAGTGG	Hs.131452
A_32_P30693	5.4012716E-4	2.0680651E-4	up	2.06616	2.06616	1.04695	RUVBL1	Homo sapiens RuvB like AAA ATPase 1 (RUVBL1), transcript variant 2, mRNA [NM_001319084]	AATGAAGATTGAGGAGGTGAAGAGCACTACGAAGACGCAGCGCATCGCCTCCCACAGCCA	Hs.272822
A_23_P208393	8.420984E-4	3.5868026E-4	up	1.87593	1.87593	0.907604	CCDC97	coiled-coil domain containing 97 [Source:HGNC Symbol;Acc:HGNC:28289] [ENST00000600918]	TTAACAAGCTGTGGGGGTCTCCCTTTGTGGAGCTACAAGGCCCCAAAACAGTTCCAGGAT
A_32_P198325	0.26970935	0.21755008	up	1.38789	1.38789	0.472888	LRRC75B	Homo sapiens leucine rich repeat containing 75B (LRRC75B), mRNA [NM_207644]	CTACTGACTTGTGATGCTCTCAAGCACATGATAGTGGGCGATGAAGGTCAAGGAGGACTC	Hs.113314
A_24_P173790	6.753761E-7	7.515866E-8	up	2.66557	2.66557	1.41444		PREDICTED: Homo sapiens uncharacterized LOC105373132 (LOC105373132), mRNA [XM_011544354]	CTGGGATCTTCTCTGGTCTTTTGCCTTGCGGCGGGGGGATTGTTTTGTATCCCTTGCTGC	Hs.719678
A_23_P77043	3.9419014E-4	1.3611949E-4	up	2.19278	2.19278	1.13276	CATSPERB	cation channel sperm associated auxiliary subunit beta [Source:HGNC Symbol;Acc:HGNC:20500] [ENST00000619027]	TCAACTTAAGCATAAAGGGCTCTGAACTTTTCCACTTTAGAGTGACCGTCATTTCAGGAG	Hs.131755
A_23_P169619	0.029670449	0.019008206	up	1.43669	1.43669	0.522753	AFF1	Homo sapiens AF4/FMR2 family member 1 (AFF1), transcript variant 2, mRNA [NM_005935]	GCCAGTCCATTTTGAACATGGCGATGTTTCGTTGTAAAAAAGACATAGCAATAAAGTATT	Hs.480190
A_23_P322076	7.519538E-11	3.0833526E-12	up	3.72881	3.72881	1.89871	ZNF697	Homo sapiens zinc finger protein 697 (ZNF697), mRNA [NM_001080470]	GGAGATGCGCTTGGGGTGATGACTTCCTTAAATACACGCTGTAGGGGGTGAAGAGCTTGG	Hs.381105
A_23_P330895	3.1448706E-9	1.9568866E-10	up	3.62797	3.62797	1.85916	NFKBIB	Homo sapiens NFKB inhibitor beta (NFKBIB), transcript variant 4, mRNA [NM_001369699]	GCAAGAATTGGAGAACTCACACTGCGAAAAGAAAACCTTGGGTGGCAGTGATTTGAACAC	Hs.9731
A_23_P121253	0.79627734	0.75765836	up	1.07927	1.07927	0.110051	TNFSF10	Homo sapiens TNF superfamily member 10 (TNFSF10), transcript variant 1, mRNA [NM_003810]	GCAACAATCCATCTCTCAAGTAGTGTATCACAGTAGTAGCCTCCAGGTTTCCTTAAGGGA	Hs.478275
A_23_P16609	0.004861222	0.0025930933	up	1.50825	1.50825	0.592875	ZNF506	zinc finger protein 506 [Source:HGNC Symbol;Acc:HGNC:23780] [ENST00000443905]	ATTCTAATTACTGGTGCATGCAGCCTTCAGTCACTTACTCCCTGCTTGCTCAATCGATCA	Hs.351906
A_32_P140220	9.5078747E-7	1.1073586E-7	up	3.56487	3.56487	1.83385		novel transcript [ENST00000607122]	ACTAGGTCCTTGCAAAACGCAGGATGCTGGGGAGGGTCTTCACCTTGCATGGTGTCCTGT
A_23_P103661	2.6320507E-8	2.0317E-9	up	2.69636	2.69636	1.43102	YY1AP1	Homo sapiens YY1 associated protein 1 (YY1AP1), transcript variant 2, mRNA [NM_139118]	GAAGATGCTACAGAGGAAATCAGTGGATTTCTTTGAGCTAGGAGAATAAGAGTCTGGAGA	Hs.584927
A_23_P123608	0.5239295	0.46352068	down	1.11686	-1.11686	-0.159452	JAK2	Homo sapiens Janus kinase 2 (JAK2), transcript variant 1, mRNA [NM_004972]	GGATAACATGGCTGGATGAAAGAAATGACCTTCATTCTGAGACCAAAGTAGATTTACAGA	Hs.656213
A_24_P935054	0.071372434	0.049779896	up	1.30845	1.30845	0.387858	MUC5AC	Homo sapiens mucin 5AC, oligomeric mucus/gel-forming (MUC5AC), mRNA [NM_001304359]	TGGTGGACACCGACATTGGCCTGGTGCTGCTGTGGGACAAGAAGACCAGCATCTTCATCA	Hs.721515
A_23_P425332	0.04965278	0.03342407	up	1.64646	1.64646	0.719368	PPP4R4	Homo sapiens protein phosphatase 4 regulatory subunit 4 (PPP4R4), transcript variant 1, mRNA [NM_058237]	GCCTGTGGAATATATACAGTTCTTAATTTTAAACTGTCAGTTCTTGAGATATACCGTGTG	Hs.259599
A_23_P87041	3.6611114E-4	1.2339423E-4	up	1.89633	1.89633	0.923213	C2CD2L	C2CD2 like [Source:HGNC Symbol;Acc:HGNC:29000] [ENST00000336702]	GGGACAAGTGCAGGTTTCTTACATGCATATATTGCATGCATAGAGGTGAAGTCTGGGCTT
A_23_P36962	0.029812992	0.019109683	up	1.49653	1.49653	0.581623	DNAJC3	Homo sapiens DnaJ heat shock protein family (Hsp40) member C3 (DNAJC3), mRNA [NM_006260]	AAGGACGAGAAGCCTGTTGAAGCTATTAGGGTTTGTTCTGAAGTTTTACAGATGGAACCT	Hs.59214
A_23_P17490	0.10845013	0.078860104	down	1.43411	-1.43411	-0.520157	TMEM230	Homo sapiens transmembrane protein 230 (TMEM230), transcript variant 2, mRNA [NM_001009924]	CTTTTAAATAGTCTTCATTGCCAATTTGTTCTTGTAGCAAATGGAACAATGTGGTATGGC	Hs.472024
A_24_P7232	6.9290413E-6	1.015758E-6	up	1.94851	1.94851	0.962369	RIPOR1	Homo sapiens RHO family interacting cell polarization regulator 1 (RIPOR1), transcript variant 1, mRNA [NM_024519]	CATCTGCACACCTAGACTCAGTTCATAAGTCCACAGACTCTGGCCCTTCAGAACTGCCAG	Hs.152717
A_23_P94494	0.0028011294	0.0014050977	up	1.95819	1.95819	0.969519	TLE4	Homo sapiens TLE family member 4, transcriptional corepressor (TLE4), transcript variant 3, mRNA [NM_007005]	AGGCCACAGTTTATGAAGTTATTTATTAAAGACAAATCTTCATGCAGACTGGACTTCTCC	Hs.444213
A_24_P290188	0.98058724	0.97602946	up	1.00755	1.00755	0.010845		MCUR1 pseudogene 1 [Source:HGNC Symbol;Acc:HGNC:1217] [ENST00000573670]	AGAATTGTATTCGTTGAATGAAAGGAAGCTGCTGGAATTGAGAACAGAAATAGTGACATT
A_23_P367420	0.8607606	0.83221036	down	1.03819	-1.03819	-0.0540703	ADAM21	ADAM metallopeptidase domain 21 [Source:HGNC Symbol;Acc:HGNC:200] [ENST00000603540]	TTTTTGCCGCTGATTGTGATTCCTTCTTTGTCTGTTTTGACTTTCCTGTTTACTGTCGGG	Hs.178748
A_23_P81219	0.6144076	0.5578605	up	1.32021	1.32021	0.400772	PLAC8	Homo sapiens placenta associated 8 (PLAC8), transcript variant 2, mRNA [NM_016619]	TATTATAAATGAATGTTGTCCCTGAACTTAGCTAAATGGTGCAACTTAGTTTCTCCTTGC	Hs.546392
A_32_P8971	3.5849284E-6	4.843531E-7	up	2.67649	2.67649	1.42034			CGGACTTCACGAGATCGATTCCTGACTACTTTGCTGTGAATTGCACAACTCACACAGTAA
A_23_P68138	2.1537194E-4	5.932909E-5	up	2.09027	2.09027	1.06369			TACCATCAGTTCAAGATCTGCTGGTAACATGGCAAGATCTCCATCTCCATTTTAATTTTT
A_23_P304311	2.480247E-4	7.196356E-5	up	2.46442	2.46442	1.30125	OLFM1	olfactomedin 1 [Source:HGNC Symbol;Acc:HGNC:17187] [ENST00000371799]	AGGGCTATGCCTGTGTCTTATTGAGACACCTTGGCAAAGAGATGGCTGATTCTGGGTGGT	Hs.522484
A_24_P342279	2.1234402E-15	2.6818812E-17	up	4.64278	4.64278	2.21499	CREBBP	Homo sapiens CREB binding protein (CREBBP), transcript variant 2, mRNA [NM_001079846]	TCACCAACGTGCCAAATATGTCTCAGATGCAAACATCAGTGGGAATTGTACCCACACAAG	Hs.459759
A_23_P124823	0.796082	0.75737536	up	1.06742	1.06742	0.0941299	SEC11A	Homo sapiens SEC11 homolog A, signal peptidase complex subunit (SEC11A), transcript variant 6, mRNA [NM_001271919]	GGAAGAGAGATTCCTATAGTTCACCGAGTCTTGAAGATTCATGAAAAATTTGTTCCTTAT	Hs.9534
A_23_P123454	0.84908026	0.81880987	down	1.049	-1.049	-0.0690131	NUDT18	Homo sapiens nudix hydrolase 18 (NUDT18), mRNA [NM_024815]	GAGATGCTTTGAGGAGCATTCCTCTAGATTGCACAAGGGACAGTGCCTTTAACCAAGCGA	Hs.745387
(-)3xSLv1	3.442212E-4	1.1320189E-4	up	2.2439	2.2439	1.16601		Unknown
A_23_P205428	5.3317257E-4	2.0302592E-4	up	2.1705	2.1705	1.11803	FOXG1	forkhead box G1 [Source:HGNC Symbol;Acc:HGNC:3811] [ENST00000313071]	TTAACGATTGCCTTCAGTTTGTGTTGTGTATATTTTGATGTATGTGGTCACTAACAGGTC	Hs.632336
A_23_P134225	0.022621486	0.014080558	up	2.0154	2.0154	1.01107	LRRC61	Homo sapiens leucine rich repeat containing 61 (LRRC61), transcript variant 2, mRNA [NM_023942]	GCTACAGGCGAGAAAGGTAGGGATGGGCCAGCCTCCCGTCTCAGCTGTTGGGAGACAGTA	Hs.647119
A_23_P430068	4.9086864E-4	1.8258231E-4	up	2.20983	2.20983	1.14394	PDPN	Homo sapiens podoplanin (PDPN), transcript variant 1, mRNA [NM_006474]	CTGTATAAACTGATTTGTAACTAACACTGGACCATTGGATCGATATTATATGCTGTAACC	Hs.468675
A_24_P921260	1.4182337E-8	1.0274455E-9	down	3.79007	-3.79007	-1.92223	RO60	PREDICTED: Homo sapiens TROVE domain family member 2 (TROVE2), transcript variant X2, mRNA [XM_006711496]	CTTCCTAGGTCTGTTGATAAACTAACTGATGCTTTGTCAAGTCTTCCAAGTTTTCACTGT	Hs.288178
A_24_P337239	5.497921E-4	2.1153876E-4	up	2.16809	2.16809	1.11643	FGF5	Homo sapiens fibroblast growth factor 5 (FGF5), transcript variant 1, mRNA [NM_004464]	TCTTCTTATTAAATCAATCTTGTAAATAGAAAATGTAATAACTTTCTTACCATTAACATT	Hs.37055
A_32_P26017	0.03065775	0.019704876	up	1.2943	1.2943	0.37217		DB380193 PLACE1 Homo sapiens cDNA clone PLACE1011186 3', mRNA sequence [DB380193]	AAATAGGATGGAGGATGGGTCACTGTGTCCGTATTACCAATGACAGTCACCCCAAGAAAC	Hs.631227
A_24_P396167	5.773478E-4	2.255856E-4	up	2.33468	2.33468	1.22322	CTSW	Homo sapiens cathepsin W (CTSW), mRNA [NM_001335]	GACTTCATCATGCTGCAGAACAACGAGCACAGAATTGCGCAGTACCTGGCCACTTATGGC	Hs.416848
A_24_P521544	0.69496745	0.64431584	down	1.07322	-1.07322	-0.101944		proteasome 26S subunit, non-ATPase, 12 pseudogene [Source:HGNC Symbol;Acc:HGNC:30153] [ENST00000490962]	GATATGGGGTCAACATCCCAAATCTTAGTTGCAGTAGTGAAGATGTGCTATGAGGCTAAA
A_23_P14482	0.22949754	0.18132277	up	1.3465	1.3465	0.429215	RTRAF	Homo sapiens RNA transcription, translation and transport factor (RTRAF), mRNA [NM_016039]	TCACATTCTCGGGGGAGGAAGCCCAGAAAATTGGGTATGTTCTAGAGATTTACCACCATT	Hs.534457
A_23_P58321	1.205938E-4	2.8571807E-5	down	2.28983	-2.28983	-1.19524	CCNA2	Homo sapiens cyclin A2 (CCNA2), mRNA [NM_001237]	AAGTTTGATAGATGCTGACCCATACCTCAAGTATTTGCCATCAGTTATTGCTGGAGCTGC	Hs.58974
A_24_P326511	4.254356E-6	5.8711834E-7	up	3.06113	3.06113	1.61406	SORBS1	Homo sapiens sorbin and SH3 domain containing 1 (SORBS1), transcript variant 3, mRNA [NM_001034954]	ACGTCGCCTTCCTATGTATGACGAAACAAGAAACAGAGATTTCCAATTGCTCTTTTGTCT	Hs.38621
A_32_P43372	6.6937634E-4	2.7282033E-4	up	1.99101	1.99101	0.993499		BX108302 Soares_NhHMPu_S1 Homo sapiens cDNA clone IMAGp998F214287, mRNA sequence [BX108302]	CTGAAGAGACTATCCATGCCTTGCTAAATTCTACTTTAGCTGCTGAGTCTGTCTATATAC	Hs.544032
A_32_P139338	4.3537695E-4	1.5575389E-4	up	2.21436	2.21436	1.14689		AF031174 Ig-like membrane protein {Homo sapiens} (exp=-1; wgp=0; cg=0), partial (11%) [THC2681759]	GTTCTAGCAGGAAACTATGGCCAGTCTTTTACCTATAGAGTTTGAAGTACTTTCCTTTAT
A_24_P41706	2.4328896E-4	7.01277E-5	up	2.34603	2.34603	1.23022		orofacial cleft 1 candidate 1 [Source:HGNC Symbol;Acc:HGNC:21017] [ENST00000491508]	AGAACCAAAAGGAAATGAATACGGCAGAAATTACTTTGACCCACTGATGGATGAGGAAAT	Hs.532138
A_23_P348194	1.9569661E-5	3.2974067E-6	up	2.13974	2.13974	1.09744	PRKCE	Homo sapiens protein kinase C epsilon (PRKCE), mRNA [NM_005400]	AGCAATTGTAAAGCAGATCAACCAGGAGGAATTCAAAGGTTTCTCCTACTTTGGTGAAGA	Hs.580351
A_32_P834652	9.271511E-5	2.0689597E-5	up	2.41774	2.41774	1.27366		Homo sapiens mRNA; cDNA DKFZp667G0214 (from clone DKFZp667G0214) [AL833372]	TAATCAGGGAAAAATAGTTTCTACTCTGGGAAAGGAATCGTGTGTTTTTCAGGCTCATGG	Hs.713860
A_23_P164912	0.013298322	0.00785026	up	1.8294	1.8294	0.871374	LIN7B	Homo sapiens lin-7 homolog B, crumbs cell polarity complex component (LIN7B), transcript variant 1, mRNA [NM_022165]	TGCACTCTCTTCCTGTACAGTATTTATTGTTCCTGGCACTTTATTTAAAGATATTTGACC	Hs.221737
A_23_P87603	0.011142905	0.0064634434	up	1.30449	1.30449	0.383485	TARBP2	Homo sapiens TARBP2 subunit of RISC loading complex (TARBP2), transcript variant 2, mRNA [NM_134324]	CTGCAGTACCTCAAGATCATGGCAGGCAGCAAGTGAAGCCCCAGCTGGACTCATGGATGT	Hs.326
A_23_P50735	1.418301E-4	3.485611E-5	up	1.83177	1.83177	0.873235	ZNF181	Homo sapiens zinc finger protein 181 (ZNF181), transcript variant 1, mRNA [NM_001029997]	GTGAGAAATCTTACAGAAGAGAAACTGTATGAAGCAGTGGTTATCATGGTAAATTTCCTA	Hs.720472
A_32_P69492	0.008427771	0.004750094	down	1.57006	-1.57006	-0.650819	POLH	Homo sapiens DNA polymerase eta (POLH), transcript variant 1, mRNA [NM_006502]	TTCAGCTGAAGAATGTGAGATGAAGCCTTGAAACCCTAAAAGTGATATGGTAACTAGGGC	Hs.655467
A_24_P378368	1.6093964E-10	7.1436472E-12	down	2.39173	-2.39173	-1.25806	MBTPS1	Homo sapiens membrane bound transcription factor peptidase, site 1 (MBTPS1), mRNA [NM_003791]	AGCAGGAAACAGCAGTTGTTGAAAACGTCCCCATTTTGGGACTTTATCAGATTCCAGCTG	Hs.75890
A_32_P106669	1.6999862E-13	3.4460578E-15	up	4.90389	4.90389	2.29393		qc97f07.x1 Soares_pregnant_uterus_NbHPU Homo sapiens cDNA clone IMAGE:1722181 3', mRNA sequence [AI192327]	CTGGTGTTAGTGTACAATCTTGTCCTACACTAAAGAGTCAAGACTCACCTTGGAGTACGT	Hs.603511
A_24_P59111	1.2442034E-5	1.952309E-6	up	2.38083	2.38083	1.25146	DPP6	Homo sapiens dipeptidyl peptidase like 6 (DPP6), transcript variant 11, mRNA [NM_001364502]	CCAGCTTGCCATGTACAAGGGGGACCTGTTTCAGATATTCCATGGAGACCCTGGCTGGAG	Hs.703229
A_32_P95960	5.940639E-4	2.343844E-4	up	2.17205	2.17205	1.11906	CLEC2D	Homo sapiens C-type lectin domain family 2 member D (CLEC2D), transcript variant 2, mRNA [NM_001004419]	CAAGTTATCAGCATATTTTTTAACTTTTAATTATTCTTAATGGAAAGACACTTCTGTATA	Hs.268326
A_24_P171141	6.320248E-4	2.5394198E-4	up	1.99147	1.99147	0.993833			ACCAGAGTGATACGTTATTATACAAACTTTGACACTGTCAATTCACACAACTGGAATGCA
A_23_P327499	5.88093E-4	2.312558E-4	up	2.17616	2.17616	1.12179	LHFPL1	Homo sapiens LHFPL tetraspan subfamily member 1 (LHFPL1), mRNA [NM_178175]	CCCGGAGATAATGCAAACATGTGGGAATGTCTCCAATCAATTTCAGTTAGGTACCTGTCG	Hs.297420
A_23_P150281	0.8030137	0.7655529	up	1.08838	1.08838	0.122187	TP53I11	Homo sapiens tumor protein p53 inducible protein 11 (TP53I11), transcript variant 1, mRNA [NM_001258320]	AGCCAGGCCTAATCCTCTAATAGTGATGGTTGGTTTGTCCTCCCATAACTGCAGGTGGAT	Hs.554791
A_24_P134683	0.013051331	0.007690481	down	1.39242	-1.39242	-0.477598	BCAP31	Homo sapiens B cell receptor associated protein 31 (BCAP31), transcript variant 2, mRNA [NM_005745]	CAGCACTAAGCAAAAACTAGAGAAAGCTGAAAACCAGGTTCTGGCCATGCGGAAGCAGTC	Hs.522817
A_23_P129225	2.4764228E-4	7.182247E-5	up	2.24183	2.24183	1.16468	TRPM1	Homo sapiens transient receptor potential cation channel subfamily M member 1 (TRPM1), transcript variant 2, mRNA [NM_002420]	TTTTTTAACAGTCAGAACCACTAATGGGTGTCATCTTGGCCATCTAAACATCATCAATTT	Hs.155942
A_23_P408996	0.45018402	0.38907564	down	1.1685	-1.1685	-0.224661	MBOAT1	Homo sapiens membrane bound O-acyltransferase domain containing 1 (MBOAT1), transcript variant 2, non-coding RNA [NR_073465]	ATTGGAAAGCAGACATTGAAAGTTTTCTTTTCTATCTTTGTTATGAATGTGCTATGGCCC	Hs.377830
A_23_P160862	0.029694919	0.01902605	up	1.53105	1.53105	0.614524	HNRNPU	Homo sapiens heterogeneous nuclear ribonucleoprotein U (HNRNPU), transcript variant 1, mRNA [NM_031844]	AGAACTTCAGAGGACGAGGAAACAATCGTGGCTACAAAAATCAATCTCAGGGCTACAACC	Hs.106212
A_23_P502654	0.009926049	0.0056906966	down	1.54504	-1.54504	-0.627645	SHMT1	Homo sapiens serine hydroxymethyltransferase 1 (SHMT1), transcript variant 1, mRNA [NM_004169]	CTGCTGTAAATCAGAAGTGTATGTTAGTCAAGAGTAAACAAGATGCACCCAGTATGGTGG	Hs.513987
A_24_P810697	0.24714434	0.19706352	down	1.28309	-1.28309	-0.359622	MXRA7	Homo sapiens matrix remodeling associated 7 (MXRA7), transcript variant 2, mRNA [NM_001008529]	CTGCACACCTTAGATAAAAAGAACATTTTAAAAGCAGAGTTCACTTTCACTCCAGTCTCC	Hs.250723
A_24_P359050	3.4736333E-4	1.14539536E-4	up	2.17171	2.17171	1.11883		Homo sapiens cDNA FLJ90149 fis, clone HEMBB1001978. [AK074630]	CTTGATGCCGTCGCCTAGTAACGATATGCTTAGCAACCGGTAAGGGAAGTGCGATCGCAC	Hs.675332
A_23_P73297	4.974228E-4	1.858572E-4	up	2.12485	2.12485	1.08736	MAGI1	Homo sapiens membrane associated guanylate kinase, WW and PDZ domain containing 1 (MAGI1), transcript variant 2, mRNA [NM_004742]	TAGACTTGATTTGAGTAGACAGCAATGATCTTTACATAGCTTAGTGTTCTGATGGCAAAA	Hs.476636
A_23_P83351	7.2678716E-7	8.1814065E-8	up	2.84473	2.84473	1.50829	WHRN	Homo sapiens whirlin (WHRN), transcript variant 1, mRNA [NM_015404]	AGATGGGGCCAACAAACCGCCTGGACTTCTGGAGCCCACGTCCACTCTGGTCCGTGTGAA	Hs.93836
A_24_P107941	0.06257676	0.043130502	down	1.4917	-1.4917	-0.576957	USB1	Homo sapiens U6 snRNA biogenesis phosphodiesterase 1 (USB1), transcript variant 1, mRNA [NM_024598]	CTTCAGGTGTCTTCTGGATTTCTGGTGATGGACAGAGAAATCTTTTTACAGTTTCAAATT	Hs.408702
A_24_P611114	3.8382958E-10	1.868102E-11	up	3.18758	3.18758	1.67246		Homo sapiens cDNA FLJ10133 fis, clone HEMBA1003067. [AK000995]	CTTTTGTTATCAGGTAGACTGGCATGTTCATGGGCTAAGCATAGACATTACTACCCAAAT	Hs.606355
A_24_P861869	6.9631124E-4	2.863496E-4	up	2.11779	2.11779	1.08256	lnc-SPATA19-1	LNCipedia lincRNA (lnc-SPATA19-1), lincRNA [lnc-SPATA19-1:5]	GGTCTGCAACGACATTTCAGGGATTAGATGCTCTATCTCCTGTCTGCAGACACATGAGCA
A_23_P206454	0.16923922	0.12891553	down	1.34735	-1.34735	-0.430128	CENPBD1	Homo sapiens CENPB DNA-binding domain containing 1 (CENPBD1), mRNA [NM_145039]	GCAGGAGCTGTACAATGAGAAAAAGCGCCACTCAAAACAACTCTCTTAGGTCATTTTTCA	Hs.513832
A_23_P91262	8.888041E-4	3.819048E-4	up	2.09525	2.09525	1.06712	PTGIS	Homo sapiens prostaglandin I2 synthase (PTGIS), mRNA [NM_000961]	GCAAAGTTTTCTTTCCAAAATCAGGCTTTGTCTGCTCCAATTCAGCTCGTTACTCTCACC	Hs.302085
RC2	2.996158E-4	9.3560215E-5	up	2.24437	2.24437	1.16631		Unknown
A_23_P330419	0.0036760988	0.0019041141	up	1.68315	1.68315	0.751168	ACP4	acid phosphatase 4 [Source:HGNC Symbol;Acc:HGNC:14376] [ENST00000270593]	CGCCAAAGATGGAGGGAATGTCACCGTCTCCCTCTTCTACCGCAATGACTCCGCCCACCT	Hs.293394
A_23_P163227	0.82562333	0.79146767	up	1.08475	1.08475	0.117367	CKMT1A	Homo sapiens creatine kinase, mitochondrial 1A (CKMT1A), transcript variant 1, mRNA [NM_001015001]	CATTAACTCCCCATCGCCAGCTGATGACTCAAGATTCCAAGGAGTTCTGCTCATTCTAAT	Hs.741420
A_23_P152038	0.009210706	0.0052362033	down	1.57766	-1.57766	-0.657784	TUBGCP5	Homo sapiens tubulin gamma complex associated protein 5 (TUBGCP5), transcript variant 1, mRNA [NM_052903]	CCGGTGTCTGCTGAGAGAAAAGGTCAGCTTTGTGAAAGAAGCTATCATGAAGGTGTTGAA	Hs.533898
A_23_P110253	0.020717928	0.012783274	up	1.67862	1.67862	0.747275	KIT	Homo sapiens KIT proto-oncogene, receptor tyrosine kinase (KIT), transcript variant 1, mRNA [NM_000222]	AAAGTGGTTGTTAGTTATAGATGTCTAGGTACTTCAGGGGCACTTCATTGAGAGTTTTGT	Hs.479754
A_24_P92771	0.5082471	0.4474078	up	1.26995	1.26995	0.344768		ferritin heavy chain 1 pseudogene 12 [Source:HGNC Symbol;Acc:HGNC:3982] [ENST00000432137]	TGACTTCATTGAGACACATTGCCTGAATGAGCAGGTGAAGATCAAAGAATGGGGTGACCA
A_23_P65717	1.4043087E-4	3.4425466E-5	up	2.19646	2.19646	1.13518	THSD4	Homo sapiens cDNA FLJ13710 fis, clone PLACE2000373, weakly similar to F-SPONDIN PRECURSOR. [AK023772]	CGTAGTACCCAGGGGCTTTTTACACAAGATGTTTGAAAGCCACAGTCAGTCCTTTAAGCA	Hs.387057
A_23_P501319	6.0880795E-4	2.4212757E-4	up	2.26078	2.26078	1.17682	ASB4	Homo sapiens ankyrin repeat and SOCS box containing 4 (ASB4), transcript variant 1, mRNA [NM_016116]	AGCAATTGGTTTGGAGAGGGGCGAATGTGAACATGAAGACCAACAACCAAGATGAGGAGA	Hs.602765
A_24_P317637	9.642581E-6	1.465875E-6	up	2.03726	2.03726	1.02663	ZKSCAN5	Homo sapiens zinc finger with KRAB and SCAN domains 5 (ZKSCAN5), transcript variant 1, mRNA [NM_014569]	AAATCTAGACAAGAAGAGAATCCATGGATGGACATGGTCGAGGAATTCGGAAAGCCTGCA	Hs.110839
A_24_P255005	0.047983777	0.032186136	down	1.24655	-1.24655	-0.317938		leucine rich repeat containing 37 member A16, pseudogene [Source:HGNC Symbol;Acc:HGNC:43820] [ENST00000586022]	AGTTTGAAATTCCGCTAACCCATCAACTACAGTCCGTCATCCCCAACAACGATGTGAGAA
A_23_P163380	0.6144787	0.55795497	up	1.12215	1.12215	0.166261	MTHFS	Homo sapiens methenyltetrahydrofolate synthetase (MTHFS), transcript variant 1, mRNA [NM_006441]	GTTGGCTTTCAAAGAACAGATTTGCCTCCAGGTCCCAGTGAATGAAAACGACATGAAGGT	Hs.459049
A_32_P209250	0.13328624	0.09905405	up	1.96642	1.96642	0.975574			TCGGTAAGCCAGGCCCTAGGGAATCAACGTGGCAACTGCATTTATCAGTTCATGATATTA
A_24_P117845	9.647471E-5	2.1711681E-5	up	2.82057	2.82057	1.49599	WNK2	Homo sapiens WNK lysine deficient protein kinase 2 (WNK2), transcript variant 2, mRNA [NM_006648]	AGGGAAAGCCCAAGGACAATGGAGCCATAGAGTTCACCTTCGACCTGGAGAAGGAGACGC	Hs.654856
A_32_P193822	0.0014040185	6.4592436E-4	up	1.66761	1.66761	0.73778	ZC3H11A	Homo sapiens zinc finger CCCH-type containing 11A (ZC3H11A), transcript variant 3, mRNA [NM_014827]	AGCCAACAGGATGTCAAAAATTAAACTGCGTTTTCCATCACAATAGAGGACGATATGTTG	Hs.532399
A_23_P318039	1.6049288E-4	4.0547955E-5	up	2.00926	2.00926	1.00667	CNOT9	Homo sapiens CCR4-NOT transcription complex subunit 9 (CNOT9), transcript variant 2, mRNA [NM_005444]	TGGTACTATTGCAGCACTTTTACAGGAAATTGTAAATATTTATCCATCTATCAACCCACC	Hs.148767
A_23_P218375	0.3544213	0.296376	up	1.16924	1.16924	0.225572	ITGAE	Homo sapiens integrin subunit alpha E (ITGAE), mRNA [NM_002208]	TCCTTGGTGAAATATCTTTCAACAAATCTCTATATGAGGGACTGAATGCAGAGAACCACA	Hs.513867
A_23_P253464	8.619568E-7	9.890069E-8	down	1.77581	-1.77581	-0.828476	ABRAXAS1	Homo sapiens abraxas 1, BRCA1 A complex subunit (ABRAXAS1), transcript variant 1, mRNA [NM_139076]	TATTAGTGGTAACGTGATAGAATTTATTCCCGATATCTGATGTTACAAACTTTAGGGTCC	Hs.334772
A_24_P192556	3.405944E-4	1.115533E-4	up	1.96743	1.96743	0.976313	TOR2A	Homo sapiens torsin family 2 member A (TOR2A), transcript variant 2, mRNA [NM_130459]	GGCCACTTCTCAGAGGTTCAGCTCTACAGCCTTAGCCTGTGCTCCCAGCAGAATCCAGTT	Hs.444106
A_24_P922793	0.0010931991	4.8545244E-4	up	2.08506	2.08506	1.06009		Homo sapiens IRA2 mRNA, partial cds, alternatively spliced. [AF268194]	CAACTACATTACCTTTTCAGGTAAGTATGTATGGTGTTTCAAAGATTCTTAGAAGTGGAG	Hs.715026
A_24_P88565	0.00792827	0.0044405875	up	1.60845	1.60845	0.685667	SLC50A1	Homo sapiens solute carrier family 50 member 1 (SLC50A1), transcript variant 1, mRNA [NM_018845]	TTCCAGGAATCGTCACCAGCTTTATCCGCTTCTGGCTTTTCTGGAAGTACCCCCAGGAGC	Hs.292154
A_23_P210001	0.9190538	0.90140766	down	1.04095	-1.04095	-0.0578989	PAX8	Homo sapiens paired box 8 (PAX8), transcript variant PAX8A, mRNA [NM_003466]	CAAGCTTCCTTCTTTCTAACCCCCAGACTTTGGCCTCTGAGTGAAATGTCTCTCTTTGCC	Hs.469728
A_23_P328836	0.75077057	0.7062282	down	1.06463	-1.06463	-0.0903455	LCOR	Homo sapiens ligand dependent nuclear receptor corepressor (LCOR), transcript variant 1, mRNA [NM_032440]	GCCCTAAAAGTTCAACTTTTGTAGAGTTTATTGTTCAGAGAGGTTTAATCCTATGTGGTA	Hs.745068
A_24_P184844	3.729635E-4	1.2652994E-4	up	2.17602	2.17602	1.12169	CHD2	chromodomain helicase DNA binding protein 2 [Source:HGNC Symbol;Acc:HGNC:1917] [ENST00000626874]	GTTCTTCTAGTAGGTCTGTATTTCTATTTGATGTCACTTTCCTTTTGCCTGAAGGACTTT	Hs.220864
A_23_P24457	0.18042277	0.13844867	down	1.81663	-1.81663	-0.861268	LRRC4C	Homo sapiens leucine rich repeat containing 4C (LRRC4C), transcript variant 1, mRNA [NM_020929]	GGACTGTTGAAATTATTAATGTGGATGATGAGATTACGGGAGACACACCCATGGAAAGCC	Hs.745123
A_23_P78958	0.6400782	0.5857635	up	1.13857	1.13857	0.187228	CAPS	Homo sapiens calcyphosine (CAPS), transcript variant 1, mRNA [NM_004058]	AAATCTGTAAAACATCAACCCCCAATCAGAAGATGGCAAATGGGGAATAAAAATAGCAGG	Hs.584744
A_32_P99461	5.4386528E-5	1.094401E-5	down	2.37315	-2.37315	-1.2468	TRIM56	Homo sapiens tripartite motif containing 56 (TRIM56), mRNA [NM_030961]	CATAATTTGGAGGTAAAATCTCCAACACCGTAACTGAGTGGCCTGGGGACCTGATAGAAA	Hs.521092
A_23_P122782	0.010499083	0.0060526924	up	1.67582	1.67582	0.744868	TCP1	Homo sapiens t-complex 1 (TCP1), transcript variant 1, mRNA [NM_030752]	ATGATAAACATGGAAGTTATGAAGATGCTGTTCACTCTGGAGCCCTTAATGATTGATCTG	Hs.363137
A_23_P319013	2.5824859E-6	3.3490053E-7	up	2.53901	2.53901	1.34427	ZNF383	Homo sapiens zinc finger protein 383 (ZNF383), transcript variant 4, mRNA [NM_152604]	AAGCCTTTACTAAGAGCTCACAACTTTTTCAGCATGCACGAATTCATACAGGTGAGAAAC	Hs.590975
A_24_P923336	5.271835E-4	2.003767E-4	up	2.09781	2.09781	1.06888		Homo sapiens mRNA sequence. [L27175]	AATCCTGTGCATGAGCCCTTTCAGCAGTTTTAAGAGATGCAGTCAACACTGAAGCTGAGA	Hs.578866
A_23_P84736	2.4082346E-4	6.912872E-5	up	2.25572	2.25572	1.17359	CTNNA2	Homo sapiens catenin alpha 2 (CTNNA2), transcript variant 1, mRNA [NM_004389]	GTGAAAAATCTGGAAGTGTAATGGTAGAACATAAAACTTGTATTGCTTCTGTTTCAGTGC	Hs.167368
A_23_P90497	6.605137E-9	4.4073895E-10	up	3.1901	3.1901	1.6736	LILRA4	Homo sapiens leukocyte immunoglobulin like receptor A4 (LILRA4), mRNA [NM_012276]	GGTGACCTCAGGAGAGAAGGTGACCCTGCTGTGTCAGTCATGGGACCCGATGTTCACTTT	Hs.406708
A_23_P6303	2.8741607E-4	8.800906E-5	up	1.62021	1.62021	0.696181	U2AF1	Homo sapiens U2 small nuclear RNA auxiliary factor 1 (U2AF1), transcript variant c, mRNA [NM_001025204]	GGCGATTCTGAGCCATGCCATTTTTACCTTATGTCTGCTAGAAAGTGTTGTAGTTGATTG	Hs.365116
A_23_P398491	0.34480762	0.28738862	down	1.24986	-1.24986	-0.321761	CCDC32	Homo sapiens coiled-coil domain containing 32 (CCDC32), transcript variant 4, mRNA [NM_001289132]	GCCTCATTTGCCATTGGAGACAGTGCAATCTGGTGTATGCACTAATAATAATAATAACAT	Hs.678598
A_24_P691775	1.7513657E-5	2.9006874E-6	up	1.93511	1.93511	0.952418	LINC01061	Homo sapiens long intergenic non-protein coding RNA 1061 (LINC01061), long non-coding RNA [NR_037596]	CAGGCCCAGCTTGGGCCTCCCGGCGGCCTCTGCAGGCCCAAGTCATCCTCAAATCGGCCT	Hs.531400
A_23_P154522	0.6916834	0.6408087	down	1.08334	-1.08334	-0.115481	MTA3	Homo sapiens metastasis associated 1 family member 3 (MTA3), transcript variant 3, mRNA [NM_020744]	GTTGGCTTTATTGGAAAAAATATGGAGGCTTGAAAATGCCCACCCAGTCAGAAGAAGAGA	Hs.435413
A_32_P93419	3.8509956E-4	1.3196463E-4	up	2.20586	2.20586	1.14134	TEX33	Homo sapiens testis expressed 33 (TEX33), transcript variant 2, mRNA [NM_178552]	ATATGGAGAAAACAGCAAATCCAAGAGCTCCAAGTACTAGTTTTGACACAGTAGAGGTGT	Hs.124502
A_23_P211619	0.56870407	0.5099695	up	1.16166	1.16166	0.216182	SCUBE1	signal peptide, CUB domain and EGF like domain containing 1 [Source:HGNC Symbol;Acc:HGNC:13441] [ENST00000360835]	ACATCGTGCGCGATGGGCGCCTGTACGCCTCGGAGAACCACCAGGAAATTTTGAAAGACA	Hs.133995
A_24_P233915	0.06547353	0.0453103	up	1.36683	1.36683	0.450837	MED8	Homo sapiens mediator complex subunit 8 (MED8), transcript variant 4, mRNA [NM_001001653]	AGAAGCAGATCCAGAGCTTGAATAAAATGTGTTCAAACCTTCTGGAGAAAATCAGCAAAG	Hs.301756
A_24_P24645	0.18891713	0.14575301	up	1.35865	1.35865	0.44217		keratin 18 pseudogene 21 [Source:HGNC Symbol;Acc:HGNC:33389] [ENST00000515767]	GTCTGTAGAGAGCAACATACATGGGCTCCGCAAGGTCACTGATGACACAAATGTCACTCA
A_23_P126248	1.9355185E-4	5.1518997E-5	up	2.40912	2.40912	1.2685	RNF186	Homo sapiens ring finger protein 186 (RNF186), mRNA [NM_019062]	TTGGGATAGCATAGCTAAAACTGTTGGTGGCTAGGGGAGCAGACACAAACTACTTGAACA	Hs.124835
A_23_P351903	0.14939828	0.11232592	up	1.33981	1.33981	0.422028	TMEM167A	Homo sapiens transmembrane protein 167A (TMEM167A), mRNA [NM_174909]	AAACTGGATTGTTGGGTATATTTTGGAAGTGTGCCAGAATTGGTGAACGGAAGAGTCCTT	Hs.355606
A_32_P167511	2.4456479E-10	1.1397112E-11	up	2.93543	2.93543	1.55357	C1orf189	Homo sapiens chromosome 1 open reading frame 189 (C1orf189), mRNA [NM_001010979]	GGGTGGGGAGGGGTGGACAATGAGAGTTGAGAATCCTGATTTGGTATAACAAATAAATTT	Hs.104967
A_32_P73217	0.025560252	0.016115032	down	1.40645	-1.40645	-0.492055	TMEM167B	Homo sapiens transmembrane protein 167B (TMEM167B), transcript variant 1, mRNA [NM_020141]	ACAGCCAGAAACAAATATACATTTGTTTCATTTCTTGACTTTCCCTAAGCAGATAAGCAG	Hs.82933
A_24_P929449	0.02144163	0.013273638	up	1.52436	1.52436	0.608206	ANKRD11	ankyrin repeat domain 11 [Source:HGNC Symbol;Acc:HGNC:21316] [ENST00000623388]	GACCTTCTGTGCTTTTTGTTGTTTTGTTTTCTCGTTTAATGGATCATAACACTAGTCTGA	Hs.740440
A_23_P93046	3.5334485E-6	4.7662388E-7	up	1.7837	1.7837	0.834872	EXOC3	Homo sapiens exocyst complex component 3 (EXOC3), mRNA [NM_007277]	CATCTGAATGAATTGATGACGAAGAAGTGGCTATTAGGGTCAAACGCTGTAGACATTATC	Hs.481464
A_32_P221579	3.9228715E-4	1.3521416E-4	up	2.29558	2.29558	1.19886		keratin 223 pseudogene [Source:HGNC Symbol;Acc:HGNC:32968] [ENST00000422957]	AACCAACACAGCTCAATCGAGGGGAAGAGTCGCTTTTTAAAATTCACATAAAAGCAGAGG
A_24_P333541	6.6323526E-4	2.69923E-4	up	2.12479	2.12479	1.08732		Homo sapiens cDNA clone IMAGE:4715948, partial cds. [BC015876]	GTACAGATATAACAGGAAAGTTTATTATGTGAAAATTTAGTCCTTTAGAAATACGTTTTA	Hs.680636
A_23_P84749	6.442237E-4	2.6038283E-4	up	1.85166	1.85166	0.88882	LOC105375800	Homo sapiens cDNA FLJ14477 fis, clone MAMMA1001522. [AK027383]	GAGTACAGTCAGGAAACAGAAAACTTACCACATTTAAGTATTTAAAATTGTAGGGCTTGC	Hs.632037
A_24_P932919	8.537926E-4	3.6416823E-4	up	1.78346	1.78346	0.834678		novel transcript [ENST00000587011]	AAAGTAATGACAGTATATAAGCGTCAGGTGAATGTTCAAGGAATAGGAAACAACATTGTC
A_24_P677471	3.334962E-5	6.147601E-6	up	1.45708	1.45708	0.543075	SDAD1P1	Homo sapiens SDA1 domain containing 1 pseudogene 1 (SDAD1P1), non-coding RNA [NR_144550]	ATGCCGATGGCGGATGGGTTGATGTGCAACACTCTTCCAATGAAGAACAGCAAGAAATTT	Hs.586388
A_23_P53623	0.002554605	0.0012685059	down	1.65175	-1.65175	-0.723996	P2RX4	Homo sapiens purinergic receptor P2X 4 (P2RX4), transcript variant 2, mRNA [NM_002560]	AGAAAAGACTCTACTATCGGGAGAAGAAATATAAATATGTGGAAGATTACGAGCAGGGTC	Hs.321709
A_23_P375147	5.977869E-5	1.22531055E-5	down	1.96577	-1.96577	-0.975098	RC3H2	Homo sapiens ring finger and CCCH-type domains 2 (RC3H2), transcript variant 3, mRNA [NM_001354478]	TTTCCCTTTGTGCTATAGGAATAGGATTAAATGGGGGAAGACTAGGATTTATAAGGCCTG	Hs.533499
A_23_P333228	0.74491864	0.6995249	up	1.12377	1.12377	0.168346	MARCHF4	Homo sapiens membrane associated ring-CH-type finger 4 (MARCH4), mRNA [NM_020814]	TTTTTAAAACTCTCTGTTGTTTGTAATATTCTCTTAAAAGCTTGAAAATAAAACTTCTTT	Hs.170388
A_23_P256641	0.27983093	0.22668806	up	1.20308	1.20308	0.266731	KCNE5	potassium voltage-gated channel subfamily E regulatory subunit 5 [Source:HGNC Symbol;Acc:HGNC:6241] [ENST00000372101]	CCTCTATTGATTCAGTTGTTATTGCAGTGTCTGCTTCATCCGTGGAACTTGAGGCTCAGA	Hs.522753
A_23_P32125	1.8501365E-7	1.8022769E-8	down	2.61515	-2.61515	-1.38689	PMPCA	Homo sapiens peptidase, mitochondrial processing alpha subunit (PMPCA), transcript variant 1, mRNA [NM_015160]	CCCGTTCCCGTGCGTGTTAGTTTGGACACGAATTTAGTCTAAAAAGCTGTCTGGTTGTAT	Hs.495471
A_24_P153568	3.1157708E-4	9.886486E-5	up	2.25391	2.25391	1.17243	MPEG1	macrophage expressed 1 [Source:HGNC Symbol;Acc:HGNC:29619] [ENST00000361050]	CTAACCACTTGTCTGCAAGTACTGACTTTCCTATGAATTCTTTGAAGATTATTGAGTCAG	Hs.744920
A_23_P88971	0.21347563	0.16702768	up	1.21453	1.21453	0.280395	CLN3	Homo sapiens CLN3 lysosomal/endosomal transmembrane protein, battenin (CLN3), transcript variant 1, mRNA [NM_001042432]	TACGTGAACACCTTCCACAACATCGCCCTGGAGACCAGTGATGAGCACCGGGAGTTTGCA	Hs.534667
A_24_P372833	1.4858821E-6	1.8112047E-7	up	3.03973	3.03973	1.60394	PLCH2	Homo sapiens phospholipase C eta 2 (PLCH2), transcript variant 1, mRNA [NM_014638]	CGTGTAGAAAACACTGCTAAGAGGAAACTGGATTCCCTCATCAAAGAGTCGAAGATTCGG	Hs.170156
A_23_P352469	0.53722656	0.47708875	up	1.15388	1.15388	0.206492	SNX20	Homo sapiens sorting nexin 20 (SNX20), transcript variant 2, mRNA [NM_153337]	CTGTGTGCTCTCCAGCTCCTAAGTCGTGGGCCTGGTTTCAGCTTTGATTGCCCACTCTTG	Hs.715778
A_23_P50807	0.015798954	0.009501749	up	1.65197	1.65197	0.724184	MRPS12	Homo sapiens mitochondrial ribosomal protein S12 (MRPS12), transcript variant 1, mRNA [NM_021107]	CCTGAAGGACCTTTTCTGCTGGGACAAGACACTGTACTGCCCTCTGCTGGGAAGGGGTTT	Hs.411125
A_23_P58046	2.9634562E-4	9.207808E-5	up	2.26403	2.26403	1.1789	A4GNT	alpha-1,4-N-acetylglucosaminyltransferase [Source:HGNC Symbol;Acc:HGNC:17968] [ENST00000236709]	GCTACTATGAAGTGTGGGATACAGAGCCAAGCTTCAATGTCTCTTATGCCCTGCATTTGT	Hs.278960
A_24_P489399	2.2429077E-21	5.4035446E-24	up	4.51193	4.51193	2.17374		chaperonin containing TCP1 subunit 6 pseudogene 2 [Source:HGNC Symbol;Acc:HGNC:35150] [ENST00000507234]	TCCATTTTGGCCATTAAAAGACAAGATGAACCTATTGATCTCTTCATGGTTGTGATCATG
A_23_P203103	2.1826114E-7	2.1659867E-8	up	2.67462	2.67462	1.41933	ARCN1	Homo sapiens archain 1 (ARCN1), transcript variant 1, mRNA [NM_001655]	CACTGACAATTAATTGCTGGCCCTCGGAGAGTGGAAATGGCTGTGATGTCAACATAGAAT	Hs.33642
A_32_P181222	0.8427969	0.8117455	down	1.08412	-1.08412	-0.116525	KCNMA1	Homo sapiens potassium calcium-activated channel subfamily M alpha 1 (KCNMA1), transcript variant 2, mRNA [NM_002247]	CTCAATCCACATGATCTTGCAAGAGTCAAGATAGAGTCAGCAGATGCATGCCTGATCCTT	Hs.144795
A_24_P278156	0.0022152048	0.0010801367	up	1.60263	1.60263	0.680443	TMEM38B	Homo sapiens transmembrane protein 38B (TMEM38B), mRNA [NM_018112]	ACAAAGATAACCATGATGACTACACAGACTTCTACTATGACATTTGCTCCTTTTGAGGAT	Hs.411925
A_23_P35484	5.9304442E-5	1.2139999E-5	up	2.54286	2.54286	1.34645	PNLIPRP1	Homo sapiens pancreatic lipase related protein 1 (PNLIPRP1), transcript variant 1, mRNA [NM_006229]	CACCAAGATCACTGTGCAAAAGGGAGAAGAGAAGACAGTGTACAACTTCTGTAGCGAAGA	Hs.73923
A_23_P381489	1.2749311E-4	3.052367E-5	up	2.303	2.303	1.20351	LINC00313	Homo sapiens long intergenic non-protein coding RNA 313 (LINC00313), long non-coding RNA [NR_026863]	AAGCCCGATGGGAAAGAATGTCTGGGAAGGACGTCATGCCCGAGGCTTGCGTGACAGTTT	Hs.592161
A_23_P55448	4.9945415E-4	1.8682281E-4	up	2.07446	2.07446	1.05273	KRT12	Homo sapiens keratin 12 (KRT12), mRNA [NM_000223]	TCAAAATTACCTTATATCCTTCTGGACAACTGGAGTAGTCTTTTAACGAACTTTCTTCTG	Hs.66739
A_32_P38989	0.117638715	0.08624873	up	1.37112	1.37112	0.455359	CXCR2P1	Homo sapiens C-X-C motif chemokine receptor 2 pseudogene 1 (CXCR2P1), non-coding RNA [NR_002712]	TCAATCCCCTCATCTACGCCTTCATTGGCCAGAAGTTTTGCCATGGACTTCTCAAGATTA	Hs.647858
A_24_P414803	7.40409E-4	3.078538E-4	up	2.12912	2.12912	1.09026	PLN	Homo sapiens phospholamban (PLN), mRNA [NM_002667]	TCAGAATCTACATTCTAAAACAGAAATTGTATTTTTTCTATGCCACATTAACATCTTTTA	Hs.170839
A_24_P944437	1.5917149E-5	2.5928841E-6	up	2.51166	2.51166	1.32864	ARID5B	Homo sapiens AT-rich interaction domain 5B (ARID5B), transcript variant 1, mRNA [NM_032199]	ATGTAGAGATCCAGTGTTAAGAGTTCCATTTGCTTCAATTAATTATTTACCTTCCTGTGG	Hs.535297
A_24_P315862	2.5739102E-4	7.577104E-5	up	1.73991	1.73991	0.799011		immunoglobulin heavy variable 4-59 [Source:HGNC Symbol;Acc:HGNC:5654] [ENST00000390629]	TATTACAGTGGGAGCACCAACTACAACCCCTCCCTCAAGAGTCGAGTCACCATATCAGTA	Hs.703938
A_24_P938372	3.7334056E-4	1.2670303E-4	up	2.20799	2.20799	1.14273			ATTGATGATCTGTACTGACTCCAGATGGTTATGTTCTCCTGATGACAGATGGAAGTCCAG
A_32_P83776	1.1733596E-8	8.363396E-10	up	3.72609	3.72609	1.89766	CCSAP	Homo sapiens centriole, cilia and spindle associated protein (CCSAP), mRNA [NM_145257]	AGCAACCAAGTGCCTTATTTGCTAGAGGAAACAGGAAAGCGGTCAAAAGTCCCCAAAGAT	Hs.585011
A_24_P918808	8.987852E-4	3.8677416E-4	up	2.07828	2.07828	1.05539	OAZ1	Homo sapiens ornithine decarboxylase antizyme 1 (OAZ1), transcript variant 1, mRNA [NM_004152]	TAGACTCGCTCATCTCGCCTGGGTTTGTCCGCATGTTGTAATCGTGCAAATAAAAGCTCA	Hs.446427
A_24_P65507	0.19761369	0.15323478	up	1.22654	1.22654	0.29459	CENPX	Homo sapiens centromere protein X (CENPX), transcript variant 2, mRNA [NM_144998]	CATCAAAGCTGGCGTGTGACCTTTCCAGCCATGCGATATTCCCCTTGGAAGATGCTTCCC	Hs.37616
A_23_P121234	0.31724542	0.26155975	down	1.48498	-1.48498	-0.570442			CTTTTACCAGTAGCATGACCCCTTCTGAAGCCATCCGTAGAAAGTACTTTGTCCCCAAAA
A_24_P16036	0.24453455	0.19464934	up	1.22577	1.22577	0.293692	PTRHD1	Homo sapiens peptidyl-tRNA hydrolase domain containing 1 (PTRHD1), mRNA [NM_001013663]	CAGAAGAACATTGACCACATGCTGTGGCTTGAGCAACCAGAGAATATCGCCACTTGTATT	Hs.406607
A_24_P135427	0.17190863	0.13112044	up	1.36315	1.36315	0.446944	LOC100128398	Homo sapiens uncharacterized LOC100128398 (LOC100128398), long non-coding RNA [NR_036508]	AGCTGGAACTGTTCTGTATAAACAAAGGGCAAGGTAATTGCTACATAGATTCTTTTCTTA	Hs.655081
A_23_P336513	0.5901239	0.5322934	up	1.09393	1.09393	0.129526	GEMIN5	Homo sapiens gem nuclear organelle associated protein 5 (GEMIN5), transcript variant 1, mRNA [NM_015465]	AGACCTTGGCAGAAATGATCCGACAACACCAAAAGAGTCAACTCTGTAAATCCACAGCAA	Hs.483921
A_32_P86456	6.3074425E-5	1.3059676E-5	up	1.78256	1.78256	0.83395		AL583429 Homo sapiens B CELLS (RAMOS CELL LINE) COT 25-NORMALIZED Homo sapiens cDNA clone CS0DL012YH18 3-PRIME, mRNA sequence [AL583429]	TAGAATCCACGCGTCCTCAGTTTCCAAAGTGACAAGAGACTGGCCCCAGCCATCAAAGCA	Hs.615233
A_24_P762767	3.546699E-4	1.1796725E-4	up	2.19082	2.19082	1.13147		Homo sapiens cDNA FLJ11954 fis, clone HEMBB1000888. [AK022016]	TTTTTATTGACTAGTCAACCCATATGAGGGTCTTAAAGGTTTACCGTCCTCTGAGCAGTA	Hs.613667
A_23_P103631	0.31965777	0.26383647	up	1.30114	1.30114	0.379778	EBNA1BP2	Homo sapiens EBNA1 binding protein 2 (EBNA1BP2), transcript variant 2, mRNA [NM_006824]	AAGACTCGCAATTTCACGACACACTTTGATCCCTTCTGTTGGTGTCATGTTGTAAACATT	Hs.346868
A_23_P57733	1.3086093E-5	2.0679222E-6	up	2.66345	2.66345	1.41329	DRD3	Homo sapiens dopamine receptor D3 (DRD3), transcript variant e, mRNA [NM_033663]	GATGCCCTGGGTGGTATACCTGGAGGTGACAGGTGGAGTCTGGAATTTCAGCCGCATTTG	Hs.121478
A_23_P359245	0.12383014	0.09131241	down	2.33573	-2.33573	-1.22387	MET	Homo sapiens MET proto-oncogene, receptor tyrosine kinase (MET), transcript variant 2, mRNA [NM_000245]	GTGTCTGGACAGATTGTGGGAGTAAGTGATTCTTCTAAGAATTAGATACTTGTCACTGCC	Hs.132966
A_24_P555473	0.003127524	0.001589429	up	1.82303	1.82303	0.866336	MARCHF3	Homo sapiens membrane associated ring-CH-type finger 3 (MARCH3), mRNA [NM_178450]	CTTGCTGTGATTCTGTCCTAATCATTTTTCTTGAGAATGTCATGTAGAGATAAATGTGTG	Hs.132441
A_24_P136522	4.234077E-6	5.839076E-7	up	2.162	2.162	1.11237	GARNL3	Homo sapiens cDNA FLJ38360 fis, clone FEBRA2000462, weakly similar to RAP1 GTPASE ACTIVATING PROTEIN 1. [AK095679]	TGTCCAGCTAACTTCAATTCTTGATTAACAAGTCAGTAGAGGAACCCGAAATGTTAGCCT
A_23_P7087	0.17658627	0.13516092	up	1.24066	1.24066	0.311109	CTBP1-DT	Homo sapiens CTBP1 divergent transcript (CTBP1-DT), long non-coding RNA [NR_033339]	CATGAACCACTGTGCCCAGCCGAAAACAACCAAGAATTTTTTAACAATAAAATGACCAGC	Hs.561314
A_23_P57036	0.9270329	0.910745	up	1.04214	1.04214	0.0595442	CD40	Homo sapiens CD40 molecule (CD40), transcript variant 3, mRNA [NM_001302753]	AACACTGCTGCTCCAGTGCAGGAGACTTTACATGGATGCCAACCGGTCACCCAGGAGGAT	Hs.472860
A_23_P35597	0.011191377	0.006494828	up	2.21528	2.21528	1.14749	DEPP1	DEPP1 autophagy regulator [Source:HGNC Symbol;Acc:HGNC:23355] [ENST00000298295]	AAGACCACCGCAGGATGGGCAGCAGAGCTCTGACCTAAGAAGCTGGACTTTTGGGCAGTC	Hs.93675
A_23_P377267	9.144746E-10	4.902508E-11	down	3.70315	-3.70315	-1.88875	RABGAP1L	Homo sapiens RAB GTPase activating protein 1 like (RABGAP1L), transcript variant 9, mRNA [NM_001366446]	GGAGTTGATTAGTCTGAACAGTACTAATTAACTACAAAATAAACGTTAGTGATCAGCCTC	Hs.744937
A_23_P71908	3.017772E-4	9.458425E-5	down	1.84068	-1.84068	-0.88024	SNAPC3	Homo sapiens small nuclear RNA activating complex polypeptide 3 (SNAPC3), transcript variant 1, mRNA [NM_001039697]	AAGTGTTTTGAAAATGCTTTGAAGAATGTGAGAGCTACACCTTCTACCATGAGGCTTCCA	Hs.546299
A_24_P706873	5.167311E-4	1.9515897E-4	up	2.1721	2.1721	1.11909	RAET1E	PREDICTED: Homo sapiens retinoic acid early transcript 1E (RAET1E), transcript variant X3, mRNA [XM_017010285]	GTTCAGATTTTTTGTTATATTTGTGGAAATCTGAGTGCATGTGACGACTGCTATTTATGG	Hs.602560
A_23_P138435	0.088561915	0.06309872	down	1.70804	-1.70804	-0.77234	ZMIZ1	Homo sapiens zinc finger MIZ-type containing 1 (ZMIZ1), mRNA [NM_020338]	AAACTAATTGTGATTTCTAGTCTTGCAAAGCTGTATGTAGTTAGATGATGTGACAACCTC	Hs.193118
A_32_P26103	0.8943968	0.87161785	down	1.02532	-1.02532	-0.0360693	AGPAT2	Homo sapiens 1-acylglycerol-3-phosphate O-acyltransferase 2 (AGPAT2), transcript variant 1, mRNA [NM_006412]	TAGCACTGCCATGACAGTGATGGCCGACCTGGGCGAGCGCATGGTCAGGGAGAACCTCAA	Hs.320151
A_32_P158253	0.002570104	0.0012770152	up	1.48489	1.48489	0.570356			GGTCACTCTGGTCCAGTCAGTCCTTCCTCCAGGGACATAACGAATCTGGCTCTGCCTGAA
A_24_P598406	0.38752756	0.3278042	up	1.24573	1.24573	0.316987	RNF216P1	Homo sapiens ring finger protein 216 pseudogene 1 (RNF216P1), transcript variant 1, non-coding RNA [NR_023384]	TTTTTATTCCTTAGCCAGTGTACCTCCTACCTCAGAGTCTATGTGAGAGGAAGAGAATGT	Hs.520636
A_24_P144163	0.6356548	0.580741	up	1.12569	1.12569	0.170805		ribosomal protein S4X pseudogene 17 [Source:HGNC Symbol;Acc:HGNC:36789] [ENST00000479057]	ACACCAAAGGTTGCTTTGCTGTACACGAGGAGACCAAGTACAAGTTGTGCAAAGTGAGAA
A_32_P528967	0.0010387545	4.577112E-4	up	2.05826	2.05826	1.04142	RTP1	receptor transporter protein 1 [Source:HGNC Symbol;Acc:HGNC:28580] [ENST00000312295]	CCCACCTCTGTTAAAAACTTGACTACTCTCCTCTTTAATAGAAAGTCACCATCATCTGTA	Hs.518480
A_23_P340822	3.356403E-4	1.0930179E-4	up	2.20804	2.20804	1.14276	CATSPERD	Homo sapiens cation channel sperm associated auxiliary subunit delta (CATSPERD), mRNA [NM_152784]	GCCGGACAGCAAACCAGATCATTTTCGGCCACAATGGCTTTTATGTCTTCTACATTTCGA	Hs.631842
A_24_P372012	0.77126306	0.72952145	up	1.13251	1.13251	0.179519	ICA1	Homo sapiens islet cell autoantigen 1 (ICA1), transcript variant 2, mRNA [NM_004968]	TCAAAAAGTGGATCTTCTTGGAGCGAGCAGATGCAATCTCTTGTCTCACATGCTAGCAAC	Hs.487561
A_23_P214882	0.82900774	0.79541814	up	1.04657	1.04657	0.0656733	MTRF1L	Homo sapiens mitochondrial translational release factor 1 like (MTRF1L), transcript variant 1, mRNA [NM_019041]	CATAAAGTCAAAAAATCCTAAAACATAAGTTGGTGACCATCTGTAATCATGATGTGGTGG	Hs.225836
A_24_P525877	7.280189E-4	3.0160352E-4	up	2.12885	2.12885	1.09007		Homo sapiens cDNA FLJ11778 fis, clone HEMBA1005911. [AK021840]	CCATTAAATAGAATGAATTCTACTATTCTTTGGTTTTATCAAGAATCGACTTTCTGGTCT	Hs.731702
A_23_P201160	4.3216947E-4	1.5408675E-4	up	2.23517	2.23517	1.16039	CD1E	Homo sapiens CD1e molecule (CD1E), transcript variant 1, mRNA [NM_030893]	AGGATTTAGGTATTGGTGTCTGTATTCATGACCAAAAATCTTATCTGAATTCAGGGCCAG	Hs.249217
A_24_P933400	3.1796667E-6	4.2322682E-7	down	2.06942	-2.06942	-1.04922	ERGIC2	Homo sapiens ERGIC and golgi 2 (ERGIC2), mRNA [NM_016570]	CCCTTTTTCAACACAATCAAAATAGAGAGGTCACCAGTTGTTTACTACCTTATGGTAAAA	Hs.339453
A_23_P366936	1.1115353E-4	2.5894258E-5	up	2.47305	2.47305	1.30629	KRT6C	Homo sapiens keratin 6C (KRT6C), mRNA [NM_173086]	AGGCTGAGATCTGAGATCGACCATGTCAAGAAGCAGTGTGCCAGCCTGCAGGCTGCCATT	Hs.709234
A_24_P51184	6.8097E-4	2.78831E-4	up	2.1033	2.1033	1.07265		novel transcript, sense intronic to DNAJC3 [ENST00000622881]	GGTCTTAAAGGAAATGTTTTCAGTCATATAATATGTTGACACTGCAAACATAAGCAGAGC	Hs.591209
A_24_P127748	3.8385725E-8	3.1218235E-9	up	2.29892	2.29892	1.20096	CLASP2	Homo sapiens cytoplasmic linker associated protein 2 (CLASP2), transcript variant 1, mRNA [NM_015097]	ATGTACCCAGACTTATACCTTTAATAACAAGCAATTGCACATCAAAATCAGTTCCCGTGA	Hs.108614
A_24_P935082	2.552141E-4	7.493145E-5	up	2.44943	2.44943	1.29245			AATTGCCCAGCCTAACCTGGACCAGATGACAAAGCTAATTTAGTGTGGTTTGAGTGCATT
A_23_P121657	0.0017465848	8.2485995E-4	down	2.90759	-2.90759	-1.53983	HS3ST1	Homo sapiens heparan sulfate-glucosamine 3-sulfotransferase 1 (HS3ST1), mRNA [NM_005114]	GGCAGAACATTTGACTGGCACTGATTTGCAATAAGCTAAGCTCAGAAACTTTCCTACTGT	Hs.507348
A_23_P24294	7.8717805E-4	3.3113084E-4	up	2.17238	2.17238	1.11927	SLC17A6	solute carrier family 17 member 6 [Source:HGNC Symbol;Acc:HGNC:16703] [ENST00000263160]	AAATACCCTTTGCTTTGTGCCTCAAAGTGATGTAATGTGATCACAGCTTTTGTTGTGTTG	Hs.242821
A_23_P397978	0.66138977	0.6081316	up	1.10805	1.10805	0.148021	TCAF2	Homo sapiens TRPM8 channel associated factor 2 (TCAF2), transcript variant 2, mRNA [NM_173678]	CACACACTACTGAGGCCACCTGTAACCTTTGGTCAGTCTACGTGCATGAAACAGTCCTGG	Hs.743565
A_24_P280274	5.9468305E-4	2.347734E-4	up	2.16278	2.16278	1.11289	S100A7A	Homo sapiens S100 calcium binding protein A7A (S100A7A), mRNA [NM_176823]	TGAGAGCATACTCATACATGTTCCCTTATAAATCTGCGAGGTAGTTTCTTTGGTATTCTT	Hs.442337
A_23_P202334	0.0016542438	7.7620934E-4	down	2.07936	-2.07936	-1.05614	FGFR2	Homo sapiens fibroblast growth factor receptor 2 (FGFR2), transcript variant 2, mRNA [NM_022970]	CAGCTGGCCTTCTGCTTCTGAGTTGCACATTAATCAGATTAGCCTGATTCTCTTCAGTGA	Hs.533683
A_23_P383601	0.24124077	0.19171047	up	1.20799	1.20799	0.272614	PSMA3-AS1	Homo sapiens PSMA3 antisense RNA 1 (PSMA3-AS1), transcript variant 1, long non-coding RNA [NR_029434]	AAGAGTACTACTTTTAGGAAATAGACAAACCATTATTTGGGTACAACTAAAGGCAACTGG	Hs.531089
A_24_P938572	6.017148E-4	2.383548E-4	up	2.16327	2.16327	1.11321	ZNF847P	Homo sapiens zinc finger protein 847, pseudogene (ZNF847P), non-coding RNA [NR_036753]	CTAAGCGTTTATCAGAGAATCCACACAGAGGGAAAATCCTATTTTGCTAAAAACATTTTG	Hs.681816
A_24_P388190	6.479045E-4	2.6226472E-4	up	1.93235	1.93235	0.95036	KCNK3	Homo sapiens potassium two pore domain channel subfamily K member 3 (KCNK3), mRNA [NM_002246]	CGCCGACGTGTCCATGGCCAACATGGTGCTCATCGGCTTCTTCTCGTGCATCAGCACGCT	Hs.645288
A_24_P318073	0.090849906	0.06493227	up	1.29934	1.29934	0.37778	RPUSD4	Homo sapiens RNA pseudouridine synthase D4 (RPUSD4), transcript variant 1, mRNA [NM_032795]	GAAGCTCTTGAGCTCTTAGGAAGGTTCCCGTGGTTGGAAAGAACATAATGGTTAACAAAT	Hs.150458
A_23_P103720	0.005580774	0.003018749	up	2.28813	2.28813	1.19417	AGMAT	Homo sapiens agmatinase (AGMAT), mRNA [NM_024758]	AACCGTCTGAGTCTTGTGCTCTTCAAGACAAAACAGATTGCGTCGCTGACAAGTTCTCAA	Hs.461532
A_24_P926783	0.003722278	0.0019310229	down	1.9932	-1.9932	-0.995088	ZNF880	Homo sapiens zinc finger protein 880 (ZNF880), mRNA [NM_001145434]	CAAGGACCATTACTATGGAACATGATAAGATTTACACAAGCGATAATTCAGTCTCTAGTT	Hs.502314
A_23_P74526	0.0050442554	0.0027014073	down	1.49381	-1.49381	-0.578997	PPIE	Homo sapiens peptidylprolyl isomerase E (PPIE), transcript variant 2, mRNA [NM_203456]	CATCCAGATGCTCCTGCGTTCTGATGTCGTGCCCATGACAGCAGAGAATTTCCGCTGCCT	Hs.524690
A_23_P200707	0.013002171	0.0076574003	up	1.67261	1.67261	0.742102	ETNK2	Homo sapiens ethanolamine kinase 2 (ETNK2), transcript variant 1, mRNA [NM_018208]	GAATATGCTGGCTACAACTACCAAGCTTTTGACATTGGCAACCATTTCAATGAGTTTGCA	Hs.497469
A_23_P93613	0.14290091	0.10697834	up	1.17258	1.17258	0.229682	MKLN1	Homo sapiens muskelin 1 (MKLN1), transcript variant 2, mRNA [NM_013255]	TCTGGGCTTTTCTGATGTGGATCACACCTATGCTCAAAGAACTCAGCTCTTTGACACCTT	Hs.44693
A_24_P238131	4.8858597E-5	9.6425965E-6	down	2.29475	-2.29475	-1.19834	SUSD5	Homo sapiens sushi domain containing 5 (SUSD5), mRNA [NM_015551]	CTTATTCCCCATAGTTGGGTAAAATAAAGCCTGAAGGTACCAACTAGAATACCTGTGCAT	Hs.196647
A_32_P211708	0.028315311	0.018053913	down	1.94409	-1.94409	-0.959096	FZD3	Homo sapiens frizzled class receptor 3 (FZD3), transcript variant 1, mRNA [NM_017412]	TCTCTGATGTGCTTTGCACTCTGCTCTTGTAGATTTATTTTGTTTACAGTAGACTGATGT	Hs.40735
A_23_P86943	0.12485833	0.09215871	down	1.4029	-1.4029	-0.488416	SRPRA	Homo sapiens SRP receptor subunit alpha (SRPRA), transcript variant 1, mRNA [NM_003139]	GCTAGGCTGGAGTGATTTGTTACAAATGAGCAAAAGATGAGTCCTTGCTTCCCTCAGAAA	Hs.368376
A_23_P16683	9.982674E-8	9.022377E-9	up	2.66111	2.66111	1.41203	TRMT1	Homo sapiens tRNA methyltransferase 1 (TRMT1), transcript variant 1, mRNA [NM_017722]	CTCAAGACATTTCCTTGCAAGAGGTTTAAGGAGGGCACCTGTCAACGCGGGGACCAGTGC	Hs.515169
A_23_P203173	0.050377715	0.03397134	up	2.34256	2.34256	1.22809	IL10RA	Homo sapiens interleukin 10 receptor subunit alpha (IL10RA), transcript variant 1, mRNA [NM_001558]	CTGACTTGTCTAATTCATAGGGATGTGAGGTTCTGCTGAGGAAATGGGTATGAATGTGCC	Hs.504035
A_23_P29924	0.5901326	0.5323156	down	1.086	-1.086	-0.119028	TMEM128	Homo sapiens transmembrane protein 128 (TMEM128), transcript variant 3, mRNA [NM_032927]	AGTGCACTGTTAATATTTTAAACAAGTAGTTCACTCTTCCATTTAAGGGATAGCAGTTCC	Hs.12845
(+)eQC-40	1.7621211E-4	4.5681445E-5	up	2.39842	2.39842	1.26209		Unknown
A_24_P310756	1.3405474E-6	1.6144767E-7	down	2.69697	-2.69697	-1.43134	FBXO28	Homo sapiens F-box protein 28 (FBXO28), transcript variant 1, mRNA [NM_015176]	TTGTGTCTGAAGAGAACCATGACATTTAGAAGTATATTGGTAATCTATTAGGTCCATTGG	Hs.64691
A_24_P57170	5.802497E-5	1.1827902E-5	up	2.23361	2.23361	1.15938	PROSER3	Homo sapiens proline and serine rich 3 (PROSER3), transcript variant 1, mRNA [NM_001039887]	GAGCCAACAAACCAGAAGGAAGACCCCATACAGCTGTCCCTACTGCGGTCAACGTGACCA	Hs.527982
A_24_P409857	0.67943484	0.6275509	down	1.10632	-1.10632	-0.145765	HMGN1	Homo sapiens high mobility group nucleosome binding domain 1 (HMGN1), mRNA [NM_004965]	GGCAATATGGAGTCAGTCCTGCATTTAATGTCTTGAACATTTTAAATTACTTCTATTCCC	Hs.356285
A_24_P450194	3.065456E-6	4.0573858E-7	up	2.4386	2.4386	1.28605		PCBP1 antisense RNA 1 [Source:HGNC Symbol;Acc:HGNC:42948] [ENST00000662103]	ATAAGGTTGGTGCTCTGTACCGAATTGAATAGTATCCCCCAAAATTCATGTTGTCCCAGA	Hs.716915
A_23_P139825	0.09027159	0.06446841	up	1.3012	1.3012	0.379844	YAF2	Homo sapiens YY1 associated factor 2 (YAF2), transcript variant 5, mRNA [NM_001320080]	GTTAGATTTTATTGCAATGATGCCTACCAAACATTTCCAGACTTAACATTTTGGTCTCTG	Hs.708084
A_32_P20014	0.0019700828	9.449378E-4	up	2.00365	2.00365	1.00263		Q2BB99_9BACI (Q2BB99) GTP-binding protein, partial (5%) [THC2785860]	ACGTCAAGGGTGCCATTTCGTGTAAGGCTTTCCTGGGCTGAAGTGTTCTCTCAGGAAGAT
A_32_P542928	5.14211E-6	7.2639983E-7	up	3.06555	3.06555	1.61614	ZNF789	Homo sapiens zinc finger protein 789 (ZNF789), transcript variant 1, mRNA [NM_213603]	ATCACGTAATTGTTTCCATGAAAAGCAATAAATGTAACAAAGGGTTTTTCTATGGGAGCC	Hs.440384
A_32_P226907	0.8005653	0.76275116	up	1.0822	1.0822	0.113968	MIR497HG	Homo sapiens mir-497-195 cluster host gene (MIR497HG), long non-coding RNA [NR_038310]	CCTCACACTGTCCGTTCCTTGATGACACAGCTGATGTGATTAAGATCGTCCCCAAATCGC	Hs.710442
A_23_P7397	2.0232907E-5	3.4303325E-6	down	3.36581	-3.36581	-1.75096	PCDHB10	protocadherin beta 10 [Source:HGNC Symbol;Acc:HGNC:8681] [ENST00000239446]	TCACTTCTGTCTATAGTGTACTTGCTCTATTTAAGAAGGCATATCTACATTTCCAAACTC	Hs.657953
A_23_P40952	0.0359801	0.023464382	down	1.24511	-1.24511	-0.316268	RAF1	Homo sapiens Raf-1 proto-oncogene, serine/threonine kinase (RAF1), transcript variant 2, mRNA [NM_002880]	TAAGGTAGCAGGCAGTCCAGCCCTGATGTGGAGACACATGGGATTTTGGAAATCAGCTTC	Hs.159130
A_24_P165259	0.99997205	0.99997205	down	1.00001	-1.00001	-1.16948e-05	PYCR2	Homo sapiens pyrroline-5-carboxylate reductase 2 (PYCR2), transcript variant 1, mRNA [NM_013328]	AAGAAGTGAGCAACTTAAGATTGTCACAATTAATCACAAGTGTACAGGATTAGACTGGGT	Hs.654718
A_23_P319232	2.5551123E-4	7.504356E-5	up	2.14687	2.14687	1.10224	PHF24	Homo sapiens PHD finger protein 24 (PHF24), transcript variant 5, mRNA [NM_001347982]	TCCAGTTTCTATAGCACTGGGTAGGCACAACCCACAGTTAAGAACATCAAGTTATAAGTA	Hs.7989
A_23_P150407	0.2810647	0.22783796	up	1.24116	1.24116	0.311684	CREB3L1	cAMP responsive element binding protein 3 like 1 [Source:HGNC Symbol;Acc:HGNC:18856] [ENST00000621158]	TTCGCCCCTCCCTTGTTTTATATTTTATGAAGTTAGTGCGGGCTTTGCTGCTCCCTGGCC	Hs.405961
A_23_P404059	3.3723327E-4	1.1004212E-4	up	2.16264	2.16264	1.11279	PASD1	Homo sapiens PAS domain containing repressor 1 (PASD1), mRNA [NM_173493]	GGGTAGAGACTTATTTGTTTCCTGATAGGTTATGTTTGTAATTGTTTGTTAAGCACAGCC	Hs.160594
A_32_P216635	5.651061E-4	2.1923252E-4	up	2.11514	2.11514	1.08075	KSR2	kinase suppressor of ras 2 [Source:HGNC Symbol;Acc:HGNC:18610] [ENST00000339824]	GGATCCACTCGACAGACTTAACGCATGATTAATTTGATTGATTACTCTTGAAGTTACTGA	Hs.375836
A_23_P159893	4.3248765E-8	3.566789E-9	up	3.73424	3.73424	1.90082	CHRDL1	Homo sapiens chordin like 1 (CHRDL1), transcript variant 3, mRNA [NM_145234]	TATATGTGGGAGGAGGAGGGATAGAACATCACAACACTGCTCTAGTTTCTTGGAGAATCA	Hs.496587
A_23_P208582	0.9187183	0.90105623	up	1.01864	1.01864	0.0266467			CTATTCATCTCCCTGGGACTTCCTGCTCATCATAGTACCCAGTGAGCCCAGAGATCCTAC
A_23_P126313	1.8448653E-6	2.3016817E-7	up	2.83172	2.83172	1.50168	ADCY10	Homo sapiens adenylate cyclase 10 (ADCY10), transcript variant 3, mRNA [NM_001297772]	GCTTCAGACGATCTTGAGTCTCCCATCATGGGAAAAAATTGTAGCAGGCAGGGTAAACAT	Hs.320892
A_24_P186030	0.67384607	0.621487	up	1.1566	1.1566	0.209894	PRKY	Homo sapiens protein kinase Y-linked (pseudogene) (PRKY), non-coding RNA [NR_028062]	CCAGTTTTCTCTGTACCTGTGTGTATAGAAATAGATCAGAGCACAGTTGAAATTCATGGA	Hs.584730
A_23_P407684	0.08838788	0.06296472	up	1.32107	1.32107	0.401706	ZNF598	Homo sapiens zinc finger protein 598 (ZNF598), mRNA [NM_178167]	TGTCTGCACACACGGACTTCTGCAACCGCGAGAAGCCTCTGAGCACCAAGTCCAAGAAGA	Hs.343828
A_23_P212500	0.57852113	0.52013826	down	1.28681	-1.28681	-0.363796	TF	Homo sapiens transferrin (TF), transcript variant 1, mRNA [NM_001063]	GTTTGTGCTAACCACGTCTGTCTTCACAGCTCTGTGTTGCCATGTGTGCTGAACAAAAAA	Hs.518267
A_24_P23522	1.0867006E-5	1.676042E-6	up	2.22013	2.22013	1.15065	THAP5	Homo sapiens THAP domain containing 5 (THAP5), transcript variant 2, mRNA [NM_182529]	AAAGAGCAACAAACTCTAGGTAGATTGAAGTCTTTGGAAGCTCTTATAAGGCAGCTAAAG	Hs.707689
A_23_P148798	0.11980476	0.088011734	up	1.14094	1.14094	0.190224	UCHL5	Homo sapiens ubiquitin C-terminal hydrolase L5 (UCHL5), transcript variant 1, mRNA [NM_015984]	CAACATCCTAATTGGCTCAGTGCACGTTTGGCAATAGTGCCAGCCTGTCTTGTCTTTAAT	Hs.145469
A_23_P211047	0.31233075	0.2570517	up	1.20089	1.20089	0.264104	BACH1	Homo sapiens BTB domain and CNC homolog 1 (BACH1), transcript variant 1, mRNA [NM_206866]	ATGTTAGATGCAGTAGACGATACAGGTTGCATGTGGACACTCAGTCACATTAACAACTTG	Hs.154276
A_24_P506680	0.019900497	0.01223629	up	1.54119	1.54119	0.624045			CTTGGTAGAACATTCCATTCGTAGGGTAGAGAACTGATTTTAGAAGCTACATTCAGTGCC
A_23_P42112	1.1691637E-4	2.7504211E-5	up	2.00002	2.00002	1.00002	GPR31	Homo sapiens G protein-coupled receptor 31 (GPR31), mRNA [NM_005299]	TTGGACCGGTACCTCCGTGTGGTCCACCCTCGGCTTAAGGTCAACCTGCTGTCTCCTCAG	Hs.248124
A_23_P164638	5.664531E-11	2.2331152E-12	up	3.42425	3.42425	1.77579	ZNF419	Homo sapiens zinc finger protein 419 (ZNF419), transcript variant 2, mRNA [NM_024691]	AGAAAGTTCACAGTGGAAAAAATCTTGAAGGTAACAGATGGAAATCCGTTAGCCACACCT	Hs.744339
A_24_P60268	5.180804E-4	1.9587026E-4	up	2.1162	2.1162	1.08147	LRRTM4	Homo sapiens leucine rich repeat transmembrane neuronal 4 (LRRTM4), transcript variant 2, mRNA [NM_024993]	TCCCCTTTACAGGAGTATTATGTGGACTACAAGCCTACAAACTCTGAGACCATGGATATA	Hs.285782
A_24_P354748	0.008847361	0.005009572	up	1.63172	1.63172	0.706394	HFE	Homo sapiens homeostatic iron regulator (HFE), transcript variant 12, mRNA [NM_001300749]	GGTCATCCTGGGCTGTGAAATGCAAGAAGACAACAGTACCGAGGGCTACTGGAAGTACGG	Hs.233325
A_32_P127566	0.0074662305	0.0041574547	up	1.89446	1.89446	0.921789			TCCTCATCCTTAATGCATCTTTCTTTTAGTTGCAGATAGGTAAGATTTTCTTCAGTGTTG
A_23_P214821	3.8392952E-4	1.3139914E-4	up	2.46477	2.46477	1.30145	EDN1	Homo sapiens endothelin 1 (EDN1), transcript variant 1, mRNA [NM_001955]	AGGCGCCTGGCACATTTCAGGGAGAAACTCCAAAGTCCACACAAAGATTTTCTAAGGAAT	Hs.511899
A_24_P216087	0.0064914273	0.0035674179	up	1.70553	1.70553	0.770217	PAF1	Homo sapiens PAF1 homolog, Paf1/RNA polymerase II complex component (PAF1), transcript variant 1, mRNA [NM_019088]	GACGATGCCGACTCTGATGATGAGGACAGAGGACAGGCCCAAGGTGGCAGTGACAATGAT	Hs.466714
A_23_P159622	0.0015116385	7.0220395E-4	up	1.86237	1.86237	0.897138	CACNA1B	Homo sapiens calcium voltage-gated channel subunit alpha1 B (CACNA1B), transcript variant 1, mRNA [NM_000718]	CACCTACAAGACGGCCAACTCCTCACCCATCCACTTCGCCGGGGCTCAGACCAGCCTCCC	Hs.495522
A_24_P251950	0.5353657	0.47516263	up	1.19288	1.19288	0.254444	UGT3A2	Homo sapiens UDP glycosyltransferase family 3 member A2 (UGT3A2), transcript variant 1, mRNA [NM_174914]	TGGCCAAAAATCATCCTTTCCACTTGCTAATTTTGCTACAAATTCATCCTTACTAGCTCC	Hs.348941
A_23_P39718	0.8478758	0.8174213	down	1.05319	-1.05319	-0.0747696	FEZ2	Homo sapiens fasciculation and elongation protein zeta 2 (FEZ2), transcript variant 2, mRNA [NM_001042548]	CATTGAAACTGTTGGTGGTGATGGATTTTGTAGCTTGCTGCTTGTTTCACCACTGGTCAA	Hs.258563
A_23_P57910	5.824001E-9	3.8365586E-10	up	5.78922	5.78922	2.53337	RTP3	Homo sapiens receptor transporter protein 3 (RTP3), mRNA [NM_031440]	TCCTACGCATGCCAAAACCACATCTGTAGGAACTTAAGCATTTTCTGCTGTTGTGTCATT	Hs.196584
A_23_P87664	0.65095705	0.59719247	up	1.07463	1.07463	0.103836	SART3	Homo sapiens spliceosome associated factor 3, U4/U6 recycling protein (SART3), mRNA [NM_014706]	TTTAGACAGAAAGGGGAAGGGGTTCTAAGTCAAGAGCCTTTCAGTGCTCCCTCATATTGA	Hs.584842
A_23_P385084	5.539052E-5	1.1187825E-5	up	2.27395	2.27395	1.1852	LUZP1	Homo sapiens mRNA for FLJ00226 protein. [AK074153]	ACCTTTCTTACTCATGCCTATGTTATTCTTTGATCTGCATTTGCTTGGGAGAACCAAGGA	Hs.257900
A_23_P24004	0.10974592	0.07992253	down	1.97566	-1.97566	-0.982332	IFIT2	Homo sapiens interferon induced protein with tetratricopeptide repeats 2 (IFIT2), mRNA [NM_001547]	AGCTGACCCAGCATCAGCCACACTCTGGGTTGGAAAATGTTTGCCTGTTGGAATTAATTT	Hs.437609
A_24_P111009	5.4929717E-11	2.1534512E-12	up	3.67565	3.67565	1.878	SAFB2	Homo sapiens scaffold attachment factor B2 (SAFB2), mRNA [NM_014649]	TTGGAAACTTCATCGTTGAACTTCAAAGTAACTCCGGACATTGAAGAATCCCTTTTGGAG	Hs.655392
A_24_P920555	9.012503E-15	1.3159181E-16	up	14.6276	14.6276	3.87062		JP 2014500723-A/192702: Polycomb-Associated Non-Coding RNAs. [LF385199]	GGCATTCACTGATCCCAGCAGGTCTCCATCTATTTGTACCAGCCTCCTCTATTCCTCCCA
A_23_P214578	1.9556427E-4	5.2259296E-5	up	2.30596	2.30596	1.20537	TRIM10	Homo sapiens tripartite motif containing 10 (TRIM10), transcript variant 1, mRNA [NM_006778]	TCGGGTGGTAAGGGATAGAAGAGAGGACTCTCAATCTACTGATCAAGTCCTTTCCCCAAT	Hs.709483
A_24_P286598	2.4723634E-4	7.166863E-5	up	1.95828	1.95828	0.969584	ATP6V1C1	Homo sapiens ATPase H+ transporting V1 subunit C1 (ATP6V1C1), mRNA [NM_001695]	TTTGGGAAAATCCAGATCCACATCATTGTAGAGTCTGAGGGTTAGAAGGAAGTCATTGTG	Hs.86905
A_23_P416011	8.404548E-4	3.578575E-4	up	2.11726	2.11726	1.0822	SPAG11B	Homo sapiens sperm associated antigen 11B (SPAG11B), transcript variant C, mRNA [NM_058203]	CTACTGCTCTAAAAAGAAAGACGCCTGCTGTTTACATTAAAACTGATGTTGCTGATATAG	Hs.2717
A_23_P105562	0.04565728	0.030472405	up	1.4597	1.4597	0.545668	VWF	Homo sapiens von Willebrand factor (VWF), mRNA [NM_000552]	TGTACCATGAGGTTCTCAATGCCATGGAGTGCAAATGCTCCCCCAGGAAGTGCAGCAAGT	Hs.440848
A_24_P324074	0.74966794	0.7049721	down	1.07646	-1.07646	-0.106296		glyceraldehyde 3 phosphate dehydrogenase pseudogene 44 [Source:HGNC Symbol;Acc:HGNC:37801] [ENST00000513513]	TGGGCCTGAACTGCTGTCTGGAAAAACTGCCAAATATGATGACACAAGAAGGTGGTGAAG
A_24_P843552	0.76140684	0.7180678	up	1.09485	1.09485	0.130731			GTATTGAGAATTCGTGGTGGTGCTAAGGAAAGGAAGAAAAGAAGTCTTACCTGCAAGACG
A_32_P221256	0.05756292	0.03933576	down	1.41848	-1.41848	-0.504348	MGC70870	Homo sapiens C-terminal binding protein 2 pseudogene (MGC70870), non-coding RNA [NR_003682]	TCATCTGTGCATCAAATCACAAAGAATAAATAGAACTTTTCCCTTTATCAGTCCCTTAGG	Hs.572501
A_24_P208909	0.016935213	0.010248992	down	2.18783	-2.18783	-1.1295	TRIM2	Homo sapiens tripartite motif containing 2 (TRIM2), transcript variant 1, mRNA [NM_015271]	GATGCTTAAAAACTTTCTAAAGATGAATTGTGTGGCAGTGATTGGTCTGTTTGTGGAGAA	Hs.435711
A_23_P401718	0.81117344	0.77491117	down	1.0718	-1.0718	-0.10004	CCDC74B	Homo sapiens coiled-coil domain containing 74B (CCDC74B), transcript variant 1, mRNA [NM_207310]	TTTCTAGCTGTTATTTTGCTATTTGGCATTTACATAAAAGCACACGATGAAGCAGGTATC	Hs.29383
A_32_P127339	1.4195714E-5	2.2689376E-6	up	2.1845	2.1845	1.1273		Q2IMJ3_ANADE (Q2IMJ3) LigA, partial (3%) [THC2550353]	TGAAGCAGGAGAGTGTCTTTCCCACCCTCCGCCTAACAGGCGGTATCTGACCCTTCCAGG
A_24_P75808	7.586331E-4	3.16878E-4	up	2.13479	2.13479	1.09409		lactate dehydrogenase A like 6C, pseudogene [Source:HGNC Symbol;Acc:HGNC:39423] [ENST00000502352]	TAAATGAAGAAGTCTTCCTCAGTATTCCTTTTGGAGAGAAGGGTATTACCAACCTTATAA	Hs.662563
A_23_P211056	1.987246E-16	1.7941456E-18	up	3.73269	3.73269	1.90022	PAXBP1	Homo sapiens PAX3 and PAX7 binding protein 1 (PAXBP1), transcript variant 2, mRNA [NM_013329]	ACCTACCATTGTGGAAAAGGTGATTCTTCCTAAACTAACAGTGATAGCTGAAAATATGTG	Hs.644004
A_32_P171143	0.013793891	0.008175364	up	1.63911	1.63911	0.712909	RBAK-RBAKDN	Homo sapiens RBAK-RBAKDN readthrough (RBAK-RBAKDN), mRNA [NM_001204513]	CACTCCCAAGGAGTGTGGGCCTCAACGCATTGGCAGGGGACGGCCGTGTGCCCTCTCCAG	Hs.396178
A_23_P66311	0.9610545	0.9522375	up	1.00915	1.00915	0.0131337	DNASE1	Homo sapiens deoxyribonuclease 1 (DNASE1), transcript variant 1, mRNA [NM_005223]	ACCTGGATGTCCAAGAGAAATGGGGCTTGGAGGACGTCATGTTGATGGGCGACTTCAATG	Hs.629638
A_32_P69136	0.3101787	0.25501636	up	1.50169	1.50169	0.58659			GAGTTGCTAGCTAAGGGGAAACAGACGCCGCTGTGGGAAAGCACTTGTAAACAGCAGTAA
A_23_P350155	6.0521613E-4	2.4027197E-4	up	2.16278	2.16278	1.11289		olfactory receptor family 56 subfamily B member 2 pseudogene [Source:HGNC Symbol;Acc:HGNC:15246] [ENST00000317102]	ACACAGTCATCATTGTGATTTCCATTACTCGTAGTACAGGAATGAGAGTTCCCCTTATTC
A_24_P619891	0.0013948545	6.413427E-4	up	2.07916	2.07916	1.056		BX119232 Soares infant brain 1NIB Homo sapiens cDNA clone IMAGp998M0271, mRNA sequence [BX119232]	TTAAAAGAGATAGAACAAGAAATGAGTAACAAACAGAAAGATATTGACCTAAGGACAATG	Hs.738173
A_32_P120726	0.47174594	0.4108218	down	1.11829	-1.11829	-0.161294	RAD51D	RAD51 paralog D [Source:HGNC Symbol;Acc:HGNC:9823] [ENST00000345365]	ACTTCCCTGTATTAGTTATTCACTTGTACTTTCTGTTCACGTGTCTGCCTACAGGCTCCC
A_24_P911536	6.0554093E-4	2.4044512E-4	up	2.15012	2.15012	1.10442		Human cathepsin B mRNA, 5' UTR variant. [U44029]	GAGCATCTGTATACTACTACAGACTTCATAGGTAATTTTATACAATACTGAAGGCCAAAG	Hs.735461
A_24_P666035	1.098823E-4	2.5541958E-5	up	2.27245	2.27245	1.18425	KRT77	keratin 77 [Source:HGNC Symbol;Acc:HGNC:20411] [ENST00000341809]	AGTTGTACTGTCAAGGGGCAGCATTTCTGGTATTTCTATAATAAATTTTTCTGTGATCTC	Hs.334989
A_24_P125434	2.2100835E-4	6.148951E-5	up	2.413	2.413	1.27083	TXNDC2	Homo sapiens thioredoxin domain containing 2 (TXNDC2), transcript variant 2, mRNA [NM_001098529]	GACGCTGACAACTGTGAGGAGGTGGTGAGAGAGTGCGCCATCATGTGTGTCCCAACCTTT	Hs.98712
A_23_P141044	0.11069171	0.08066248	up	1.3838	1.3838	0.46863	ZNF688	Homo sapiens zinc finger protein 688 (ZNF688), transcript variant 1, mRNA [NM_145271]	AGTGCCTGTAAAGATTCGAATAGATTAGACTTGCCACCCATCTCCCCAGTCTTTTGTTTA	Hs.301463
(+)E1A_r60_a20	2.854144E-9	1.753757E-10	up	3.93353	3.93353	1.97582		Unknown
A_24_P161959	0.7536664	0.7095208	down	1.04789	-1.04789	-0.0674931	TMEM179B	Homo sapiens transmembrane protein 179B (TMEM179B), transcript variant 1, mRNA [NM_199337]	CCATCATCTCCTTGAACACTACAATTAGCTGTTCTGAAGCCCAGAAAATTCCATGGACAC	Hs.381134
A_23_P12755	0.20789936	0.16226502	up	1.51264	1.51264	0.597068	LOXL4	Homo sapiens lysyl oxidase like 4 (LOXL4), mRNA [NM_032211]	ACACAGGGAATTCATACCCAGCCAATGCAGAACTCTCCCTGGAGCAGGAACAGCGTCTCA	Hs.306814
A_23_P430930	0.005948692	0.0032412142	up	1.88647	1.88647	0.915687	RSPO2	Homo sapiens R-spondin 2 (RSPO2), transcript variant 1, mRNA [NM_178565]	GCCACATATGAATGTTGTATACAACTTTAGGGTTTACATTTAATCCTGAAGTGTTACCTC	Hs.444834
A_24_P931472	2.282357E-4	6.437788E-5	up	2.32727	2.32727	1.21864		Human basic fibroblast growth factor antisense mRNA, partial cds. [L31408]	CGAGAGGTGTTTGAAGAGACTGGTGTCAAGTCAGAATTCAGGTCTCTGTTGAGCATCCGG	Hs.284244
A_23_P29866	3.017392E-11	1.0955513E-12	up	3.93605	3.93605	1.97675		Homo sapiens cDNA clone IMAGE:3946309. [BC006419]	TTGGTGCTGGTTCCGGGACCACATTATGAGAACCACTGAACTGAATGAAGCATGTGAAAA
A_24_P942017	0.0145610515	0.008680715	up	1.57821	1.57821	0.658293	LOC100132356	Homo sapiens uncharacterized LOC100132356 (LOC100132356), long non-coding RNA [NR_034127]	TCATGTAGAAGTTGGGGTACGTCGGCTACAGATAATTGTTGGTGTCGCAAATACCGGTTT	Hs.726831
A_23_P128609	1.53741E-4	3.8467984E-5	up	2.30397	2.30397	1.20412	SLC15A1	Homo sapiens solute carrier family 15 member 1 (SLC15A1), mRNA [NM_005073]	GTAGTGCTTATACCTATATAGTCCAAAGGAAGAATGACAGCTGCCCTGAAGTGAAGGTGT	Hs.436893
A_23_P434919	0.13962013	0.10425726	up	1.6213	1.6213	0.69715	RAB42	Homo sapiens RAB42, member RAS oncogene family (RAB42), transcript variant 2, mRNA [NM_152304]	ATGACAGAAGGGTTCATATAAACAGTATCCTGACACAGTCATGCTTCCTGGATTTTGGAG	Hs.652321
A_23_P59470	0.9858112	0.9827165	down	1.00608	-1.00608	-0.0087408	ZNF467	Homo sapiens zinc finger protein 467 (ZNF467), transcript variant 1, mRNA [NM_207336]	AGTGGTTATTTATGTACTTAAAGTTTCATTAAAGTTAAAATCGGACACGTTCTGGGGCTG	Hs.726477
A_24_P153713	0.1568535	0.1184961	down	1.29129	-1.29129	-0.368809	MARVELD3	MARVEL domain containing 3 [Source:HGNC Symbol;Acc:HGNC:30525] [ENST00000567566]	AGCAGATTCCCTTGTGGGTTCCTAGCATTTTCATTTCTGTACTTGTGAGGTTCTTGTTTT	Hs.513706
AT_P_3	3.1598844E-4	1.00779806E-4	up	2.21729	2.21729	1.1488		Unknown
A_24_P332711	0.16713789	0.12710337	down	1.41016	-1.41016	-0.495859		olfactory receptor family 7 subfamily E member 121 pseudogene [Source:HGNC Symbol;Acc:HGNC:15049] [ENST00000494533]	ATGTGGAAATCACTAATTTTGTCTGTGAACCCTCTCAACTTCTCAACCTTGCTTGTTCTG
A_23_P48807	0.13274048	0.098612934	up	1.35643	1.35643	0.439813	GALK2	Homo sapiens galactokinase 2 (GALK2), transcript variant 2, mRNA [NM_001001556]	AAAGTTTGTTTGCTACCAAACCTGGAGGTGGGGCTTTGGTTTTGCTTGAGGCCTGAAAAA	Hs.122006
A_24_P387609	0.4855904	0.4246348	down	1.13249	-1.13249	-0.179501	ISCA1	Homo sapiens iron-sulfur cluster assembly 1 (ISCA1), mRNA [NM_030940]	TCTTCAACTATAGTACAGATTAGTTCTGAGTGATGGTATCAAAAGGTGAGAAAGACGTCA	Hs.449291
A_23_P95802	0.023865791	0.014940439	up	2.18304	2.18304	1.12634	CNTNAP2	Homo sapiens contactin associated protein like 2 (CNTNAP2), mRNA [NM_014141]	CTATTTCCTTTGATGTCCTATAAGTCGGAAAAGAAAGGGGCAAAGAGAACCTATTATTTG	Hs.655684
A_23_P150467	4.5765535E-4	1.6680211E-4	up	2.14258	2.14258	1.09935	OR5I1	Homo sapiens olfactory receptor family 5 subfamily I member 1 (OR5I1), mRNA [NM_006637]	ATCATCATCTCCTACTTTTTCATTCTTCTCTCAGTCTTAAAGATCCGCTCTTTCAGTGGG	Hs.533706
A_24_P942151	0.006879849	0.0038006338	down	1.47541	-1.47541	-0.561111			TGGCCCCATTTAGAAACTTCTGTGCTTAGAACATACTTGGAAAACTCTAAGTACATACAT
A_32_P386636	4.5291163E-4	1.6445367E-4	up	2.16879	2.16879	1.11689	FAM170A	Homo sapiens family with sequence similarity 170 member A (FAM170A), transcript variant 1, mRNA [NM_182761]	GCTCACAACATGTCTCCTTGTCGTCCTATTCATCCTATAAGACTTGTGTGTCCTCTCTGT	Hs.713304
A_23_P108265	0.016116023	0.009713617	up	1.73236	1.73236	0.792736	OR7C2	Homo sapiens olfactory receptor family 7 subfamily C member 2 (OR7C2), mRNA [NM_012377]	CAATAACATCGTGATGTATTTTGTGACCATTGTCCTGGGTGTTTTTCCTCTCTGTGGAAT	Hs.589620
A_23_P255486	4.5533187E-4	1.65543E-4	up	2.29675	2.29675	1.19959		H.sapiens mRNA for metaphase chromosmal protein. [X94629]	ATTATTGGTCACCGGCTTGGGATAACCTTGATGGCATTGGTGGTGAGGTGAAATCTTATC
A_24_P15965	0.24921222	0.1989125	up	1.30736	1.30736	0.386655	ZNF254	Homo sapiens zinc finger protein 254 (ZNF254), transcript variant 4, mRNA [NM_203282]	TTCATACTGGAGAGAAACCTTACAAGTGTGAAGAATGCGGCAAAGCGTTTATATGGTCCT	Hs.729302
A_24_P916073	3.4083403E-4	1.1168858E-4	up	2.21627	2.21627	1.14813	ANKRD34B	Homo sapiens ankyrin repeat domain 34B (ANKRD34B), mRNA [NM_001004441]	AGGACCCAGATTCTAACCAGACAATATTTGCTTCCACCTTAAGAAGTATAGTTCAAAAAA	Hs.519404
A_24_P418637	1.0673258E-6	1.2560747E-7	up	3.4326	3.4326	1.7793	MACF1	Homo sapiens microtubule actin crosslinking factor 1 (MACF1), mRNA [NM_012090]	CAATACTGATGTCAGATAAAACTTTTCCCCAAAACCCTGTTGAACTAAAGGCACTTTATA	Hs.472475
A_24_P200583	2.218094E-8	1.6764777E-9	up	4.06456	4.06456	2.0231	UBE2B	ubiquitin conjugating enzyme E2 B [Source:HGNC Symbol;Acc:HGNC:12473] [ENST00000506787]	TGGACCAGAAGGGACACCTTTTGAAGATGGTACTTTTAAACTAGTAATAGAATTTTCTGA	Hs.612096
A_32_P133767	0.0075096358	0.0041845483	up	1.67879	1.67879	0.747423	C12orf42	Homo sapiens chromosome 12 open reading frame 42 (C12orf42), transcript variant 1, mRNA [NM_198521]	AAGGGCCTCAGATGTACTGGTTTCCACAGAACCATTGTTAGGCTTTTGTGAAGCATTTTT	Hs.534649
A_24_P921103	1.3086093E-5	2.0680186E-6	down	2.71385	-2.71385	-1.44034		Homo sapiens cDNA FLJ33014 fis, clone THYMU1000382. [AK057576]	TGTTGTAACATCCGGTGTGTTGTAACATTCCAGTGTGTTGTAACATTTGGTGTTACATGC	Hs.675850
A_32_P208599	0.0032396358	0.0016531264	up	1.606	1.606	0.683473	LOC105375545	Homo sapiens uncharacterized LOC105375545 (LOC105375545), long non-coding RNA [NR_133932]	GAAATAAGCAACGGGGGTGATGTCCGTCTTTATGCCCAGCAAAGCCAGCCCCAGTAGGAA	Hs.731832
A_32_P60223	0.5865984	0.5286327	up	1.13945	1.13945	0.188333	ING5	Homo sapiens inhibitor of growth family member 5 (ING5), transcript variant 1, mRNA [NM_032329]	TGTCCACCTTTAACCACGTTTCATCCAAAACGATGATGCAGCTTTAACATGAATGTTACA	Hs.529172
A_23_P137715	0.3720122	0.31289655	down	1.18321	-1.18321	-0.242707	POGK	Homo sapiens pogo transposable element derived with KRAB domain (POGK), transcript variant 1, mRNA [NM_017542]	GGGAGCTTAAAAGATTTTACAAGACCTAATTTTGGGTTCCTTCCTTGGAGCCATAGTTAC	Hs.432752
A_24_P349264	4.265062E-6	5.888034E-7	up	4.55137	4.55137	2.1863	KRT80	Homo sapiens keratin 80 (KRT80), transcript variant 1, mRNA [NM_182507]	ACCAAGTTAAAAAGCCTGGAGAGCTTCGTGGAGTTGATGAAAACCATCTATGAGCAGGAG	Hs.140978
A_24_P912925	4.336728E-7	4.6150223E-8	up	2.25767	2.25767	1.17484	PLK4	Homo sapiens polo like kinase 4 (PLK4), transcript variant 1, mRNA [NM_014264]	AATGCCACATGAAAAGCACTATACATTATGTGGAACTCCTAACTACATTTCACCAGAAAT	Hs.172052
A_32_P61313	2.9250942E-4	9.0344576E-5	up	2.16732	2.16732	1.11591		BX105574 Soares_fetal_liver_spleen_1NFLS_S1 Homo sapiens cDNA clone IMAGp998N07974, mRNA sequence [BX105574]	GATTGAGTAGAAAGCTACCAAGGTCACCCCTATAAAGAAATATTTCTTTACATCCATTAG	Hs.141748
A_24_P142269	0.9059762	0.88536227	down	1.02466	-1.02466	-0.035151	HIRIP3	HIRA interacting protein 3 [Source:HGNC Symbol;Acc:HGNC:4917] [ENST00000279392]	GAGAGGAAGAACCGCTCTTCCAAGAAGAGCTCCAGGAAAGGCAGGACACGAAGCTCCTCT	Hs.567370
A_24_P467073	1.0900754E-5	1.6826098E-6	up	2.40292	2.40292	1.26479	SMIM6	Homo sapiens small integral membrane protein 6 (SMIM6), mRNA [NM_001162997]	CAGCCAGCAATTTCACAAATCCTTGACAGAGAAAGACACAACCAAATGAAATAAAAATTC	Hs.662541
A_23_P210869	1.3653536E-7	1.28385045E-8	up	3.0821	3.0821	1.62391	COX4I2	cytochrome c oxidase subunit 4I2 [Source:HGNC Symbol;Acc:HGNC:16232] [ENST00000376075]	ACTGGGACTATGAGAAGAAGCAGTGGAAGAAGTGACTTGCATCCCCAGCTGTCTCCCTGA	Hs.277101
A_23_P218918	0.042578086	0.028207866	down	2.54537	-2.54537	-1.34787	FGF2	Homo sapiens fibroblast growth factor 2 (FGF2), mRNA [NM_002006]	GATGAAATCTTTTCCCACCTTTTCTCTTCAGGAAATATAAGTGGTTTTGTTTGGTTAACG	Hs.284244
A_32_P29408	0.0014460647	6.67696E-4	up	1.95764	1.95764	0.969116	LOC100240735	Homo sapiens uncharacterized LOC100240735 (LOC100240735), long non-coding RNA [NR_026658]	TATAACTCTCTGTTTGGAGACACTGTGGCTCTATTGACAGACTGATATCTAGGAAATATT	Hs.635297
A_23_P136777	0.06990117	0.04866018	up	1.61436	1.61436	0.690964	APOD	Homo sapiens apolipoprotein D (APOD), mRNA [NM_001647]	TCACTAATGGAAAACGGAAAGATCAAAGTGTTAAACCAGGAGTTGAGAGCTGATGGAACT	Hs.522555
A_23_P380928	3.1064142E-6	4.1206687E-7	up	2.01907	2.01907	1.01369	ARPC4-TTLL3	Homo sapiens ARPC4-TTLL3 readthrough (ARPC4-TTLL3), mRNA [NM_001198793]	TTGCCTCTGCCCTTTGAAGTCGGAACAATTCCTAGCACCTGTCGGAAGGTCAAGGCCAAA	Hs.323342
A_24_P62783	0.013447861	0.007948025	up	3.05829	3.05829	1.61272	FABP3	Homo sapiens fatty acid binding protein 3 (FABP3), transcript variant 1, mRNA [NM_001320996]	TCGATGAGACAACAGCAGATGACAGGAAGGTCAAGTCCATTGTGACACTGGATGGAGGGA	Hs.657242
A_24_P32708	0.63686705	0.58212745	up	1.19385	1.19385	0.255619		voltage dependent anion channel 2 pseudogene 3 [Source:HGNC Symbol;Acc:HGNC:51931] [ENST00000430995]	AATTTCAGTTGAAACCCATTGCTTCCATTTCTACAAAAGTCAACAACTGGTTGACTGGGG
A_23_P102816	1.1994911E-6	1.4273748E-7	up	2.36767	2.36767	1.24347		testis specific protein Y-linked 26, pseudogene [Source:HGNC Symbol;Acc:HGNC:16256] [ENST00000565928]	GTGTATGCCACCATGCCCAGCTTTTTAAAAAACATTTTTGTAGAGACGGGGGTCTCGCTA	Hs.375468
A_23_P13899	0.2717697	0.21939056	up	1.17028	1.17028	0.22685	GAPDH	Homo sapiens glyceraldehyde-3-phosphate dehydrogenase (GAPDH), transcript variant 1, mRNA [NM_002046]	GCCTTCCGTGTCCCAACTGCCAACGTGTCAGTGTTGGACCTGACCTGCCGTCTAGAAAAA	Hs.544577
A_24_P34066	2.0290086E-5	3.4410145E-6	up	2.3784	2.3784	1.24999	SIK3	SIK family kinase 3 [Source:HGNC Symbol;Acc:HGNC:29165] [ENST00000480468]	GTTATACTTAGAAAATATAGTTCCATTAGCATCACGGCATTCATCCTAGACAAAATCAGG	Hs.167451
A_32_P41574	0.19434366	0.15046464	down	1.25954	-1.25954	-0.332894	PXN-AS1	Homo sapiens PXN antisense RNA 1 (PXN-AS1), long non-coding RNA [NR_038924]	CCGAGGTGGGCATAGTCGGCACGCTCGGAGTGACTCCTACTTGCTAGGCGTTTCCCATGT	Hs.569205
A_32_P131294	0.015824879	0.009519265	up	1.651	1.651	0.72334		K-EST0136406 S22SNU16n1 Homo sapiens cDNA clone S22SNU16n1-145-F11 5', mRNA sequence [BM854107]	AGTAGGGAAAAAGGTTTGTTCCTTAATTAGAGGTAGTCTGGGAAATGCTAGCACTTGTGC	Hs.671662
A_23_P90752	3.508052E-11	1.2984564E-12	down	3.18627	-3.18627	-1.67187	NBAS	Homo sapiens neuroblastoma amplified sequence (NBAS), transcript variant 1, mRNA [NM_015909]	AGGATTGGGGAATGAAGTTTTGAAAATGTGTCGCTCTTTGTATAACACCAAGCAGATGCT	Hs.467759
A_24_P942354	0.023857456	0.01493406	down	1.73983	-1.73983	-0.798948	PITPNA	phosphatidylinositol transfer protein alpha [Source:HGNC Symbol;Acc:HGNC:9001] [ENST00000539476]	GGTTGGTTCCTAGTGCTACTTGTTTTACAAACTACACTTTGTAGAATTGATTAGATTACC	Hs.429819
A_24_P201879	6.0467625E-12	1.8481818E-13	down	3.27955	-3.27955	-1.7135	ALG11	Homo sapiens ALG11 alpha-1,2-mannosyltransferase (ALG11), transcript variant A, mRNA [NM_001004127]	ACTTTGTAGCTACACTTTGAAGTAAGATTCAAACTGTTATCCACTCAATTGCCTTATTCC	Hs.512963
A_23_P130418	0.2202489	0.17298111	down	1.28898	-1.28898	-0.36623	NDUFV2	Homo sapiens NADH:ubiquinone oxidoreductase core subunit V2 (NDUFV2), mRNA [NM_021074]	AAAGTATCACATTCAGGTCTGCACTACTACACCCTGCATGCTTCGAAACTCTGACAGCAT	Hs.464572
A_23_P391164	0.22703846	0.17910916	up	1.67838	1.67838	0.747069	ZNF512	Homo sapiens zinc finger protein 512 (ZNF512), transcript variant 1, mRNA [NM_032434]	CTCCTCTTTATATCCTGAGACTTTGACACCAGATGTAGATATTTATCTGGAGCTGGAAAG	Hs.529178
A_23_P28153	1.8748644E-5	3.1371687E-6	up	2.47449	2.47449	1.30713	SCLY	selenocysteine lyase [Source:HGNC Symbol;Acc:HGNC:18161] [ENST00000409736]	CAGGAGGCCGGGCCTTGGGAAGAGTATGAATGGATTCCCTGTTACTTAGAATATTCAAAA	Hs.731909
A_23_P30547	4.000189E-4	1.3875525E-4	up	2.21327	2.21327	1.14618	LCP2	Homo sapiens lymphocyte cytosolic protein 2 (LCP2), mRNA [NM_005565]	TCTGTTGCCAACACGAGATCAATCAGCCTTGGTCAATGGACAAACACTTAGGACTGAACT	Hs.304475
A_32_P151594	0.04717058	0.031593602	down	1.53361	-1.53361	-0.616931	SRP9	Homo sapiens signal recognition particle 9 (SRP9), transcript variant 2, mRNA [NM_003133]	AATATGGTAATTGGAATTAACCCCACACCATAGTATGCATTGTTATACATACTGTGTACC	Hs.511425
A_24_P486659	0.0014075655	6.4772746E-4	up	2.07601	2.07601	1.05382			TCCTCCTTCGTGATGTGGTGTCTCAGACCCATTCGACTCAGAATGTGCTGTCACTTCTGG
A_23_P211899	0.9049326	0.88414425	down	1.04744	-1.04744	-0.0668649	GPR27	G protein-coupled receptor 27 [Source:HGNC Symbol;Acc:HGNC:4482] [ENST00000304411]	AAACAAAGCATTTCCTTAAAATGTTTGCTAGGTTAAGCTGTGCTGTTCTACTGATGGTTG
A_23_P147383	0.065177865	0.0450849	down	1.501	-1.501	-0.585926	GPAA1	Homo sapiens glycosylphosphatidylinositol anchor attachment 1 (GPAA1), mRNA [NM_003801]	TGCGTGGCATCAATAGCTTCCGCCAGTACAAGTATGACCTGGTGGCAGTGGGCAAGGCTT	Hs.627962
A_23_P110492	1.5140732E-11	5.0883E-13	down	3.14157	-3.14157	-1.65149	MARCHF6	Homo sapiens membrane associated ring-CH-type finger 6 (MARCH6), transcript variant 1, mRNA [NM_005885]	TAAAGAGCAATGTGTTCTGGCTGTTTTATACTTCAACAATTTTTTCCCTAAGTGGTAAGC	Hs.432862
A_23_P214766	0.0141058415	0.008376384	down	1.67892	-1.67892	-0.747534	HIVEP2	Homo sapiens human immunodeficiency virus type I enhancer binding protein 2 (HIVEP2), mRNA [NM_006734]	GGAATGGGGAAAAGAATCTTTCAAGGGCAAAGAACTCGTGGGAGGATGTCTGTTGTATGT	Hs.510172
A_32_P103131	1.0284516E-5	1.5757262E-6	down	2.86329	-2.86329	-1.51767	SOAT1	Homo sapiens sterol O-acyltransferase 1 (SOAT1), transcript variant 1, mRNA [NM_003101]	CAGTCAAGACTTTGCCATTTGGGGTAATGCAGCAGATTCCTGTGTCTGTATCTTTCCAGT	Hs.445588
A_23_P119634	6.159884E-4	2.458677E-4	up	2.52061	2.52061	1.33377	UPK1A	Homo sapiens uroplakin 1A (UPK1A), transcript variant 1, mRNA [NM_007000]	CATCGACAGCTACACGTGGGGTATCTCGTGGTTTGGGTTTGCCATCCTGATGTGGACGCT	Hs.159309
A_24_P118946	0.059762146	0.040995672	up	1.31761	1.31761	0.397928		high mobility group box 1 pseudogene 25 [Source:HGNC Symbol;Acc:HGNC:39116] [ENST00000468402]	GAACATCCTGGTGTGTCCATTGGTGATGTTGTAAAGAAACAGAGAGGTGTAAATAACAGT
A_23_P107116	0.025911497	0.016354138	up	1.77294	1.77294	0.826143	RNF112	Homo sapiens ring finger protein 112 (RNF112), mRNA [NM_007148]	ACTTCTAGGCTATGAAACTGACTTCTAGGCTATGAAACTTACAGGGTATGGGTGGGCACA	Hs.189482
A_32_P200490	0.13066661	0.09691246	up	1.23449	1.23449	0.303912		leucine carboxyl methyltransferase 1 (LCMT1) pseudogene [ENST00000575694]	ACGACCCTTACATCCACCACTTTGTGAGACTGTCTAAAGACAGGAAAGTCCCTGAAATCA	Hs.711597
A_23_P53198	0.2930267	0.23896326	up	1.33676	1.33676	0.418739	DGAT2	Homo sapiens diacylglycerol O-acyltransferase 2 (DGAT2), transcript variant 1, mRNA [NM_032564]	TGGGGAAGAAGGATTGCCATTAGTGACTTGGACCAGTTAGATGATTCACTTTTTGCCCCT	Hs.129798
A_24_P929558	0.0067938925	0.003749677	up	1.68431	1.68431	0.752161		novel transcript, antisense WWOX [ENST00000612986]	TATGTTTCTTAAGTAAGAGGGATCATATTAAACCAGCTACTTAATGTGAAGCAGATAGCC	Hs.659397
ETG05_66023	8.068354E-5	1.7509936E-5	up	2.17158	2.17158	1.11875		Unknown
A_32_P47874	0.21554391	0.16880855	up	1.40449	1.40449	0.490043		novel transcript [ENST00000652035]	TTTTGGAAACACGATTCCCTCTCCCTAGTAGAGAAGAATCTATTCTTCTGGGCTGGCGTA
A_32_P186741	1.0518419E-4	2.4218161E-5	up	1.93373	1.93373	0.95139	TTC9C	tetratricopeptide repeat domain 9C [Source:HGNC Symbol;Acc:HGNC:28432] [ENST00000532276]	TTTTGTCCTTGCTATTTCTCATACTTAGATCATTCATACACTATATTTATTTTTTCATTA	Hs.602000
A_23_P93602	0.005895723	0.0032090535	up	1.7278	1.7278	0.788937	C6orf58	Homo sapiens chromosome 6 open reading frame 58 (C6orf58), mRNA [NM_001010905]	CTGCAGTCCTCTTTCCTACAACCTTGATTAGATCATATAAGTTCCAGAAGGGCATGCCAC	Hs.226268
A_24_P273510	2.3879572E-22	4.2421064E-25	up	25.3393	25.3393	4.66331		Homo sapiens cDNA FLJ37340 fis, clone BRAMY2020574. [AK094659]	GGATTCAGCAGTCCCTTTTTCAAAGGATTTGTTGTTGGCTGTTGTCTTCCAGATGTTCCT	Hs.679165
A_32_P209841	6.9221195E-10	3.5997785E-11	up	2.34635	2.34635	1.23042			CTGCCTATAATACATCAAAACAGGTTCCTGAATGTGTGTGAATATCATCAAGGTCTCTGT
A_23_P411903	5.8496295E-4	2.2956108E-4	up	2.17586	2.17586	1.12159	GLRA2	Homo sapiens glycine receptor alpha 2 (GLRA2), transcript variant 1, mRNA [NM_002063]	TTACTGGATCACATACAAGATCATTCGGCATGAAGATGTCCACAAGAAATAGATGTGCCC	Hs.2700
A_23_P203267	0.07104312	0.049526006	up	1.70328	1.70328	0.768314	TRIM29	Homo sapiens tripartite motif containing 29 (TRIM29), transcript variant 1, mRNA [NM_012101]	TACCATTTACCATTTGCCTACAGAATTTCATTCAGTCTACACTTTGGCATTCTCTCTGGC	Hs.504115
A_23_P27472	0.7089999	0.6598963	up	1.07407	1.07407	0.103095	ATP1A3	Homo sapiens ATPase Na+/K+ transporting subunit alpha 3 (ATP1A3), transcript variant 1, mRNA [NM_152296]	AGTGGACATACGAGCAGAGGAAGGTGGTGGAGTTCACCTGCCACACGGCCTTCTTTGTGA	Hs.515427
A_24_P204604	0.12756036	0.09434866	up	1.16602	1.16602	0.221599			ATCATTGATTTTTTCCTGGGGGGCCTCTCTCGAGGCGTTTTGAAGATTATGCCGGTGCAG
A_23_P60069	0.952201	0.9411863	up	1.01208	1.01208	0.0173173	VDAC3	Homo sapiens voltage dependent anion channel 3 (VDAC3), transcript variant 1, mRNA [NM_005662]	GAGGTCACAAGGTTGGCTTGGGATTTGAACTGGAAGCTTAATGTGGTTTGAGGAAAGCAT	Hs.699301
A_23_P41948	0.013479893	0.0079695815	down	1.5512	-1.5512	-0.633384	SPDL1	Homo sapiens spindle apparatus coiled-coil protein 1 (SPDL1), transcript variant 3, mRNA [NM_017785]	ACGGTGCCACTTGCCTCAAAAGTTACTATGGTGCTTAAGATTGTCTTGATCTGACATATA	Hs.368710
A_23_P75470	0.74875635	0.7039509	down	1.0519	-1.0519	-0.0729994	SCYL1	Homo sapiens SCY1 like pseudokinase 1 (SCYL1), transcript variant B, mRNA [NM_001048218]	TCCTGAGAAATCCGTGCGAGACCAGGCCTTCAAGGCCATTCGGAGCTTCCTGTCCAAATT	Hs.238839
A_23_P216920	0.24811147	0.19793573	down	1.33516	-1.33516	-0.417008	NEK6	Homo sapiens NIMA related kinase 6 (NEK6), transcript variant 2, mRNA [NM_014397]	AGCCCGACAGTCTCTCCATATGCAGCCTTTCCTCTGTACTTTTCTCCATGGTTGAAATAA	Hs.197071
A_32_P223777	0.0013630182	6.2474015E-4	down	1.74268	-1.74268	-0.801312	IL6ST	Homo sapiens interleukin 6 signal transducer (IL6ST), transcript variant 7, mRNA [NM_001364277]	AGCTTAGTTTTAGAAACCTGTGGACATTCAAACCTGATTCTTTATTCCCTGTGACTATGG	Hs.532082
A_32_P200773	1.4194511E-12	3.5920086E-14	up	3.94445	3.94445	1.97983			ATTCTGTAGTAGTCATCTCTATAGCTGTACAGAAATAGCACAGACACCCTGCAAAAGAAA
A_32_P205241	0.25007212	0.19971448	down	1.49558	-1.49558	-0.580701	GJA3	Homo sapiens gap junction protein alpha 3 (GJA3), mRNA [NM_021954]	CAAATCTTGGGTTGACTCACTTTAAGGTTTCTGACTGCCCAAAATATTTTTTCCCCTTTA	Hs.130313
A_32_P804837	2.6422582E-4	7.8477504E-5	up	2.2314	2.2314	1.15795	WDR66	WD repeat domain 66 [Source:HGNC Symbol;Acc:HGNC:28506] [ENST00000540779]	CCATCCATTCGTTTCACAAATAGTTATAGCTGCTATGTTTCACAGTATAGGTCTGTAGTA
A_23_P99172	5.7487646E-6	8.2321566E-7	up	2.33282	2.33282	1.22207	CCDC77	Homo sapiens coiled-coil domain containing 77 (CCDC77), transcript variant 1, mRNA [NM_032358]	TCTGCTATTTCACCTTCCGTCCTGAGCAGAGCCTGAATTACGTTTTTGGGCAATTTCATG	Hs.631656
A_23_P64217	0.08489952	0.060251743	up	1.44128	1.44128	0.527352	KMT2A	lysine methyltransferase 2A [Source:HGNC Symbol;Acc:HGNC:7132] [ENST00000647638]	ACTTGCATGGAGTTGGTGCTTAAATGTGAGTTGATTTTGCTTTTTTAAAAGATACAGCAG	Hs.258855
A_23_P206441	0.8014676	0.7637668	down	1.04458	-1.04458	-0.0629236	FANCA	Homo sapiens FA complementation group A (FANCA), transcript variant 1, mRNA [NM_000135]	ATGAGGGCCTCGTTTATTAAGATCTTTAAACTGCTTTATACACTGTCACGTGGCTTCATC	Hs.744083
A_24_P113636	0.007118349	0.003945034	up	1.51521	1.51521	0.59952	TMEM242	Homo sapiens transmembrane protein 242 (TMEM242), mRNA [NM_018452]	TGCACAGATGGAAATTTAAAAAGAAAACAAGCAGTATGACTCAAGTGGTGTTTTTCACAG	Hs.157212
A_23_P255837	0.22675344	0.17882913	down	1.35885	-1.35885	-0.442389	SLC7A2	Homo sapiens solute carrier family 7 member 2 (SLC7A2), transcript variant 1, mRNA [NM_003046]	TCAGCAAAAAGTAGCCTTCATGGTTCCATTCTTACCATTTTTGCCAGCGTTCAGCATCTT	Hs.448520
A_24_P791913	1.3315231E-4	3.2247142E-5	up	2.22864	2.22864	1.15617		ALU1_HUMAN (P39188) Alu subfamily J sequence contamination warning entry, partial (14%) [THC2658864]	AAGCCAAAGAAGAATGTAAAATTGTACATAATATATAATTACAACTATATCTGATTTTTT
A_24_P73730	0.20943226	0.16357866	down	1.274	-1.274	-0.349364	CCDC113	Homo sapiens coiled-coil domain containing 113 (CCDC113), transcript variant 2, mRNA [NM_001142302]	CCAACCTGAACTTTGCAGTTAGATTTTAAAAGATGGTCAGTTAGAGTAGAAATAGCTTAG	Hs.11614
A_23_P48997	0.011207143	0.0065050684	up	1.43506	1.43506	0.521109	PSTPIP1	Homo sapiens proline-serine-threonine phosphatase interacting protein 1 (PSTPIP1), transcript variant 3, mRNA [NM_001321136]	TGGACTGTGGAGAGGAACGGGCAGCGTGGCTTCGTCCCTGGTTCCTACCTGGAGAAGCTT	Hs.129758
A_23_P256773	0.20553893	0.16022763	down	1.30161	-1.30161	-0.380294	EIPR1	Homo sapiens EARP complex and GARP complex interacting protein 1 (EIPR1), transcript variant 2, mRNA [NM_003310]	GGGAGAGCCGCTGTTCCCTTCCTGTAGCAGCAGCATTTATGAATGGGGTGAATGGGGCTA	Hs.502770
A_24_P342312	1.1518593E-4	2.7029857E-5	up	2.25914	2.25914	1.17577	TENM4	teneurin transmembrane protein 4 [Source:HGNC Symbol;Acc:HGNC:29945] [ENST00000278550]	CCCTTTCATTTAACCTTCCAAAAACAGCAAACTCATTTTAAAGACTCATTGCTGAGGTGA	Hs.213087
A_24_P46484	6.8659856E-12	2.1336635E-13	up	20.3117	20.3117	4.34424	RBM22	Homo sapiens RNA binding motif protein 22 (RBM22), mRNA [NM_018047]	ACAAAGAGTACTATACACAGAATATGGAGAGAGAGATTTCTAACTCTGATGGAACACGGC	Hs.713564
A_24_P42527	9.04105E-5	2.0087311E-5	down	2.35106	-2.35106	-1.23331	SCAMP1	Homo sapiens secretory carrier membrane protein 1 (SCAMP1), transcript variant 1, mRNA [NM_004866]	AGGGATTTTAAATTGGCTTGCTTTTTAGCTGTTTCAGTCACCAGTGAAGAGCCTATGTGC	Hs.482587
A_24_P387869	5.347703E-4	2.03872E-4	down	1.92792	-1.92792	-0.947047	PKN2	Homo sapiens protein kinase N2 (PKN2), transcript variant 1, mRNA [NM_006256]	TTGTCCAGAGATCATTTATATTACCTTCCAAATTGTTTATTACCCAAGATCCTTTGGGAG	Hs.440833
A_32_P90009	8.584568E-4	3.6639997E-4	up	2.02918	2.02918	1.02089	UNC79	Homo sapiens unc-79 homolog, NALCN channel complex subunit (UNC79), transcript variant 1, mRNA [NM_001346218]	ACTAGTTTTTCAACTCATTAGTTCTAGGCTGTACTCTCTTGTAAGCTTTATGATAACCAC	Hs.126561
A_32_P12820	0.005911462	0.003217908	down	1.70867	-1.70867	-0.772874	YWHAZ	Homo sapiens tyrosine 3-monooxygenase/tryptophan 5-monooxygenase activation protein zeta (YWHAZ), transcript variant 6, mRNA [NM_001135702]	ATCCCAAAAACTGTTTTGTTGCTTGTTTTATTATGACCTCAGATTAAATTGGGAAATATT	Hs.492407
A_23_P148969	0.032323387	0.020881632	down	1.42682	-1.42682	-0.512802	LRRC40	Homo sapiens leucine rich repeat containing 40 (LRRC40), mRNA [NM_017768]	GCATGTATATCAATTTATATAGATAGGTAGATAGCTTTTGGATGATTGAGGCATGCTTAT	Hs.147836
A_23_P355385	0.6186376	0.5625142	down	1.07213	-1.07213	-0.100473	PPP6C	Homo sapiens protein phosphatase 6 catalytic subunit (PPP6C), transcript variant 2, mRNA [NM_002721]	TAAGAAATTTCAGCAGCAAAGTTGTTATTCAGTGGGCACGATGGACTCCAAATGCCTCAA	Hs.744091
A_24_P32715	0.20476396	0.15952884	up	1.48361	1.48361	0.569108			CTCCCTCTGCGGCTTCTATTTCGATCACCAAGATGTGGCTCCGGAATGCGGGGCTTACTT
A_24_P281443	0.6842596	0.6327232	up	1.08821	1.08821	0.12196		keratin 18 pseudogene 44 [Source:HGNC Symbol;Acc:HGNC:33414] [ENST00000416086]	TGGAGTTAAATGCCCCCAAATCTCAGGACCTCTGCAAGCAGACAGACACCTGGGCCCAAT
A_23_P133315	2.1626286E-11	7.5573326E-13	up	3.7062	3.7062	1.88994	ZNF131	Homo sapiens zinc finger protein 131 (ZNF131), transcript variant 2, mRNA [NM_003432]	AACACAAGGCTGCATGATGAAAAGTGCATTGTTACTGTGCAGTTAAATTTTGGCTTCTGG	Hs.535804
A_24_P404840	1.1730446E-4	2.76212E-5	up	2.40551	2.40551	1.26634	GJB1	Homo sapiens gap junction protein beta 1 (GJB1), transcript variant 2, mRNA [NM_000166]	AAGCAGAATGAGATCAACAAGCTGCTGAGTGAGCAGGATGGCTCCCTGAAAGACATACTG	Hs.333303
A_24_P5653	0.05002865	0.03370874	up	1.61178	1.61178	0.688657	NETO1	Homo sapiens neuropilin and tolloid like 1 (NETO1), transcript variant 1, mRNA [NM_138999]	CTCCAATAATTGGACGTTTCTGTGGACAACAAAATCCACCTGTCATAAAATCCAGTGGAA	Hs.465407
A_24_P358305	1.9923351E-11	6.8895145E-13	up	5.37767	5.37767	2.42698		tropomyosin 4 (TPM4) pseudogene [ENST00000520239]	GGAGGTGTCCGAACTAAAATGTGGTGACGTGAAAGAACTCAAGAATGTTACTAACAATCT
A_24_P178415	0.29074576	0.23689556	up	1.15975	1.15975	0.213814		PPIAL4A peptidylprolyl isomerase A (cyclophilin A)-like 4A (PPIAL4A) pseudogene [ENST00000455837]	TTTATGTGTCGGGGTGGTGACTTCACACACCATAATGGCACTGGTGGAGAATTTCATGAT
A_23_P142125	3.0145947E-7	3.089826E-8	up	2.82159	2.82159	1.49651	HRC	Homo sapiens histidine rich calcium binding protein (HRC), mRNA [NM_002152]	CTATCTCTGCCCGCTGGTCTGCGAAACGGTCTGCGCTCCAGGAAGCTACGTTGACTATTT	Hs.436885
A_23_P119023	0.4996196	0.43863374	up	1.14141	1.14141	0.190819	RAB12	Homo sapiens RAB12, member RAS oncogene family (RAB12), mRNA [NM_001025300]	AATGTTACATAATGGTAGAATATTACTAGTTAGAGGGTTGGATTTGACTTGGTCCTAAGG	Hs.270074
A_23_P21346	0.62409335	0.56827986	down	1.08587	-1.08587	-0.118845	PCGF3	Homo sapiens polycomb group ring finger 3 (PCGF3), transcript variant 2, mRNA [NM_006315]	CTGGGTGTCATGTGGACCAGACTTCTGAATAGAGAATATTTATAACTTTTGTATGAGAGA	Hs.144309
A_23_P118313	0.17822973	0.13653596	down	1.17355	-1.17355	-0.230873	GABARAPL2	Homo sapiens GABA type A receptor associated protein like 2 (GABARAPL2), mRNA [NM_007285]	TGAGGTAGGTGCGGTATTAAAGTGAAAGGGAAGGTGATGCATTTATTCTGGGTTATGCTT	Hs.461379
A_23_P51085	8.12594E-9	5.556638E-10	down	5.08715	-5.08715	-2.34686	SPC25	Homo sapiens SPC25 component of NDC80 kinetochore complex (SPC25), mRNA [NM_020675]	GTAAGGAAGACCAACAATTTTTCAGCTTTTCTTGCCAATGTTCGGAAAGCTTTTACTGCC	Hs.421956
A_23_P69784	1.3978122E-12	3.5206376E-14	up	3.14889	3.14889	1.65484	THAP9	Homo sapiens THAP domain containing 9 (THAP9), transcript variant 1, mRNA [NM_024672]	GTTATGCTGGTTATGTTGCAAACAAGTTATCAGCTCTTTTAACTTGTGAGGACTGCATCA	Hs.582050
A_23_P211748	0.028819306	0.018405419	down	1.40234	-1.40234	-0.487839	GTF2E1	Homo sapiens general transcription factor IIE subunit 1 (GTF2E1), mRNA [NM_005513]	ACACAGTATTTTAGGGTGCATCCAGTATACCATTGAGCATTGTAACCTCAGGAAACAGTT	Hs.445272
A_32_P148122	2.5754782E-6	3.338664E-7	up	2.11619	2.11619	1.08147		immunoglobulin kappa variable 1/OR9-2 (pseudogene) [Source:HGNC Symbol;Acc:HGNC:49466] [ENST00000431378]	ACATCCAGATGACCCAGTCTCCATCCTCCCTGTCTGCATCTGTAGGAGGCAGAGTCACCA	Hs.449609
A_23_P23303	0.0016861941	7.9305656E-4	down	1.89378	-1.89378	-0.921272	EXO1	Homo sapiens exonuclease 1 (EXO1), transcript variant 3, mRNA [NM_003686]	AAGCATCCAGAAGAGAAAGCATCATAATGCCGAGAACAAGCCGGGGTTACAGATCAAACT	Hs.498248
A_32_P231810	1.631728E-4	4.138783E-5	up	2.21915	2.21915	1.15		ALU6_HUMAN (P39193) Alu subfamily SP sequence contamination warning entry, partial (5%) [THC2699125]	TAAGCAGAAACCTCAATGCACTTGATGTTACTGGCCCTCTTTGTACAGAGGATAAATATG
A_23_P212626	0.0016087234	7.527758E-4	up	1.82108	1.82108	0.864798		MUC20 overlapping transcript [Source:HGNC Symbol;Acc:HGNC:53807] [ENST00000627555]	AATATGCAAAACCGAAAGTGAGCCTCAAGCAGTGCAGGCTTTATTTGGTGGCCATGGAAT
A_23_P251151	0.010968335	0.006353376	up	1.77331	1.77331	0.826448	NELL1	Homo sapiens neural EGFL like 1 (NELL1), transcript variant 3, mRNA [NM_001288713]	CTACAGTGCCGTGCATTTAAGTCAATGGTTGTTAAAAGAAGTTTCCCGTGTTGTAAATCA	Hs.657172
A_23_P82738	0.0017610305	8.328678E-4	down	1.65389	-1.65389	-0.725866	RAD54B	Homo sapiens RAD54 homolog B (RAD54B), transcript variant 1, mRNA [NM_012415]	CAAGCTACTGGCACATAGTGAAAGATTACTTCTGACATTCCATTGCTCTTCTTTTGAAAA	Hs.744229
A_32_P172002	5.381452E-12	1.6160201E-13	down	5.17134	-5.17134	-2.37054			GGGACCCAGGTCTCTCTCTCTCTCTTTTCATTCATTTATTCAAAACTATGCATCCAGGGC
A_23_P43095	2.8193014E-7	2.8630046E-8	down	4.2045	-4.2045	-2.07193	ZFHX4	zinc finger homeobox 4 [Source:HGNC Symbol;Acc:HGNC:30939] [ENST00000518282]	CAGAAGCTAGAAGACTTAGATAATTCTTTGGAAGTGAAGGCTAAGCCTGCTTCTGGCCTA	Hs.458973
A_23_P323227	0.002730039	0.0013653849	down	1.56581	-1.56581	-0.646905	PPP1CA	Homo sapiens protein phosphatase 1 catalytic subunit alpha (PPP1CA), transcript variant 3, mRNA [NM_001008709]	ACTTGGACCTCATCTGCCGAGCACACCAGGTGGTAGAAGACGGCTACGAGTTCTTTGCCA	Hs.183994
A_23_P207905	7.2345E-4	2.9946424E-4	up	2.11949	2.11949	1.08372	SECTM1	secreted and transmembrane 1 [Source:HGNC Symbol;Acc:HGNC:10707] [ENST00000581864]	GAAGAAGTTCTTCCTCCTAGAACCCCAGATGAAGGTCGCAGCCCTCAGAGCGGGAGCCCA	Hs.558009
A_23_P118791	5.727899E-8	4.850726E-9	down	3.47979	-3.47979	-1.799	TMEM107	Homo sapiens transmembrane protein 107 (TMEM107), transcript variant 1, mRNA [NM_032354]	GTGTTATGCTGATTAGCAGATATCCACAAACATAGCTATGAAGTTCTGACTGGGATAACC	Hs.513933
A_23_P252748	1.9704753E-4	5.278033E-5	up	1.55827	1.55827	0.639949	ZNF195	Homo sapiens zinc finger protein 195 (ZNF195), transcript variant 3, mRNA [NM_007152]	ACAAATGTGACGAATGTGGAAAAAACTTTACCCAGTCCTCCAACCTTATTGTACATAAGA	Hs.386294
A_32_P26461	7.8678376E-4	3.3093343E-4	up	2.03157	2.03157	1.0226		BX112876 NCI_CGAP_Co8 Homo sapiens cDNA clone IMAGp998D133952, mRNA sequence [BX112876]	AGCAGCTTTGTATTGGGTGTCTAAAATACTAGTTTCACTTAAACCTCATTCCAAGTTGAT	Hs.666244
A_32_P97253	8.374041E-4	3.5628502E-4	up	2.02631	2.02631	1.01885	METTL21C	Homo sapiens methyltransferase like 21C (METTL21C), mRNA [NM_001010977]	ATGTGTTAGAAATTGCTTTGGTAATAGACTTCTTTCACAGGATTGAGAAGGTAGTGCATA	Hs.508623
A_23_P17438	4.516091E-4	1.638928E-4	up	2.22556	2.22556	1.15417	EDN3	Homo sapiens endothelin 3 (EDN3), transcript variant 2, mRNA [NM_207032]	AAGTTATTACAGGTATAAAAGTGATGACCTATCATGAGGAAATGAAAGTGGCTGATTTGC	Hs.1408
A_23_P130333	5.7818725E-6	8.2896264E-7	up	2.62377	2.62377	1.39164	TTR	Homo sapiens transthyretin (TTR), mRNA [NM_000371]	GTTTTCACCTCATATGCTATGTTAGAAGTCCAGGCAGAGACAATAAAACATTCCTGTGAA	Hs.427202
A_23_P149812	0.35965326	0.30141628	up	1.14704	1.14704	0.197917	RSU1	Homo sapiens Ras suppressor protein 1 (RSU1), transcript variant 1, mRNA [NM_012425]	AGAGGAGTAACATGAAATAAACATTCTTTCACATGGCTACTGGGAATATAAATTTCGCTC	Hs.524161
A_23_P171258	0.056504298	0.03852572	down	1.24211	-1.24211	-0.312791	ABCB7	Homo sapiens ATP binding cassette subfamily B member 7 (ABCB7), transcript variant 1, mRNA [NM_004299]	CATGGTTTGCTTGCTAACCCTCATAGTATCTATTCAGAAATGTGGCATACACAGAGCAGC	Hs.370480
A_23_P26476	0.5380184	0.4779491	down	1.10831	-1.10831	-0.148364	WDR24	Homo sapiens WD repeat domain 24 (WDR24), mRNA [NM_032259]	CCAGGAGCACTGGTACACTTCCTACATCGACCTGCTGCAGCGCTTCCGCCTCTGGAACGT	Hs.459632
A_23_P159764	2.1646673E-12	5.8004355E-14	down	2.96774	-2.96774	-1.56936	POF1B	Homo sapiens POF1B actin binding protein (POF1B), transcript variant 1, mRNA [NM_024921]	CCAAAATACTTAAAAATAATAGTGTCAAAAATTCAGGGGCAGTTAAGGAGTCATGGATGG	Hs.267038
A_24_P602052	6.334966E-5	1.312995E-5	up	2.26238	2.26238	1.17784			GAGACGTGTGACAATACCAAATGGAACTCTCATTATGCTAGGAGCTGTGATCACCACCAA
A_23_P406330	0.77503455	0.7337489	up	1.04052	1.04052	0.0573048	SMAP2	Homo sapiens small ArfGAP2 (SMAP2), transcript variant 1, mRNA [NM_022733]	CAGCAGCCTAAAACTGTTGTGTTTTTCTTATGGTTTAAAAAACGCCATGTCATTGATAAC	Hs.15200
A_23_P97442	0.028103437	0.017899673	up	1.35508	1.35508	0.438382	TMEM222	Homo sapiens transmembrane protein 222 (TMEM222), transcript variant 1, mRNA [NM_032125]	CCTGCAGTTTGAGGCCAGAGAGGTGAGTGGACCTGACAAGTGCCAGAGTAACCGTGTAGA	Hs.469171
A_23_P142335	0.009329683	0.005312695	up	1.58304	1.58304	0.662698	PSG2	Homo sapiens pregnancy specific beta-1-glycoprotein 2 (PSG2), mRNA [NM_031246]	TCTACAAGAATAGGACTTCTTCCTCTCCTTAATCCAACATAGCAGCTGTGATGTCATTTC	Hs.709200
A_24_P642426	0.0013942146	6.409657E-4	up	2.03662	2.03662	1.02618			TACTGATAGACTTTAACGCCAAGTTGATGAATTTGTCCTTAAAAAGATTAGGAATGGAGC
A_24_P81841	5.8506196E-4	2.2972844E-4	down	2.1578	-2.1578	-1.10956	CDKN1B	Homo sapiens cyclin dependent kinase inhibitor 1B (CDKN1B), mRNA [NM_004064]	AGCACACTTGTAGGATAAGTGAAATGGATACTACATCTTTAAACAGTATTTCATTGCCTG	Hs.238990
A_32_P209365	6.357777E-4	2.558397E-4	up	2.13653	2.13653	1.09527			CAGAAATGCATACATTCTCAAAAATCAAAATACAATCCCAAACCTCCATCATCAGCAAGG
A_23_P413051	1.1744163E-5	1.8310869E-6	up	2.17468	2.17468	1.1208	NOXO1	Homo sapiens NADPH oxidase organizer 1 (NOXO1), transcript variant a, mRNA [NM_144603]	TGGCCAGCAGGGATGGGAGGGGGCCATTTGCTGTTCCTCTGAGTAAAGCTTGTTCTGCAT	Hs.191762
A_32_P128781	0.7263254	0.67884994	up	1.11066	1.11066	0.151411		ribosomal protein L7 pseudogene 32 [Source:HGNC Symbol;Acc:HGNC:35692] [ENST00000457119]	CATATATTGCATGGGGGTACCCCAATCTGAAGTCAGTAAATGAACTAATCTACAAGAGTG
A_23_P89587	2.5627375E-4	7.534235E-5	up	1.97311	1.97311	0.980472	WNT9B	Homo sapiens Wnt family member 9B (WNT9B), transcript variant 1, mRNA [NM_003396]	TCAAGTACAGCACCAAGTTTCTGAGCAACTTCCTGGGGTCCAAGAGAGGAAACAAGGACC	Hs.326420
A_23_P39647	0.00268313	0.0013395735	up	1.8522	1.8522	0.889242	SLC4A3	Homo sapiens solute carrier family 4 member 3 (SLC4A3), transcript variant 1, mRNA [NM_005070]	GATGCTGAACCAAACTTCGATGAGGATGGCCAGGATGAGTACAATGAGCTGCACATGCCA	Hs.1176
A_23_P390576	2.2761071E-4	6.409635E-5	up	2.28537	2.28537	1.19243	SPATA9	Homo sapiens spermatogenesis associated 9 (SPATA9), transcript variant 4, non-coding RNA [NR_125327]	TGGACTGAAACTGGAGAAAATTCTATGGAACTATTATCAGCTCACACATATAAAAACTGG	Hs.50499
A_23_P31041	8.7735297E-16	9.7998445E-18	up	17.3664	17.3664	4.11823	MYLIP	Homo sapiens myosin regulatory light chain interacting protein (MYLIP), mRNA [NM_013262]	ATACCAAGTTTTGCAGATTGTGTCGGCAATGGAAAACTATGGCATAGAATGGCATTCTGT	Hs.484738
A_24_P913198	3.8935343E-4	1.3386186E-4	up	2.10465	2.10465	1.07358			TTCTTCATAATAAAAACTCCTCCATCAGTCTCTTACTGCGCATGCACTGTAGGGCCACAA
A_24_P457226	0.00954044	0.005446406	up	1.53446	1.53446	0.61773	lnc-OIP5-1	LNCipedia lincRNA (lnc-OIP5-1), lincRNA [lnc-OIP5-1:2]	TTAAACCCTGAAGTCATTCATACTTGCTACTTCTTTAGTCTTCTTGCTTGGAATGAAAAG
A_23_P309837	0.0016065232	7.515196E-4	up	2.03784	2.03784	1.02704	STON2	Homo sapiens stonin 2 (STON2), transcript variant 2, mRNA [NM_001256430]	AGCCAAAGTGAACCGGGGGGCAAGTTTTGGCTCCACTAGTGTTTCTGGCTCTGAGCCTGT	Hs.14248
A_23_P157879	2.2822063E-4	6.436775E-5	up	1.90161	1.90161	0.927218	FCN1	Homo sapiens ficolin 1 (FCN1), mRNA [NM_002003]	AGTCAAGCCGCCACATGCCCACAACCTCACCAGAGGGAGAATTATGTTTCTAAATATGTT	Hs.440898
A_32_P227845	0.23829527	0.18902759	up	1.17904	1.17904	0.237613	LOC220729	Homo sapiens succinate dehydrogenase complex flavoprotein subunit A pseudogene (LOC220729), non-coding RNA [NR_003266]	GATATGATACCAGCTGTTTTGTGGAGTATTTTGCCTTGGATCTCCTGATAGAGAACAGGG	Hs.478854
A_24_P307195	0.14788242	0.11106418	up	1.23368	1.23368	0.302963	AASDH	Homo sapiens aminoadipate-semialdehyde dehydrogenase (AASDH), transcript variant 1, mRNA [NM_181806]	CATTATTGAACTATGATACATTTACAGTGGAACATAATGACCTAGTGCTCTTCAGACTTC	Hs.104347
A_32_P115277	0.010514029	0.0060620764	down	2.07449	-2.07449	-1.05276			GAACCAGTTATATGCAAGGATCATAGCTTGTTAGCAGATCAGGGATTATAATTCAGATGT
A_23_P69738	1.0180863E-4	2.3211864E-5	up	3.50296	3.50296	1.80858	RASL11B	Homo sapiens RAS like family 11 member B (RASL11B), mRNA [NM_023940]	TGCCTAAGGGTGGCTGAAATACTAAAACACTATCTTACAGCAAGTGAACAGGGGCTACCT	Hs.8035
A_23_P100315	0.42405924	0.3630813	up	1.22284	1.22284	0.29023	DECR2	Homo sapiens 2,4-dienoyl-CoA reductase 2 (DECR2), mRNA [NM_020664]	CATGGATCCCGAGACTTGTGTTCTCTTGGCTGAAAACACTGAGGTGCTCCCATCTGTGCG	Hs.628831
A_23_P399251	0.03584598	0.023369279	up	1.5704	1.5704	0.651134	NBPF22P	Homo sapiens NBPF member 22, pseudogene (NBPF22P), non-coding RNA [NR_003719]	CTTTTTGCTGGCATTCTGTTGTGAAAAAGAATATTCTCTGCCCCAATTATAACTTTCATC	Hs.449272
A_23_P254801	0.8986096	0.8767419	up	1.02051	1.02051	0.0292962	PLCG1	Homo sapiens phospholipase C gamma 1 (PLCG1), transcript variant 1, mRNA [NM_002660]	CTGGGCCAGGGAAACAAAGTTTACATTGTCCTGTAGCTTTAAAACCACAGCGGGCAGGGT	Hs.268177
A_24_P343695	3.4664432E-4	1.1421809E-4	up	2.23704	2.23704	1.16159	RET	Homo sapiens ret proto-oncogene (RET), transcript variant 4, mRNA [NM_020630]	TGGATGGCAATTGAATCCCTTTTTGATCATATCTACACCACGCAAAGTGATGTATGGTCT	Hs.350321
A_32_P197333	0.87644804	0.850854	up	1.03531	1.03531	0.0500652			TCTGTGGATCATGGGGCCAAGTACTCGAAAAACAGTAAGGCACTAAAATCAACTGTTTTT
A_23_P306507	2.7385523E-4	8.2283856E-5	down	2.01584	-2.01584	-1.01138	KRAS	Homo sapiens KRAS proto-oncogene, GTPase (KRAS), transcript variant a, mRNA [NM_033360]	CTGAGTCACACTGCATAGGAATTTAGAACCTAACTTTTATAGGTTATCAAAACTGTTGTC	Hs.505033
A_24_P347310	0.19586559	0.15174781	up	1.61184	1.61184	0.688713	ENDOU	Homo sapiens endonuclease, poly(U) specific (ENDOU), transcript variant 2, mRNA [NM_006025]	CCTGAGTGTTTTTGTGTCCAGCTCAGTATCTGCAACAAGAAGTTTCCCACTTGTGGATGT	Hs.997
A_23_P51419	1.08406224E-4	2.5132897E-5	up	2.55973	2.55973	1.35599	RGSL1	regulator of G protein signaling like 1 [Source:HGNC Symbol;Acc:HGNC:18636] [ENST00000367561]	GGACTTTGGGTTAGGAAGGAATCATGAGGATGAGGGAAGAAGAAAGAGTAATTACTGTTT
A_32_P189093	0.21351475	0.16707388	up	1.25073	1.25073	0.322771			GAATGAGCTCTGACAAGCCATATGCATTTCATAAACAAACCAAAACATCATCTTCATATC
A_24_P924118	2.6190912E-4	7.756635E-5	up	2.23873	2.23873	1.16268			ACAAGAGATGTCAAATGGAGCTATACATCCAAAAGTCAAAGGTGATAAAATAATGGTGTC
A_32_P21375	5.940918E-4	2.344113E-4	down	1.63981	-1.63981	-0.713532			GTTGGGTCTAACAAGCTGAAAGAGTTCTGCTCAAAAACCTATTCTGAAAAAGGAACTTGT
A_23_P92569	0.021858908	0.013557492	down	1.5702	-1.5702	-0.650946	WWC2	Homo sapiens WW and C2 domain containing 2 (WWC2), mRNA [NM_024949]	AGGCCATTTAAACCATACTTATTACTCAATAACCCAAGAAACAATTTTGGGTTAGCCATC	Hs.333179
A_32_P162520	8.393132E-7	9.6077905E-8	up	2.43481	2.43481	1.28381			CAGGCGGGCAGGCGGCCGCGGCGAGGCTGGAGAAGTAGTGCTGGCCGGGCGAGTCGCTCC
A_24_P128563	0.0015411328	7.1761716E-4	down	1.61721	-1.61721	-0.693504	KPNA6	Homo sapiens karyopherin subunit alpha 6 (KPNA6), mRNA [NM_012316]	GACCTAAAGTTCAGGTACTTATTATTGGCCATTGATCTTGAATTTGCCCTCTCCTAGTGC	Hs.470588
A_32_P234452	0.6202302	0.5643396	down	1.09323	-1.09323	-0.128601		ALU5_HUMAN (P39192) Alu subfamily SC sequence contamination warning entry, partial (18%) [THC2540361]	CTGAATCTTTCTGTTCATGAGAAGAAATCCCAGATACACCATAAATGAGATGCAAACCAG
A_32_P122639	7.45678E-4	3.1049803E-4	up	1.85326	1.85326	0.890064			AGTTTCTTGAGCTGATGCTAAATAAAATGAGATCAATAGGAATATTCCAGGAGGTCGTGA
A_23_P84070	0.30016774	0.24569736	down	1.1881	-1.1881	-0.248655	LARP7	Homo sapiens La ribonucleoprotein domain family member 7 (LARP7), transcript variant 1, mRNA [NM_016648]	TGATTTGCTAGAAGGGGATACAGAATGCCATGCTAGATTTAAGACTCCTGAGGATGCTCA	Hs.713663
A_32_P17219	3.446488E-4	1.134121E-4	up	2.23677	2.23677	1.16142		JP 2014500723-A/12693: Polycomb-Associated Non-Coding RNAs. [LF205190]	GAGCTTTCCAATTCTTCCGTCATGAAAGTGGACTTTGTATACTAAAGAGGGGTTCATGGA	Hs.144740
A_32_P82845	0.020948729	0.012944543	up	1.65085	1.65085	0.723206	NEK5	Homo sapiens NIMA related kinase 5 (NEK5), transcript variant 2, mRNA [NM_001365552]	AAATGTGGAGAATGCAAGTCTTAGGAGTCACCTGAGGTACATCCAGTTTTTTGTGACTAT
A_23_P501276	0.06354414	0.043869935	up	1.26743	1.26743	0.341909	TUBB2A	Homo sapiens tubulin beta 2A class IIa (TUBB2A), transcript variant 1, mRNA [NM_001069]	GTGGACGAGCAGATGCTCAACGTGCAGAACAAGAACAGCAGCTACTTCGTGGAGTGGATC	Hs.654543
A_23_P385246	4.1949342E-4	1.4796203E-4	down	1.53233	-1.53233	-0.615724	KCTD6	Homo sapiens potassium channel tetramerization domain containing 6 (KCTD6), transcript variant 1, mRNA [NM_153331]	CTCATGATGCCTTTGAGAAAAATCAAAACATCATGTAGGGTGACCTAGTTTCCAAACCAA	Hs.13982
A_23_P115785	0.18577377	0.14303401	up	1.32142	1.32142	0.40209	FANK1	Homo sapiens fibronectin type III and ankyrin repeat domains 1 (FANK1), transcript variant 2, mRNA [NM_145235]	TTCGGCAAAGGTGTCCTAGAAATGGCCAGAGTTTTTGACAGACAGAGTGTAGTCTCCTTA	Hs.352591
A_24_P77904	0.8739128	0.84769094	down	1.07835	-1.07835	-0.10882	HOXA10	Homo sapiens homeobox A10 (HOXA10), transcript variant 1, mRNA [NM_018951]	GCCATATCATGCTAAAATTCTATAGAGATAGATATTGTCCTAAGTGTCAAGTCCTGACTG	Hs.110637
A_23_P250347	1.1320781E-4	2.6466489E-5	up	2.25205	2.25205	1.17124	CAMK4	Homo sapiens calcium/calmodulin dependent protein kinase IV (CAMK4), transcript variant 1, mRNA [NM_001744]	AGGTGCAAGCCTTAGAGAAAGTTAAAGGTGCAGATATAAATGCTGAAGAGGCCCCCAAAA	Hs.591269
A_23_P111657	0.019589232	0.012022019	up	1.66072	1.66072	0.731806	SHH	Homo sapiens sonic hedgehog signaling molecule (SHH), transcript variant 1, mRNA [NM_000193]	CGCGGGCGCCTACGCGCCGCTCACGGCCCAGGGCACCATTCTCATCAACCGGGTGCTGGC	Hs.164537
A_23_P502170	0.2961121	0.24188767	up	1.14519	1.14519	0.195592	DYNC2LI1	Homo sapiens dynein cytoplasmic 2 light intermediate chain 1 (DYNC2LI1), transcript variant 2, mRNA [NM_015522]	AAAGCCATGTAGACAAAGTGATAATGAAACTGGGAAAGACAAATGCTAAAGCAGTTTCTG	Hs.371597
A_23_P44088	0.0033853296	0.0017371924	up	1.90572	1.90572	0.930335	MCF2L-AS1	Homo sapiens MCF2L antisense RNA 1 (MCF2L-AS1), long non-coding RNA [NR_034002]	CACGAATGGTTTGGGAATTCAAGCATCATATGGCTGAGGTTTGAACTACAGCTCATGCCA	Hs.667436
A_23_P147900	9.1826916E-4	3.9666868E-4	up	2.00383	2.00383	1.00276	POU6F2	Homo sapiens POU class 6 homeobox 2 (POU6F2), transcript variant 1, mRNA [NM_007252]	CTTAACAGACTCTCTGGAAGAAAACTCCTAAAGAGATGCCCACCCATAATCAGAAGCAAA	Hs.137106
A_24_P391625	9.46961E-4	4.1106492E-4	up	1.96776	1.96776	0.976555	KRT79	keratin 79 [Source:HGNC Symbol;Acc:HGNC:28930] [ENST00000546453]	GCTGAGCCAAGTGCAGACCCACGTGTCTAACACCAATGTGGTGCTGTCCATGGACAACAA	Hs.711471
A_23_P28246	0.03309469	0.021425817	up	1.53927	1.53927	0.62225	SLC23A3	Homo sapiens solute carrier family 23 member 3 (SLC23A3), transcript variant 1, mRNA [NM_144712]	GGCCATGATTTAGTGGACCATGAATGATTGAGATTTTGCCTGTGTACTATCAATGCCACT	Hs.124565
A_23_P6589	0.041633513	0.027524339	down	1.28065	-1.28065	-0.356874	PMS2	Homo sapiens PMS1 homolog 2, mismatch repair system component (PMS2), transcript variant 1, mRNA [NM_000535]	GAACAGGGATTCCAACACTCCGGACACAGACCAGTAGTGGTCCATGGCCTATTAGGAAGT	Hs.632637
A_23_P123096	0.020066317	0.012344597	up	1.67962	1.67962	0.748131	GNGT1	Homo sapiens G protein subunit gamma transducin 1 (GNGT1), transcript variant 2, mRNA [NM_001329426]	ATGCTAGTTTCCAAATGTTGTGAAGAAGTAAGAGATTACGTTGAAGAACGATCTGGCGAG	Hs.732212
A_23_P146908	0.3655017	0.30688694	up	1.12704	1.12704	0.172545	STX8	Homo sapiens syntaxin 8 (STX8), transcript variant 1, mRNA [NM_004853]	GAGACCAGAGGCTTGGGTTTTGATGAAATCCGGCAACAGCAGCAGAAAATTATCCAAGAA	Hs.431109
A_24_P56363	3.225134E-11	1.1781601E-12	down	6.788	-6.788	-2.76299	CAB39L	Homo sapiens calcium binding protein 39 like (CAB39L), transcript variant 5, mRNA [NM_030925]	CCCTGACAGTTCAGAGTCCCTTCGAATTGCACTTTTCTGGTTTCGCTTATTTAATTAAAA	Hs.87159
A_32_P229746	8.134188E-15	1.1738188E-16	up	3.70705	3.70705	1.89027	DNAJB6	Homo sapiens DnaJ heat shock protein family (Hsp40) member B6 (DNAJB6), transcript variant 2, mRNA [NM_005494]	TGCTTTTCATTGTGTCTGAAATGTGAGCCACGTAGTGTCGGCCTGCTGTGAAGTTAACAT	Hs.490745
A_23_P73198	5.469748E-4	2.1026845E-4	up	2.16692	2.16692	1.11564		Homo sapiens medium-chain 2-hydroxy acid oxidase HAOX3 (HAOX3) mRNA, complete cds. [AF231918]	TATGTAGTCAAATTCTGAAGCATAGTACAGCATGTGAATTATTCAAGTTTCTGTCACAGC
A_24_P606239	6.110258E-4	2.4324753E-4	down	1.59073	-1.59073	-0.669685	RFX2	regulatory factor X2 [Source:HGNC Symbol;Acc:HGNC:9983] [ENST00000587700]	TGCCCATGAAAAGGTTACAGGCAGCCTATAGGACAATTGAAGATGCATTCTACTTTCTGC	Hs.659115
A_23_P99920	1.1675552E-7	1.0762658E-8	down	2.35167	-2.35167	-1.23368	HACD3	Homo sapiens HSPC121 mRNA, complete cds. [AF161470]	CCCTACAATGTACTGACAGTTCTTACAGTTGAGGATTTGGTTCTTTTCAGCTAATTGCTT	Hs.512973
A_24_P145107	0.0432063	0.028667165	up	1.38415	1.38415	0.469005		Homo sapiens, clone IMAGE:3460539, mRNA, partial cds. [BC001335]	ATGCAAACTGAAAACATCTTTCAGACCATGTTTAAGCCTCCATAGTTTGTTCTGTTTGTT	Hs.661802
A_24_P632230	0.93555844	0.9209943	down	1.02295	-1.02295	-0.0327347			AGAACACCATTCCTGCATCTACTGGTGCTGCCAACACCACTGTGTCAGTTGTGGAACTGA
A_23_P151133	0.00404359	0.002115817	down	1.62419	-1.62419	-0.699723	TSPAN9	Homo sapiens tetraspanin 9 (TSPAN9), transcript variant 1, mRNA [NM_006675]	TCAATCAGGTCTGATGTGAGCAATTTACACACTTGTCTCAGAAAGTCCCTCAGGGTTTGT	Hs.504517
A_24_P542489	3.2582687E-4	1.05149586E-4	up	2.14201	2.14201	1.09897		ALU7_HUMAN (P39194) Alu subfamily SQ sequence contamination warning entry, partial (11%) [THC2531064]	ACTGGACTGGTTTCCAACCAAGGAGATTTCAAGCGGGGATTTCCAAGCATATTTCTGGAA
A_23_P213199	0.04385782	0.029147472	down	1.40828	-1.40828	-0.493937	DNAJB14	Homo sapiens DnaJ heat shock protein family (Hsp40) member B14 (DNAJB14), transcript variant 1, mRNA [NM_001031723]	TGATACTGAAAACTAAACTGAATAGTTGGTTCCTGAAATCTTGGACTGTTTATGACCTAC	Hs.577426
A_23_P423348	1.8575502E-4	4.888314E-5	up	2.06961	2.06961	1.04936	IL31RA	Homo sapiens interleukin 31 receptor A (IL31RA), transcript variant 1, mRNA [NM_139017]	CGTTCCCAACCCTGCTGAAAGTAGTATAGCCACATGGCATGGAGATGATTTCAAGGATAA	Hs.55378
A_23_P24870	0.8444459	0.81358033	down	1.04585	-1.04585	-0.0646786	CD44	Homo sapiens CD44 molecule (Indian blood group) (CD44), transcript variant 1, mRNA [NM_000610]	GGGAGCTGGGACACTTAACAGATGCAATGTGCTACTGATTGTTTCATTGCGAATCTTTTT	Hs.502328
A_23_P59960	0.58656585	0.5285714	down	1.15616	-1.15616	-0.209343	CRISPLD1	Homo sapiens cysteine rich secretory protein LCCL domain containing 1 (CRISPLD1), transcript variant 1, mRNA [NM_031461]	AAAGAAACCTTATCACATTTTCCCCAGTTCAATGCTATGCCATTACCAACTCCAAATAAT	Hs.436542
A_23_P26674	0.79736143	0.75892246	down	1.04205	-1.04205	-0.0594253	MARF1	Homo sapiens meiosis regulator and mRNA stability factor 1 (MARF1), transcript variant 1, mRNA [NM_014647]	GTTTGGGGGAAAGAGATGTTTTTCTTAGTTGTCTACTTTGTTTGAACACTTTTGTTGTGG	Hs.173524
A_32_P53822	1.0921284E-4	2.5365081E-5	up	1.88461	1.88461	0.914269		1QIN_A Chain A, Human Glyoxalase I Complexed With S-(N-Hydroxy-N-P- Iodophenylcarbamoyl) Glutathione. {Homo sapiens} (exp=-1; wgp=0; cg=0), partial (16%) [THC2562592]	TGGGAGTATTAAATGAGATAAAGTTGCAGCCTAGCCCAGTGTCTGGGTACCATATCATTT
A_24_P150791	3.4207312E-6	4.5900546E-7	up	2.33127	2.33127	1.22112	JPH3	Homo sapiens junctophilin 3 (JPH3), transcript variant 1, mRNA [NM_020655]	CATATCCAGCCCCCTAAAATGTACAATGTAACTTGTTCAGTCCAACAAAAACAGGTTCCT	Hs.592068
A_23_P162874	6.802565E-13	1.5908465E-14	up	3.36405	3.36405	1.7502	HSP90AA1	Homo sapiens heat shock protein 90 alpha family class A member 1 (HSP90AA1), transcript variant 2, mRNA [NM_005348]	GAAGACTTTAGTGTCAGTCACCAAAGAAGGCCTGGAACTTCCAGAGGATGAAGAAGAGAA	Hs.525600
A_24_P943352	3.506379E-4	1.15994735E-4	up	2.37896	2.37896	1.25033	DNHD1	Homo sapiens dynein heavy chain domain 1 (DNHD1), transcript variant 1, mRNA [NM_144666]	TCCAACTATAGGCTCCAGGTAAGGAGATCATTCAAGACTTGGTGGCAGAAGAAACCCCAG	Hs.720080
A_24_P343377	0.079065934	0.055705763	down	1.25714	-1.25714	-0.330142	ATP5MF	Homo sapiens ATP synthase membrane subunit f (ATP5MF), transcript variant 3, mRNA [NM_001003714]	CTTCAGTCCTAGTGGCATTTTCGGAGCGTTTCAAAGAGAGCACGAGCGGCTCCGCAAATA	Hs.521056
A_23_P7313	0.7401521	0.69422245	down	1.25967	-1.25967	-0.333043	SPP1	Homo sapiens secreted phosphoprotein 1 (SPP1), transcript variant 1, mRNA [NM_001040058]	TTCCACAGCCATGAATTTCACAGCCATGAAGATATGCTGGTTGTAGACCCCAAAAGTAAG	Hs.313
A_24_P239234	2.4307248E-5	4.2479514E-6	up	2.48824	2.48824	1.31512	AMPH	amphiphysin [Source:HGNC Symbol;Acc:HGNC:471] [ENST00000450124]	CAAAGAAAGTCATGAAGATATGAAGAAGTCAGATGAAGAGGAAGAGAAACAGAAGATAGA	Hs.592182
A_23_P133284	0.075831614	0.053198203	up	1.26991	1.26991	0.34473	RIOK2	Homo sapiens RIO kinase 2 (RIOK2), transcript variant 1, mRNA [NM_018343]	AATCAAGTTTGGAAGCAGCTAGCTTTTGGGGAGAATAATATATTTAGGATCTTGGATATG	Hs.27021
A_32_P27535	5.46247E-4	2.0986902E-4	up	1.90362	1.90362	0.928743	PRR29	Homo sapiens proline rich 29 (PRR29), transcript variant 2, mRNA [NM_001164257]	ACAGCCAACTGGAAAGATATAAAAGTTTGGGTCTGTCTCCTCTCCTTCAGAAATGAAATA	Hs.708161
A_23_P323166	0.14061733	0.1050806	up	1.30875	1.30875	0.388187	SRRM2	Homo sapiens serine/arginine repetitive matrix 2 (SRRM2), mRNA [NM_016333]	CCAGAAGTTCCCAGGGGTGATTGTGATGGTGGTTGGGACTGGAGGTTGTATAAGGTGTTC	Hs.433343
A_23_P4387	3.8269468E-4	1.3079026E-4	up	2.30402	2.30402	1.20415	KRT24	Homo sapiens keratin 24 (KRT24), mRNA [NM_019016]	AGTTGGTGGATGGCAAGGTTGTCTCGTCTCAAGTCAGCAGTATTTCTGAGGTGAAAGTTA	Hs.87383
A_24_P374154	0.5007403	0.4398004	down	1.12062	-1.12062	-0.164297	SF3A1	Homo sapiens splicing factor 3a subunit 1 (SF3A1), mRNA [NM_005877]	AGAAGCTACAGTATGAGGGTATCTTCATCAAAGATTCCAACTCACTGGCTTACTACAACA	Hs.406277
A_23_P50376	0.08146956	0.057568535	up	1.49713	1.49713	0.582202	ZNF331	Homo sapiens zinc finger protein 331 (ZNF331), transcript variant 1, mRNA [NM_018555]	AAGAATTTTAAGTCTCAAATGGTGTGCCCTTCTGAGTAGCGTGATGAAATCTCTCGCTGT	Hs.185674
A_23_P82402	0.25557363	0.20468031	down	1.2922	-1.2922	-0.369829	GLCCI1	Homo sapiens glucocorticoid induced 1 (GLCCI1), mRNA [NM_138426]	ATCTTGGCAGGGACGGAACTCCTATTCAGCAGTTTTTGTGGAAAGCAGTAATGCTTGCAA	Hs.131673
A_23_P418597	9.245366E-6	1.4003153E-6	up	1.99031	1.99031	0.99299	TNKS1BP1	Homo sapiens tankyrase 1 binding protein 1 (TNKS1BP1), mRNA [NM_033396]	TACCTCCCAAGCCAGAGAAATCCTCAGGGTCAGAAGGATCGTCGCCCAACTGGCTTCAAG	Hs.530730
A_23_P501754	2.3090617E-8	1.7587821E-9	up	3.24991	3.24991	1.7004	CSF3	Homo sapiens colony stimulating factor 3 (CSF3), transcript variant 1, mRNA [NM_000759]	GGGTCCCACGAATTTGCTGGGGAATCTCGTTTTTCTTCTTAAGACTTTTGGGACATGGTT	Hs.2233
A_23_P218892	0.03157545	0.020357804	down	1.46851	-1.46851	-0.554356	EIF4G1	Homo sapiens eukaryotic translation initiation factor 4 gamma 1 (EIF4G1), transcript variant 1, mRNA [NM_182917]	CATGACGGCTGTCTGCTATTCTGCAATTATTTTTGAGACTCCCCTCCGAGTGGACGTTGC	Hs.433750
A_23_P59700	0.398094	0.33789504	up	1.13802	1.13802	0.186528	BET1	Homo sapiens Bet1 golgi vesicular membrane trafficking protein (BET1), transcript variant 1, mRNA [NM_005868]	TTAAACTGAGGTGATGCATGTAATTGTGAATTTGGAATTTGTTCCAACTTAATGGCTTGC	Hs.489132
A_23_P56339	0.01844913	0.011265314	down	1.30188	-1.30188	-0.380593	TECR	Homo sapiens trans-2,3-enoyl-CoA reductase (TECR), transcript variant 1, mRNA [NM_138501]	GATCGGTTTCGCCATCATGACGCAGTGTCTCCCAGTGGCCCTGTTCTCCCTGGTGGGCTT	Hs.515642
A_24_P397107	0.293986	0.23990053	up	1.17738	1.17738	0.235586	CDC25A	Homo sapiens cell division cycle 25A (CDC25A), transcript variant 2, mRNA [NM_201567]	TGATGAATCATCACCGGTTGTCCCCTTATCTAACTCCATAAAAGTGGGAATTTCAAAAGA	Hs.437705
A_24_P554408	0.049236786	0.033117678	up	1.32793	1.32793	0.409176		Homo sapiens cDNA clone IMAGE:4298560. [BC007809]	GGCAATGGCGTTGCTCTCAAACACACAGAATCCATCATCACCCTCAAATGCTGGGACCTT
A_23_P326739	3.9782302E-4	1.376644E-4	down	1.89169	-1.89169	-0.919679	KMT5B	Homo sapiens lysine methyltransferase 5B (KMT5B), transcript variant 1, mRNA [NM_017635]	AGCGCTTGAGGTTAATAGTTGGAAAAGACTCTATAGATATTGACATTTCTTCAAGGAGAA	Hs.632120
A_23_P253524	5.1001924E-12	1.5216305E-13	down	4.03335	-4.03335	-2.01198	CENPE	Homo sapiens centromere protein E (CENPE), transcript variant 1, mRNA [NM_001813]	CTGAGTGCAAAACTCAGTAGACTCCTCTTTGTCACTTCTCTGGAGATCCAGCATTCCTTA	Hs.75573
A_24_P936637	3.0648202E-4	9.677084E-5	up	2.25579	2.25579	1.17363			TATTGTAGGATTTTGCCTGAGCACAAATACAGCCCAGAAACACTTGCAGGTTAACAGCCT
A_23_P71530	0.11622155	0.085113555	down	2.03257	-2.03257	-1.0233	TNFRSF11B	Homo sapiens TNF receptor superfamily member 11b (TNFRSF11B), mRNA [NM_002546]	ACGCACTAAAGCACTCAAAGACGTACCACTTTCCCAAAACTGTCACTCAGAGTCTAAAGA	Hs.81791
A_24_P276385	4.8089547E-5	9.460392E-6	up	2.28816	2.28816	1.19419	SPACA5	Homo sapiens sperm acrosome associated 5 (SPACA5), mRNA [NM_205856]	GCGTGCACAAAGAGTAGGAGAGCCCAGAGTTCCAGAATGCCCCTAATTCCGAACACCACA	Hs.319319
A_32_P211048	3.882389E-5	7.3333913E-6	up	2.26726	2.26726	1.18095			GTTCACAAAAACACCTAGTAGGTATTCAGTTCATATTGGAATGAATGAGAAAATGAGCAG
A_24_P291973	0.0039871377	0.0020832962	up	1.70587	1.70587	0.770505	SEPTIN7	Homo sapiens septin 7 (SEPTIN7), transcript variant 2, mRNA [NM_001011553]	TAAATGCAGAATCACGAGTGAACAGACGTCAGATGCCTGATAACAGGGTGCAGTGTTGTT	Hs.191346
A_32_P214471	2.7002624E-13	5.7694264E-15	up	7.11297	7.11297	2.83045		BX116720 Soares_testis_NHT Homo sapiens cDNA clone IMAGp998F241782, mRNA sequence [BX116720]	TTGTTCTCACCAGATAATTACACAACTTTTTCTTCCTATTCCAAAGTAACAGTGTTGTGG	Hs.633885
A_32_P96000	2.3123108E-4	6.551538E-5	up	2.18508	2.18508	1.12769	ETV3L	Homo sapiens ETS variant 3 like (ETV3L), mRNA [NM_001004341]	AATCTCAACTTTTCTTCAGGGAGACGAGAATAAAGTTTCTATAATTTCCATCCTGCCCAC	Hs.127138
A_24_P367410	0.0010021854	4.3928073E-4	up	1.93905	1.93905	0.955349	GABRQ	Homo sapiens gamma-aminobutyric acid type A receptor theta subunit (GABRQ), mRNA [NM_018558]	GGTTCTCCTTCGATCTCTTTAATCCTGACTACGTCCCAAAGGTCGACAAGTGGTCCCGGT	Hs.283081
A_24_P927786	0.014523808	0.008655685	up	1.92719	1.92719	0.946498		AGENCOURT_8798469 NIH_MGC_101 Homo sapiens cDNA clone IMAGE:6425645 5', mRNA sequence [BQ932036]	CGGCAATTCTTGACTATTTAAAAGAAGATGGTTTAAGGAGCATTTTAAAGAAGGATGTTA	Hs.734096
A_24_P589266	4.774836E-4	1.7641282E-4	up	2.07995	2.07995	1.05655	SH3RF3	SH3 domain containing ring finger 3 [Source:HGNC Symbol;Acc:HGNC:24699] [ENST00000309415]	TGTGTGCCAGGTTAATGACAACCAAAAGCTCTCTATTTACCATTATTGCCAAACTTCATC	Hs.535157
A_24_P349117	0.61254686	0.556022	down	1.24137	-1.24137	-0.311929	GPR158	Homo sapiens G protein-coupled receptor 158 (GPR158), mRNA [NM_020752]	TAAGTGTCTTCACTTAATCTGTGGTTCTCCTAAAACTATTATCTGAAACCTACAGCATCC	Hs.499108
A_32_P170481	5.610954E-4	2.1726695E-4	up	2.13045	2.13045	1.09116	LOC100240735	Homo sapiens uncharacterized LOC100240735 (LOC100240735), long non-coding RNA [NR_026658]	TCTAGTTCTACTGATCCGTTCACATCTGGAGAGTTTATTTATAACTCCCTCTATAACTCT	Hs.635297
A_23_P4179	6.431307E-4	2.5981592E-4	up	2.12182	2.12182	1.0853	ANKRD40CL	ANKRD40 C-terminal like [Source:HGNC Symbol;Acc:HGNC:26080] [ENST00000300458]	TTGCCCAACACTCCAAGAAAAGAACCCTCAGCTAATGCAAAGTGTGTATGTGCCCATGAA	Hs.389460
A_23_P379159	0.002927914	0.0014772726	down	1.6515	-1.6515	-0.723778	BRWD3	bromodomain and WD repeat domain containing 3 [Source:HGNC Symbol;Acc:HGNC:17342] [ENST00000473691]	AAGTTGCAGCCTAAAAATGACCAGAATACCTCAGTATCTCATGCCAGGACTAGCTCTCCT	Hs.147027
A_23_P116259	6.549684E-4	2.658124E-4	up	2.20366	2.20366	1.1399	SCN3B	Homo sapiens sodium voltage-gated channel beta subunit 3 (SCN3B), transcript variant 1, mRNA [NM_018400]	CCTCTACACCTGCAATGTGTCCCGGGAGTTTGAGTTTGAGGCGCATCGGCCCTTTGTGAA	Hs.4865
A_24_P115762	0.16807733	0.12789142	down	1.77565	-1.77565	-0.828348	CTSC	Homo sapiens cathepsin C (CTSC), transcript variant 2, mRNA [NM_148170]	CACTCCCTTGGAAAACAGTAAACATCATTTTGGAATGTGAACAACCAGAGACTACACAGG	Hs.128065
A_24_P852983	5.3885174E-6	7.6606034E-7	up	2.61121	2.61121	1.38472			ATCCTCGCGCCTTAATGGAGAACAATGTGCGCCTTTTTCCCTTGCGGAGACGTGGGGTGT
A_23_P167212	0.007889297	0.004415303	down	1.53723	-1.53723	-0.620333	QDPR	Human dihydropteridine reductase (hDHPR) mRNA, complete cds. [M16447]	TCATGTTTATGTCATAGACGTAGAAAACGCATCCTTGAATTAAACTGCCTTAACTCCTTT	Hs.75438
A_24_P340776	2.1695932E-5	3.7126956E-6	up	2.18384	2.18384	1.12687	NPIPB8	nuclear pore complex interacting protein family member B8 [Source:HGNC Symbol;Acc:HGNC:37490] [ENST00000526428]	CCCCCTTCTGCAAGAAAGCCTCTTTGCAACTGGGTAAGTTTGTTTGTTTTCCTTGCTTTT	Hs.513695
A_23_P86315	4.8605076E-4	1.8038985E-4	up	2.17282	2.17282	1.11957	HJV	Homo sapiens hemojuvelin BMP co-receptor (HJV), transcript variant a, mRNA [NM_213653]	CTCTTTGTTCTGTGGCTTTGCATTCAGTAAGGGGACCATCAGTCCCATTACTAGTTTGGA	Hs.632436
A_23_P167081	1.3433187E-7	1.2611695E-8	up	2.05696	2.05696	1.04051	REST	Homo sapiens RE1 silencing transcription factor (REST), transcript variant 1, mRNA [NM_005612]	ATCCACAGCCATGAAGGAAGTGACCTAAGTGACAACATGTCAGAGGGTAGTGATGATTCT	Hs.307836
A_24_P407717	1.9311907E-8	1.4371259E-9	down	1.79489	-1.79489	-0.843892	GRB2	Homo sapiens growth factor receptor bound protein 2 (GRB2), transcript variant 1, mRNA [NM_002086]	GGTACACAGTGAGAGTACTCACTTTTCACTTGTCTTGCTCTTAGATTGGGCCATGGCTTT	Hs.444356
A_23_P156390	0.029239463	0.018698655	up	1.69098	1.69098	0.75786	JAKMIP2	Homo sapiens janus kinase and microtubule interacting protein 2 (JAKMIP2), transcript variant 3, mRNA [NM_014790]	AGATCCCAGGAAGACAAGTGCTTCTAAACCTTCAAAGATGGCAAAATTGTTTACACCAGT	Hs.744926
A_23_P117767	0.9135668	0.89471436	up	1.01358	1.01358	0.0194603	COMMD4	Homo sapiens COMM domain containing 4 (COMMD4), transcript variant 3, mRNA [NM_001284378]	GGGATTGATTATGAGAAGATCCTGAAGCTCACGGCTGACGCCAAGTTTGAGTCAGGCGAT	Hs.351327
A_32_P198445	4.4123965E-4	1.5883039E-4	up	2.20314	2.20314	1.13956	DSCAM-AS1	Homo sapiens DSCAM antisense RNA 1 (DSCAM-AS1), transcript variant 1, long non-coding RNA [NR_038896]	TCACCCACATAGGCATGACATACTCATCCATGTACCCATTTCTTAAAATTGATCATTGTT	Hs.667053
A_23_P213255	0.004884327	0.0026069633	down	1.42372	-1.42372	-0.509664	SMARCAD1	Homo sapiens SWI/SNF-related, matrix-associated actin-dependent regulator of chromatin, subfamily a, containing DEAD/H box 1 (SMARCAD1), transcript variant 3, mRNA [NM_020159]	AATTTCCAGTACAGGACCGCCTGAAGAGAGAGCCATTGTTCAATTCCAATTCAGTGTGAG	Hs.410406
A_23_P63999	1.2615054E-8	9.0530733E-10	down	4.276	-4.276	-2.09626	CELF1	Homo sapiens CUGBP Elav-like family member 1 (CELF1), transcript variant 5, mRNA [NM_001172640]	TTCCTTTCTCATAGTGATAACTTGGGTCTGTTGTCCTCTAAGGAACGTGAAACATACACT	Hs.595333
A_32_P201564	1.1738061E-5	1.8298499E-6	up	2.6494	2.6494	1.40567	CD300E	Homo sapiens CD300e molecule (CD300E), mRNA [NM_181449]	TCCTGGATTCATGGTCACGCGATCCCTCGGACCTGGTTAGGGTGTATGTTTCCCCAGCAA	Hs.158954
A_24_P605612	0.029817846	0.01911352	up	2.06938	2.06938	1.0492	THBS2	Homo sapiens thrombospondin 2 (THBS2), mRNA [NM_003247]	TGTGGAGTGAAAATTGGGCATGCCATTACATTGCTTTTTCTTGGTGGTTAAAAAGAATGA	Hs.371147
A_24_P144527	0.93484205	0.92010045	down	1.01379	-1.01379	-0.0197653	ARV1	Homo sapiens ARV1 homolog, fatty acid homeostasis modulator (ARV1), transcript variant 2, mRNA [NM_022786]	CAAATAAATATCCATGGAAAACTCTGCATATTTTGTTTGCTTTGTGAAGCATACCTGAGG	Hs.275736
A_23_P112512	0.7477554	0.70290065	up	1.05189	1.05189	0.072983	SLC25A51	Homo sapiens solute carrier family 25 member 51 (SLC25A51), transcript variant 1, mRNA [NM_033412]	TGGCTGGAACGGGACAGAAAACTGATAAATCTTTTCAGAGGTGCCCATCTGAATTACCAT	Hs.634120
A_24_P459963	0.0028071115	0.00140844	up	1.9641	1.9641	0.97387		novel transcript [ENST00000639904]	AGACCCATTTCTGCACAAAAATCCTTCTGGAAAGAAAAAGAAGAAAGCCAAGAATGGAGT	Hs.531306
A_24_P762669	0.037821215	0.0247831	up	1.3981	1.3981	0.483463	TNRC18	Homo sapiens trinucleotide repeat containing 18 (TNRC18), mRNA [NM_001080495]	GCCGACCCCGCAGCCCATCTGGCCACGCACCCCTGGTTGCCCCGCTCGGGCAACGCATCC	Hs.520638
A_24_P320033	7.321734E-4	3.037879E-4	up	2.00811	2.00811	1.00584	CD80	Homo sapiens CD80 molecule (CD80), mRNA [NM_005191]	CTATCTTCAAATGTCTAAGGTAGTAACTTTCCATAGGGCCTCCTTAGATCCCTAAGATGG	Hs.838
A_23_P10385	0.017704342	0.010760989	down	1.37081	-1.37081	-0.455028	DTL	Homo sapiens denticleless E3 ubiquitin protein ligase homolog (DTL), transcript variant 1, mRNA [NM_016448]	GGAAGATGTTATTTATGACCAATATCTGCCAGTAACGCTGTTTATCTCACTTGCTTTGAA	Hs.656473
A_23_P90172	3.666565E-25	3.747493E-28	up	10.0554	10.0554	3.32989	PPP1R15A	Homo sapiens protein phosphatase 1 regulatory subunit 15A (PPP1R15A), mRNA [NM_014330]	ACCCTGAGACTCCCCTAAAGGCCAGAAAGGTGCGCTTCTCCGAGAAGGTCACTGTCCATT	Hs.631593
A_24_P193624	0.14285295	0.10693895	down	1.25328	-1.25328	-0.325709	ZNRF1	zinc and ring finger 1 [Source:HGNC Symbol;Acc:HGNC:18452] [ENST00000568844]	ACACTTTGATGAGGTTCCTGGACGTGAGACCCTCACAAAGACCAACCATTCCTCTAATAG	Hs.427284
A_23_P18078	0.00802829	0.0045020785	up	1.84483	1.84483	0.883492	RARRES1	Homo sapiens retinoic acid receptor responder 1 (RARRES1), transcript variant 2, mRNA [NM_002888]	TGAGACTCATCTGGGATTTGGCTTTCCTTGGAAGCTCTTACGTGATGTGGGAAATGACAA	Hs.131269
A_24_P930842	5.0679856E-4	1.9039633E-4	up	2.20366	2.20366	1.1399			CCAGACACAGTACATTTCTTAATGATCCTGACACTTTTATAACTGGTTACAGCTGGGTCA
A_23_P11070	4.9555063E-4	1.849165E-4	up	2.19072	2.19072	1.13141	GPR174	Homo sapiens G protein-coupled receptor 174 (GPR174), mRNA [NM_032553]	CAGTCCGTTGTTATGATGACCATTGGCGAGTTGATTGGGTTTGTAACTCCGCTTCTGATT	Hs.326713
A_23_P131375	1.5118769E-4	3.7692986E-5	down	1.92843	-1.92843	-0.947423	SLC66A3	Homo sapiens PQ loop repeat containing 3 (PQLC3), transcript variant 1, mRNA [NM_152391]	GGGCCACAACTATAGAATTACCACTGTTGGAATTTGGTACAAAATATGTTTTGTCTATTG	Hs.274415
A_24_P611139	7.4776035E-4	3.115471E-4	up	2.12941	2.12941	1.09045		Homo sapiens cDNA FLJ13695 fis, clone PLACE2000124. [AK023757]	TAATGCCCAATCCTTATTTGCCTTTTCCTGATTTTCTCAAGAATACATTTTTATATAGCT	Hs.654267
A_24_P921062	3.4871115E-4	1.15145194E-4	up	2.11203	2.11203	1.07863			CCCATATGCTCTGATGTCTGCCTTTATTTACTTTTGCTAAGTGGTTTTTCCTATAAAACA
A_23_P167276	2.533268E-8	1.950517E-9	down	2.81697	-2.81697	-1.49414	PAQR3	Homo sapiens progestin and adipoQ receptor family member 3 (PAQR3), transcript variant 1, mRNA [NM_001040202]	AACACTTCTGTATGTCAGTCAGCATTTAATGACCACCTACTGTGTGCACAGCACTACTGG	Hs.657312
A_24_P408321	3.7337892E-4	1.2673422E-4	down	1.90901	-1.90901	-0.932827	OSBPL2	Homo sapiens oxysterol binding protein like 2 (OSBPL2), transcript variant 2, mRNA [NM_144498]	ACTTTTTGTTACTGTTTCTGCAAATGCTAACACATAAACCATGACCTAACTTTTGTCACC	Hs.473254
A_23_P173	0.009769419	0.005591575	up	1.66873	1.66873	0.738753	CASQ1	Homo sapiens calsequestrin 1 (CASQ1), mRNA [NM_001231]	GTGTCTCTTCCATCACTCTCCATACTCTTTCTTGTGATTCTCCTCTAGCCATATATATGG	Hs.632476
A_23_P104798	0.5659687	0.50718606	up	1.21884	1.21884	0.285506	IL18	Homo sapiens interleukin 18 (IL18), transcript variant 1, mRNA [NM_001562]	TTGAATGACCAAGTTCTCTTCATTGACCAAGGAAATCGGCCTCTATTTGAAGATATGACT	Hs.83077
A_23_P44919	1.9606265E-4	5.2454503E-5	up	2.48377	2.48377	1.31253	ACSM5	Homo sapiens acyl-CoA synthetase medium chain family member 5 (ACSM5), transcript variant 2, mRNA [NM_001324371]	GATTGAGGAGGGAGGGAGAGAAATTATGGATGGTAGTTTTTCTTCTTCCTTTTTCCATTA	Hs.659606
A_24_P943613	6.469993E-5	1.3453896E-5	down	2.46245	-2.46245	-1.30009	TBC1D1	Homo sapiens TBC1 domain family member 1 (TBC1D1), transcript variant 1, mRNA [NM_015173]	GGGCATCTTATTACTGTTACTCAAAAACATTGACTCTGCATCAAGAAAGAAACAAGAAAG	Hs.176503
A_23_P434548	3.570288E-4	1.1914282E-4	up	2.14777	2.14777	1.10284		Homo sapiens cDNA clone IMAGE:3940032. [BC006216]	TCGGGCCTGTGTGCCCAAACCTGTGTATCAAGCTTGCATGCCCATAGCTTGTGTGTGAGG
A_23_P6381	2.3742951E-4	6.788983E-5	up	2.63594	2.63594	1.39832	MN1	Homo sapiens MN1 proto-oncogene, transcriptional regulator (MN1), mRNA [NM_002430]	CAACACCCACGTTGTTTATTTCAAAGAACTTTTCAGCGAAGGGAGAGGAGCTTTCAGAAA	Hs.268515
A_24_P356218	0.011818191	0.0068951193	up	1.38451	1.38451	0.469372	ARL6IP1	Homo sapiens ADP ribosylation factor like GTPase 6 interacting protein 1 (ARL6IP1), transcript variant 1, mRNA [NM_015161]	GTGACTTCCTTACTATTGCTTCCTGGACTAAACCAACATGGAATCATTTTGAAGTACATT	Hs.634882
A_32_P39882	2.6046045E-4	7.694083E-5	up	2.28803	2.28803	1.19411	LOC102723684	novel transcript [ENST00000671494]	TCATGGGAGGCTCACATATTTTCAGCAAATTAAGCATATGCATGAATAAAATTCTTGTGG	Hs.664009
A_23_P148568	0.75078726	0.7062622	up	1.14389	1.14389	0.193946	NXF2	Homo sapiens nuclear RNA export factor 2 (NXF2), mRNA [NM_022053]	TGTGTATTCGCCCCACTCATGATCACCATTTTATTTTCATAATAAAGAGTGACGTTACAC	Hs.530358
A_23_P218584	4.17709E-4	1.4702609E-4	up	2.2691	2.2691	1.18212	BCL11A	Homo sapiens BAF chromatin remodeling complex subunit BCL11A (BCL11A), transcript variant 5, mRNA [NM_001365609]	GTGCAAAAGCCCTGGAACGCAATTAAATACACTAGTAAGGAGTTCATTTTATGAAGATAT	Hs.370549
A_23_P124108	0.203691	0.15861359	up	1.40743	1.40743	0.493063	ITGAM	Homo sapiens integrin subunit alpha M (ITGAM), transcript variant 2, mRNA [NM_000632]	GTCTCCCTTTCCAGATATTCAAGTCACCTCCTTAAAGGTAGTCAAGATTGTGTTTTGAGG	Hs.172631
A_24_P914000	0.751102	0.70672274	down	1.06418	-1.06418	-0.0897424	VSIG10	V-set and immunoglobulin domain containing 10 [Source:HGNC Symbol;Acc:HGNC:26078] [ENST00000612851]	AAATTTTTCTCCTGACATTCAATGCCAGACAACTTATATGCATCCACTAGCTACCCCGGA	Hs.187624
A_23_P25974	7.204661E-7	8.0982964E-8	down	1.78778	-1.78778	-0.838166	TTC7B	Homo sapiens tetratricopeptide repeat domain 7B (TTC7B), transcript variant 1, mRNA [NM_001010854]	AGCTTCAAATGGAATATTTACCGACATTCCTTATACATGACAGACACTTGGCTACATGGG	Hs.655697
A_32_P33213	1.0680413E-7	9.723171E-9	up	5.17258	5.17258	2.37088			AACTAATGAAATGCTTAGGGGAAAGTGTTTTGGCTGTCAAAGAACCATACTTTGCTTTTA
A_23_P10885	2.8912196E-4	8.8855064E-5	up	1.82576	1.82576	0.868495	ZNF224	Homo sapiens zinc finger protein 224 (ZNF224), mRNA [NM_001321645]	CATGAATGCAGTCTCATCTGAAAGTTCACAAAGGAGAGACACATTAAAATATGAGGCACA	Hs.744152
AT_L_3	2.8957715E-4	8.905133E-5	up	2.28118	2.28118	1.18978		Unknown
A_23_P35045	2.0267552E-4	5.4736647E-5	up	2.18786	2.18786	1.12952	ARHGAP30	Homo sapiens Rho GTPase activating protein 30 (ARHGAP30), transcript variant 1, mRNA [NM_001025598]	TTCCCAAGAAAGTCAACAAGATCTTGTTCCCAGGGAGTGGGTCATTGGCCAAAGGGAACA	Hs.389374
A_23_P86470	3.9456753E-4	1.3630741E-4	up	2.18808	2.18808	1.12966	CH25H	cholesterol 25-hydroxylase [Source:HGNC Symbol;Acc:HGNC:1907] [ENST00000371852]	TTGTGGATGGTGTTGACTTCTGACTCTAAAAGCAATCAAACATGTTTCTGCTGGACAGTG	Hs.47357
A_23_P54953	2.282592E-9	1.3708994E-10	up	2.43301	2.43301	1.28274	SAP30BP	Homo sapiens SAP30 binding protein (SAP30BP), transcript variant 2, mRNA [NM_013260]	AGATCCAGAAGCTTTATGAACGAAAGATAAAGGAGGGAATGGATATGAACTACATTATCC	Hs.655088
A_24_P923723	0.0012671497	5.74354E-4	up	2.11693	2.11693	1.08197	SLC38A10	Homo sapiens cDNA FLJ46399 fis, clone THYMU3004632. [AK128263]	GAGTGGTGGAGGAAATCAGTCATTTCAAAACCTTTTGTTTTTCTTTTGTACAGCAAAAAG	Hs.352240
A_32_P233769	6.732949E-8	5.810001E-9	down	3.13301	-3.13301	-1.64755			CTGCTTCAATCACAGAGACGGTAAGGTGTAAATTCTTAAGAAGGTCAGAGGAATGATTGA
A_32_P3131	4.2651666E-4	1.5137174E-4	up	2.16464	2.16464	1.11413	LOC100507642	Homo sapiens uncharacterized LOC100507642 (LOC100507642), transcript variant 1, long non-coding RNA [NR_108064]	TGCATTGACGCTGCAGACGCCAGCAAGTGCTACAAACCAGAGCTGGCCTTTAACTCAGAC	Hs.557780
A_24_P78862	2.4504194E-5	4.2856846E-6	up	2.80257	2.80257	1.48675	SLC43A2	Homo sapiens solute carrier family 43 member 2 (SLC43A2), transcript variant 2, mRNA [NM_152346]	CAACATCCTCAAGTTCCTGGTCAGCGGCGACCAGAAGACAGTTGGCCTCTACACCTCCAT	Hs.160550
A_32_P195291	0.86289644	0.8346953	down	1.0607	-1.0607	-0.0850164	RNF168	ring finger protein 168 [Source:HGNC Symbol;Acc:HGNC:26661] [ENST00000318037]	TCCTCTGAGTAATGATTGTAGTTAAATGAAGTATAGCTTGCAACTATACTATCACATGGG	Hs.250648
A_23_P29994	0.14937818	0.11230354	down	1.25676	-1.25676	-0.329706	RBPJ	Homo sapiens recombination signal binding protein for immunoglobulin kappa J region (RBPJ), transcript variant 4, mRNA [NM_203284]	AAAGGAGAAAAAATGAACAATCGTTTGTGGTTTCTTGGGAAAACTTTTCATACCAGGTGA	Hs.479396
A_24_P944063	0.16378827	0.12429303	up	1.43435	1.43435	0.520397	ZNF785	zinc finger protein 785 [Source:HGNC Symbol;Acc:HGNC:26496] [ENST00000395216]	CAAGGCATAGTCTTTCCAGTCTAATTTTTACTGTAATGCTTGTATGTCAACAGTTATGAA	Hs.513509
A_32_P55427	6.341973E-5	1.3150646E-5	up	2.17627	2.17627	1.12186		Q9F8M7_CARHY (Q9F8M7) DTDP-glucose 4,6-dehydratase (Fragment), partial (11%) [THC2701763]	CACTTTTATCCCTATCTGTAAAACAAACTACAAATTGAGAGAGTACATTCCATAGCTTGG
A_32_P503113	1.9718168E-4	5.2849853E-5	up	2.40854	2.40854	1.26816	CCDC105	Homo sapiens coiled-coil domain containing 105 (CCDC105), mRNA [NM_173482]	GAGCTGAAGGAAAGATTAAATATGACGTTAGGACTGATGAGGGGAACTATCCTCCGGTGT	Hs.375985
A_24_P911766	1.1617435E-5	1.8082184E-6	up	3.05247	3.05247	1.60998			GATGTGTGTGTCCAGTCAACTGCCCATAGCAAGATGTTCTATGATGGATTCTACTCTCTG
A_24_P664995	2.0824794E-8	1.5608587E-9	down	3.77436	-3.77436	-1.91623	CBX5	Homo sapiens chromobox 5 (CBX5), transcript variant 3, mRNA [NM_012117]	TAAGCATTTATGTGTTTCCATAACTGACATCTGATGCAGACCTCATTCTCTCCCCCTCTT	Hs.349283
A_23_P209882	5.5631506E-5	1.1250038E-5	up	2.25677	2.25677	1.17426		H.sapiens mRNA for axonal transporter of synaptic vesicles. [X90840]	TCATACACAACAAAAGATAATCCTGCTCAAAATGCCAACAGTGTTCCCATTGAGAAACAC
A_24_P289299	0.0018594097	8.8465965E-4	up	1.79618	1.79618	0.844929	ARHGEF25	Homo sapiens Rho guanine nucleotide exchange factor 25 (ARHGEF25), transcript variant 1, mRNA [NM_182947]	TGCATATGTATGTGGTGTACTGTCAGAATAAGCCCAAGTCAGAGCATGTGGTGTCAGAGT	Hs.61581
A_24_P416301	0.0029061988	0.0014647333	up	1.44302	1.44302	0.529089	FOXK2	Homo sapiens forkhead box K2 (FOXK2), mRNA [NM_004514]	ACGGTGACCATAGTACAACAGGCACCTCTAGGTCAACACCAGCTACCAATAAAAACTGTA	Hs.591140
A_23_P154411	0.009095935	0.005163653	up	1.27568	1.27568	0.351263	PPIG	Homo sapiens peptidylprolyl isomerase G (PPIG), mRNA [NM_004792]	GTCCCTTCTCAAAAATAAAACAAAGCAGTCAGGACGATGAATTAAAGTCCTCCATGTTGA	Hs.470544
A_23_P214638	0.0014120894	6.499467E-4	down	1.52138	-1.52138	-0.605384	EHMT2	Homo sapiens euchromatic histone lysine methyltransferase 2 (EHMT2), transcript variant 2, mRNA [NM_006709]	GGTCTTCATGCTGCACCAAGACCTGCGATTTCCACGCATCGCCTTCTTCAGTTCCCGAGA	Hs.709218
A_24_P248167	0.8685984	0.84137344	down	1.04307	-1.04307	-0.0608338	DCAF4	DDB1 and CUL4 associated factor 4 [Source:HGNC Symbol;Acc:HGNC:20229] [ENST00000553457]	AGCACTTCTGGTCTTAGAGCCACACAAGTGATCAGAATCACAAATGTGAAATCCATGACT	Hs.331491
A_24_P377775	9.0190757E-4	3.8834722E-4	up	1.93059	1.93059	0.94904	RGS3	Homo sapiens regulator of G protein signaling 3 (RGS3), transcript variant 3, mRNA [NM_017790]	GTTCTTCAGAAGACCTGAAATTCTGCGTGCTCTATCTAGCAGAGAAGGCAGAGTGCTTAT	Hs.494875
A_23_P254288	0.08163294	0.05768717	down	1.25053	-1.25053	-0.322544			AGTGACCCTGTTCAGTATCTGCTTGTCATCTTGCCAGAACAAGCTCTCAGCAGCCCAGGA
A_24_P18630	1.0397607E-9	5.6779085E-11	up	2.16332	2.16332	1.11325	KDM2B	Homo sapiens lysine demethylase 2B (KDM2B), transcript variant 1, mRNA [NM_032590]	GATGTCTGTGAGTGTCCAGTTTGGGCAAGTAGAAGAAAAACTCCTGCAAAAACTGAGTTA	Hs.524800
A_32_P78311	0.35514495	0.29714534	up	1.19063	1.19063	0.251731		Q25I99_MACFA (Q25I99) Brain cDNA, clone: QflA-19334, partial (47%) [THC2602892]	AGTTCCTGCAGTAATTATTAGTACCCCATTTAATGGCTAAGTAATTATAGCTAACAGTGC
A_24_P418044	0.67347616	0.6210639	down	1.13512	-1.13512	-0.182848	HLA-J	Homo sapiens major histocompatibility complex, class I, J (pseudogene) (HLA-J), non-coding RNA [NR_024240]	ACTTCTCTTTCTGCAAAGGCATCTGAATGTGTCTGTGTCCCTATAGGCATAATGTGAGGT	Hs.720762
A_23_P28075	0.16327222	0.12384976	down	1.19028	-1.19028	-0.251298	GPX4	Homo sapiens glutathione peroxidase 4 (GPX4), transcript variant 3, mRNA [NM_001039848]	CATCCTGGGAAATGCCATCAAGTGGAACTTCACCAAGTTCCTCATCGACAAGAACGGCTG	Hs.433951
A_24_P687326	0.0033742064	0.0017308275	up	2.14078	2.14078	1.09814	FAM225A	Homo sapiens family with sequence similarity 225 member A (FAM225A), long non-coding RNA [NR_024366]	GGAAAACGAGCTAATTCCGTGCCGATGGAGGTGTTGATGGATGTCCACCACTCTCCACTT	Hs.99052
A_32_P126229	1.8011611E-4	4.6954156E-5	up	2.27912	2.27912	1.18848	STMND1	Homo sapiens stathmin domain containing 1 (STMND1), mRNA [NM_001190766]	ATAAGTGCCTTCAGTTTACATTAATAAGTTCGTGCCAAATGAAATCCTTCCTGTTTACTC	Hs.677399
A_23_P117286	2.2361617E-5	3.8462003E-6	down	1.7103	-1.7103	-0.774246	CLN5	Homo sapiens CLN5 intracellular trafficking protein (CLN5), transcript variant 1, mRNA [NM_006493]	TATCCAGCTAGTAGTAATGAAGTCAGGTCTTGAACCCCGGTTCTGCTGACTGAATTGGAT	Hs.30213
A_23_P145957	1.1351913E-8	8.0637175E-10	down	3.15286	-3.15286	-1.65666	TPK1	Homo sapiens thiamin pyrophosphokinase 1 (TPK1), transcript variant 1, mRNA [NM_022445]	GCACTTTTCATTACTTTCTGCTTGACCGGAAGTTGAGGCTTAGCTATGTTTCCATCTTCA	Hs.660232
A_23_P152234	0.00125371	5.6740805E-4	up	2.01143	2.01143	1.00822	CMTM2	Homo sapiens CKLF like MARVEL transmembrane domain containing 2 (CMTM2), transcript variant 1, mRNA [NM_144673]	TGGAGTTTTTGCTTTTATCGATGTGTGTCTTCAAAGAAACCACTTCAGAGGCAAGAAGGC	Hs.195685
ETG05_36762	2.323195E-4	6.590507E-5	up	2.29667	2.29667	1.19954		Unknown
A_23_P9255	0.6646522	0.61143863	down	1.16707	-1.16707	-0.222895	SYK	Homo sapiens spleen associated tyrosine kinase (SYK), transcript variant 1, mRNA [NM_003177]	ATACAGGTTATTTTTACGATCTGTTTCCAAATCCCTTTCATGTCTTTCCACTTCTCTGGG	Hs.371720
A_32_P85539	0.0014935869	6.9242425E-4	down	2.11172	-2.11172	-1.07842	HCFC2	Homo sapiens host cell factor C2 (HCFC2), mRNA [NM_013320]	TGTAACTGACTGACTGTTGTGTTTTTCAAGACTGATTTTAGGCAGTTTTATGTATCGTGT	Hs.506558
A_24_P109721	0.0038384069	0.0019983666	up	1.73713	1.73713	0.796705	LOC440570	Homo sapiens cDNA FLJ35883 fis, clone TESTI2008929. [AK093202]	CTAAGTGCGTGGGCATTGAGCTACACGCGAGTCTCTCCACCTCTGCGGAATGGCTACTTC	Hs.722379
A_32_P44274	0.7047374	0.6553288	down	1.06262	-1.06262	-0.0876312	CHTF18	Homo sapiens chromosome transmission fidelity factor 18 (CHTF18), mRNA [NM_022092]	GCGCAGCCTGTACATCAGGGACTTGCTCTAGTTCTCTGAGCCGCGGACATGCCCTCGCAT	Hs.153850
A_23_P386356	4.297037E-4	1.5293156E-4	up	2.26441	2.26441	1.17913	KIF12	Homo sapiens kinesin family member 12 (KIF12), mRNA [NM_138424]	CCCAGCGGAACCTGTACGGGATGCTACAGGAGTTCATGCTAGAGAATGAGAGGCTCAGGA	Hs.28149
A_24_P152635	1.37676325E-5	2.1934804E-6	down	1.88627	-1.88627	-0.915533	TMX2	Homo sapiens thioredoxin related transmembrane protein 2 (TMX2), transcript variant 1, mRNA [NM_015959]	TTTTATTTATGTTTTCCCTTTGGCTGTGACTGGGTGGGGCAGTGCGCAGCTTCTGATTTT	Hs.654965
A_23_P20578	3.6483287E-4	1.2270594E-4	up	2.13155	2.13155	1.0919	FAM166B	Homo sapiens family with sequence similarity 166 member B (FAM166B), transcript variant 1, mRNA [NM_001164310]	GGGGCTACGTGCCAGGGTATAAGTTCCAGTTTGGCCACACATTTGGCCATCTCACCCATG	Hs.98959
A_23_P71790	0.044878438	0.0298902	up	1.5225	1.5225	0.606441	MAMDC4	Homo sapiens MAM domain containing 4 (MAMDC4), mRNA [NM_206920]	CATCCTTTTCAATGCGGATGGTGTCACCCTCCCGGCATCTGTCACCAGTGATCCGTAGAC	Hs.376780
A_24_P191047	0.22385022	0.176229	up	1.3681	1.3681	0.452169	CRCT1	Homo sapiens cysteine rich C-terminal 1 (CRCT1), mRNA [NM_019060]	GCTCCACCAGTTGCTGCTGCTTCCCAAGGAGACGCCGTCGACAGCGGAGTAGTGGTTGCT	Hs.110196
A_23_P104188	0.0019610038	9.4015367E-4	up	2.14265	2.14265	1.0994	ELF3	Homo sapiens E74 like ETS transcription factor 3 (ELF3), transcript variant 1, mRNA [NM_004433]	AGGTTCTCCAGAGTCGGAACTGAGGGTTGGAACTATACCCGGGACCAAACTCACGGACCA	Hs.603657
A_23_P325654	8.148066E-4	3.4485475E-4	up	2.07117	2.07117	1.05045	TRIM42	Homo sapiens tripartite motif containing 42 (TRIM42), mRNA [NM_152616]	CACTTCTGAGCCCCTTCAGAGCAGGAAACAACCTCAGACTCATCACAAAGTAGACATATA	Hs.343487
A_23_P205027	1.0571719E-6	1.2425815E-7	down	2.21106	-2.21106	-1.14474	ABHD13	Homo sapiens abhydrolase domain containing 13 (ABHD13), mRNA [NM_032859]	ATTTGTGCAGAATGATAAAGAATGTTCCTTTTAGAAGTGTGTTATGTCTGTACCTGTCTG	Hs.183528
A_23_P217009	0.39718857	0.33702987	up	1.25541	1.25541	0.328164	C9orf24	Homo sapiens chromosome 9 open reading frame 24 (C9orf24), transcript variant 1, mRNA [NM_032596]	TTGCTGGTAGAGCCTGGGCTTGCTGTGCCAAGGGGGCAGAGCAATAAATAAACTCTTCAA	Hs.50334
A_24_P935276	0.08050848	0.056827903	up	1.24762	1.24762	0.319179	ZNF766	Homo sapiens zinc finger protein 766 (ZNF766), mRNA [NM_001010851]	CTGAGTTTGGCAAACTCTATCATAAGTTCTAGCAGTAATCAACATCCGAGAGTCTATACT	Hs.439662
A_24_P637651	0.12413986	0.09156497	up	1.42801	1.42801	0.514007	PIK3CG	Homo sapiens phosphatidylinositol-4,5-bisphosphate 3-kinase catalytic subunit gamma (PIK3CG), transcript variant 2, mRNA [NM_001282426]	AGAAAGTAAGTTTCCAGAGCAAATCTGACCTAGCATTTGGTATGCTAGGCTCTGCTTTTC	Hs.32942
A_32_P203292	0.3031502	0.24855912	down	1.20094	-1.20094	-0.264158		2109260A B cell growth factor. {Homo sapiens} (exp=-1; wgp=0; cg=0), partial (32%) [THC2572633]	TGTAGAATGGAACTTTTCTGAACTATTATCTCCCATCCAAATGCCATCTTTTGCACTATG
A_23_P207400	0.0045263395	0.0023970555	down	1.59971	-1.59971	-0.677811	BRCA1	Homo sapiens BRCA1 DNA repair associated (BRCA1), transcript variant 2, mRNA [NM_007300]	AAGTGTTTTTCATAAACCCATTATCCAGGACTGTTTATAGCTGTTGGAAGGACTAGGTCT	Hs.194143
A_24_P185314	1.1906251E-6	1.4156655E-7	down	2.8528	-2.8528	-1.51238	NAPG	Homo sapiens NSF attachment protein gamma (NAPG), mRNA [NM_003826]	TTTGTACATATGCAGAGTACGGTATTTCTGTATGGAATCTGCTTTATTCCTATTTTTCCC	Hs.464622
A_24_P910504	1.3238672E-4	3.1981188E-5	up	2.46534	2.46534	1.30178			CTATCAAAGGGAAAAGAGACCAGAAGGAAATGTTGGATGTGTTTGGTATCTAGCCATGCC
A_24_P323628	0.0051652854	0.0027730116	up	1.34794	1.34794	0.430754	RPL23AP53	Homo sapiens ribosomal protein L23a pseudogene 53 (RPL23AP53), non-coding RNA [NR_003572]	ATTGAGGAAGACGGCACCGAAAGCGAAGGAAGCTCCTGCTCCTCCTAAAGCCGAAGCCAA	Hs.652159
A_24_P938433	5.6213996E-4	2.177755E-4	up	2.16453	2.16453	1.11405		novel transcript [ENST00000492307]	GTGAACTGAGCATTGATGTTATACCATTTGATTGCATTGATTTGGTTTATAAGAACCAGC
A_24_P204848	6.9147776E-5	1.4557161E-5	up	2.30536	2.30536	1.20499		Homo sapiens uncharacterized gastric protein YC11P mRNA, complete cds. [AF222858]	GAAATCTTTGTTTGTTTCTTCATTGCTATGTTCAGTCCAAACAGAATTGGTTTGGGAATC
A_23_P132526	3.8008296E-4	1.2968494E-4	down	1.57769	-1.57769	-0.657811	PIK3R4	Homo sapiens phosphoinositide-3-kinase regulatory subunit 4 (PIK3R4), mRNA [NM_014602]	AAGTTGTCCAGGAAATTCAGAATAAGCAGAAAGTAGGACCAAGTGATGACACCCCTCGAA	Hs.149032
A_32_P164168	1.844883E-4	4.8451016E-5	up	2.362	2.362	1.24001			GGTACAAAGCATGAACACTCAGGACAGATTGGCACAATACATGCAGTTCGAGAATTCTCT
A_24_P215407	0.10730723	0.07793503	down	1.35418	-1.35418	-0.437425	DDX6	Homo sapiens DEAD-box helicase 6 (DDX6), transcript variant 1, mRNA [NM_004397]	TTTTTTAATGTTTTTAATTCCCTTTTAACCCAGTGTACTAGGTCAATCAGGAGGCATCTG	Hs.408461
A_23_P77459	3.384463E-5	6.2577933E-6	down	2.15016	-2.15016	-1.10444	NAE1	Homo sapiens NEDD8 activating enzyme E1 subunit 1 (NAE1), transcript variant 2, mRNA [NM_001018159]	TAAGCAAGCACCTTAAGTAGTGTGTTAATGATTGAAACTGTAATTGCCTTCGGGTTGTGC	Hs.460978
A_23_P389426	9.70471E-4	4.2292348E-4	up	2.15183	2.15183	1.10556	PIP5K1P1	Homo sapiens phosphatidylinositol-4-phosphate 5-kinase type 1 pseudogene 1 (PIP5K1P1), non-coding RNA [NR_027712]	GCTGGGTCTTAGGGAAAGGAATAGGGAATCAACATTTTAATGAAGTGTCTCTATTTGCTT	Hs.676966
A_24_P384969	0.048902642	0.032866746	down	1.64225	-1.64225	-0.715675	LINC01186	Homo sapiens long intergenic non-protein coding RNA 1186 (LINC01186), long non-coding RNA [NR_110388]	GCTTATTTTCCTGAGAGTCTCTAAGTGACTCACTGCATCACGTAAAACTAAGAAAAAGGA	Hs.350952
A_24_P88921	0.06445647	0.04455156	down	1.30329	-1.30329	-0.382159	XPC	Homo sapiens XPC complex subunit, DNA damage recognition and repair factor (XPC), transcript variant 1, mRNA [NM_004628]	AAGACCAAAAGGGAAAAGAAAGCAGCAGCTTCCCACCTGTTCCCATTTGAGAAGCTGTGA	Hs.475538
A_24_P312790	3.422461E-4	1.1236079E-4	up	1.96475	1.96475	0.974345	SCN3B	Homo sapiens sodium voltage-gated channel beta subunit 3 (SCN3B), transcript variant 1, mRNA [NM_018400]	ACTTCACCTCTGTGGTCTCAGAAATCATGATGTACATCCTTCTGGTCTTCCTCACCTTGT	Hs.4865
A_23_P72668	0.17435785	0.13324311	down	1.9847	-1.9847	-0.988923	CAVIN2	Homo sapiens caveolae associated protein 2 (CAVIN2), mRNA [NM_004657]	AGAAAACATCTACGAAAGGTAAAAAGAGATGATCAGTTGGTTGTTTACTTGCTAGAAACC	Hs.26530
A_24_P936845	2.0455163E-5	3.4744858E-6	up	1.88483	1.88483	0.914437			AGGGCCCTTGCCCTGTCTTAGTTGCCCTGAGCTACGGTTCTTGTGGAGGGCAACAGGGTG
A_23_P103486	0.1779735	0.13632667	down	1.49804	-1.49804	-0.583079	CYP2J2	Homo sapiens cytochrome P450 family 2 subfamily J member 2 (CYP2J2), transcript variant 1, mRNA [NM_000775]	CACGTGTTCTGAAACCACTGGTGTCTGCTCAGATGTGTTGGGACAAAATGAAAGTGACTT	Hs.152096
A_24_P114255	9.986672E-8	9.02842E-9	down	3.06317	-3.06317	-1.61503	MBOAT2	Homo sapiens membrane bound O-acyltransferase domain containing 2 (MBOAT2), transcript variant 1, mRNA [NM_138799]	GACAAGGCAACCATCTGGCTTATGCTATATAATACTTCATTTAAAGAAGAAAGGAAAAGC	Hs.467634
A_32_P186821	5.188507E-4	1.9626251E-4	up	2.19798	2.19798	1.13618		Q8NI01_HUMAN (Q8NI01) CARD15-like protein (Fragment), partial (10%) [THC2640944]	GTCTTTCCAGCTCCAGGCCAACATTGTTAATATTTGGATTTTATGAATCTTTAGCACTTG
A_24_P923757	3.225134E-11	1.1788264E-12	up	2.45109	2.45109	1.29343	ATF7IP	Homo sapiens activating transcription factor 7 interacting protein (ATF7IP), transcript variant 2, mRNA [NM_018179]	TGAGCTGACTTCTGAATCAACCTTTGATCGTACCTTTGAACCAAAGTCTGTACCAGTTGG	Hs.591151
A_23_P218523	0.43178332	0.37078747	up	1.12444	1.12444	0.169209	MFSD12	major facilitator superfamily domain containing 12 [Source:HGNC Symbol;Acc:HGNC:28299] [ENST00000585788]	TGGAATCAGATGGGATGGCTGCACGGCGTGGTGAAGGTACTGAACGCCACCTCACTGTAA	Hs.656901
A_24_P644556	3.5043026E-4	1.15883406E-4	up	2.2367	2.2367	1.16137		BTB/POZ domain zinc finger protein pseudogene [ENST00000404707]	GAAGAAGGTACTGAAGTACACGTAGAGAAGCTTCACTTTGAATGGATAAATCAGGTGCCA
A_24_P929246	6.2082225E-4	2.4826545E-4	up	2.15995	2.15995	1.111			GTTGCTATGGTGGACTCAATTCAATTCTAAGCAGATTTCTTTAATCCTTGTTTCTAAGTG
A_23_P29851	9.7061445E-8	8.750128E-9	down	2.26334	-2.26334	-1.17845	LRPAP1	Homo sapiens LDL receptor related protein associated protein 1 (LRPAP1), transcript variant 1, mRNA [NM_002337]	AACCTCAATGTCATCTTGGCCAAGTATGGTCTGGACGGAAAGAAGGACGCTCGGCAGGTG	Hs.40966
A_23_P314202	2.834089E-6	3.7118406E-7	up	1.80689	1.80689	0.853512	TENT2	Homo sapiens terminal nucleotidyltransferase 2 (TENT2), transcript variant 3, mRNA [NM_173797]	TCTGTGTAGAAGAACCTTTTGATGGAACAAATACAGCCAGAGCAGTGCACGAAAAGCAGA	Hs.418198
A_24_P489639	0.0050688763	0.002716073	down	1.59301	-1.59301	-0.671753		C-terminal binding protein 2 pseudogene 6 [Source:HGNC Symbol;Acc:HGNC:45198] [ENST00000526402]	TGGATAGACAGTGGCAACGACAACGTGGACATCAAGGCTGCCGCGAGCTCGGAATTGTTG
A_32_P181621	6.1921316E-4	2.4741102E-4	up	2.16357	2.16357	1.11341		novel transcript [ENST00000564508]	GGCTGCTTAAGGAGGCCTGATAATATTTATGTTGGTTAATTCTCATGATAATGATAACTG
A_24_P63118	0.76300204	0.7199436	down	1.04149	-1.04149	-0.0586425	PDCD6IP	Homo sapiens programmed cell death 6 interacting protein (PDCD6IP), transcript variant 1, mRNA [NM_013374]	TAGTTTTTGCACGGAAGACAGAAAGAGATGAACTCTTAAAGGACTTGCAACAAAGCATTG	Hs.475896
A_32_P31757	0.5006868	0.43974128	down	1.13347	-1.13347	-0.180744		novel transcript [ENST00000609028]	CAGAGCTTTTTTGTGGGGACTGAGTAAAAGACCTTTAGGAAATTTCAGGTATCGATTCCT	Hs.144975
A_32_P43711	5.402805E-14	9.532119E-16	up	3.35516	3.35516	1.74638	SOCS7	Homo sapiens suppressor of cytokine signaling 7 (SOCS7), mRNA [NM_014598]	GAGGAAAAGTGAGGGAACAGGAAGGTTGGGATTCTCTGTGCAGAGACTTTGGTTCCCCAC	Hs.514132
A_24_P382724	0.7778655	0.73699695	down	1.03526	-1.03526	-0.0499878	TUG1	Homo sapiens taurine up-regulated 1 (TUG1), transcript variant 3, long non-coding RNA [NR_002323]	TGACTACCTTCCCTGTGCTATTCCATCAGCCTACAGACCTGGTACCTGGATTTTTGCCCG	Hs.554829
A_23_P114616	0.08314961	0.058856077	down	1.36279	-1.36279	-0.446565	ANKRD13C	Homo sapiens ankyrin repeat domain 13C (ANKRD13C), mRNA [NM_030816]	GTCTCAAGAATGCATCTGTCAAGTTTTTTAGACTGACCAGTAGCTTAAACTTTTTTCAGG	Hs.744989
A_24_P148026	0.83895564	0.8073312	up	1.05243	1.05243	0.0737271	PRKCZ-AS1	Homo sapiens PRKCZ antisense RNA 1 (PRKCZ-AS1), long non-coding RNA [NR_146290]	AGAAATGCCCACATCCATTCTACTAACATGGCATCTACTAACGTGGCATCTACTAGGATG	Hs.742283
A_24_P311856	0.5688579	0.5101351	up	1.22146	1.22146	0.288602	COL9A1	Homo sapiens collagen type IX alpha 1 chain (COL9A1), transcript variant 1, mRNA [NM_001851]	GGCCCTGCCAGCTATGGGAAAAATGGCCGAGACGGTGAGCGAGGCCCCCCAGGGCTGGCA	Hs.590892
A_32_P170454	0.9577002	0.9482381	down	1.02313	-1.02313	-0.0329958	HRK	Homo sapiens harakiri, BCL2 interacting protein (HRK), transcript variant 2, non-coding RNA [NR_073189]	TCTGACGTTGTTGGTTCTGACGTCGTTGTGCTCTTTTGTAAGAGGAATTTCATACCTTGG	Hs.87247
A_32_P15838	1.7395978E-4	4.4877415E-5	up	2.22168	2.22168	1.15165			CAAGCTTCCTGGTCTGAGAACCCCAAGGGAAAGTCTAAACTCCATTTTCGCAATCACTTT
A_24_P803801	0.018415315	0.011241978	down	1.34412	-1.34412	-0.426661	GTF2I	Homo sapiens general transcription factor IIi (GTF2I), transcript variant 1, mRNA [NM_032999]	GAAAAAGCTAGACAGCTAAGAGAACAAGTGAATGACCTCTTTAGTCGGAAATTTGGTGAA	Hs.647041
A_24_P418250	0.5138645	0.45289487	down	1.11317	-1.11317	-0.154676	SMIM10L2A	Homo sapiens small integral membrane protein 10 like 2A (SMIM10L2A), mRNA [NM_203306]	TTTATTTATTTGCAGTCTGTTTTCTAGGCGGTGGAGCTAGACACTGACCGGAATGACATA	Hs.374414
A_32_P92489	0.0025145994	0.0012457037	up	2.00894	2.00894	1.00643	PKD1L2	Homo sapiens polycystin 1 like 2 (gene/pseudogene) (PKD1L2), transcript variant 1, mRNA [NM_052892]	AGATCGTAGATTTGCTGCTGATGAAAATACTCAGTTTCCTGGGCATTAAGTCTAAGAGAG	Hs.413525
A_24_P348892	4.209604E-4	1.487237E-4	up	1.51232	1.51232	0.596767	CCDC32	Homo sapiens coiled-coil domain containing 32 (CCDC32), transcript variant 2, mRNA [NM_052849]	AGTTAAGTGAGCCATATATTTTCTTGCCTCTTCCGGACATTCATGCTTGTGTCCCAAGCA	Hs.654661
A_23_P121622	2.926842E-4	9.043417E-5	up	2.31958	2.31958	1.21386	SULT1B1	Homo sapiens mRNA for ST1B2, complete cds. [D89479]	GAAATAGAGATTGTCTGTAGTTGATTGAAACGAGGGCAGTTATGAATTGATTTGGGCAAT	Hs.129742
A_24_P126093	0.014111462	0.008380408	up	1.47304	1.47304	0.558795	MOSPD2	Homo sapiens motile sperm domain containing 2 (MOSPD2), transcript variant 1, mRNA [NM_152581]	AGACAATGCTTTCAATATGTCAGATAAAACCAGTGAAGATATATGTCTACAACTCAGTCG	Hs.744919
A_23_P50907	1.1699893E-6	1.3877127E-7	down	2.47349	-2.47349	-1.30655	ITGAV	Homo sapiens integrin subunit alpha V (ITGAV), transcript variant 1, mRNA [NM_002210]	AAAGAGTGATTAAGTGAGGTTATTTACCCCTAAATGGTCCATTCTGCATTGTATTTCAGG	Hs.436873
A_32_P810645	3.4960703E-4	1.1554311E-4	up	2.27255	2.27255	1.18431	FLJ40288	Homo sapiens uncharacterized FLJ40288 (FLJ40288), long non-coding RNA [NR_046323]	TGAGGAGGCTATAGGAATACTTACAACCATTTTACAGCTTAGGGAAACAGAGTCAAGTGC	Hs.671875
A_24_P936688	2.1430874E-7	2.1205055E-8	up	2.10373	2.10373	1.07295	SNRK	Homo sapiens SNF related kinase (SNRK), transcript variant 1, mRNA [NM_017719]	CAAGAAGTATTTTGCTCAGATAGTTCATGCTATATCTTATTGCCATAAACTCCATGTGGT	Hs.476052
A_24_P926450	0.4616082	0.40064532	up	1.18752	1.18752	0.247951		small nucleolar RNA host gene 4 [Source:HGNC Symbol;Acc:HGNC:32964] [ENST00000505522]	CAGGTTACCAAATCATTTGCTAGTAGATCCTAACAATATCACCTATAGGAAACTGAACGT	Hs.734931
A_23_P413761	1.94936E-10	8.885093E-12	up	1.80852	1.80852	0.85481	SRSF3	Homo sapiens serine and arginine rich splicing factor 3 (SRSF3), transcript variant 1, mRNA [NM_003017]	AATGTCCTGCCAGTTTAAGGGTACATTGTAGAGCCGAACTTTGAGTTACTGTGCAAGATT	Hs.405144
A_32_P47643	0.014722879	0.008789014	up	1.65623	1.65623	0.727899	FAM110C	Homo sapiens family with sequence similarity 110 member C (FAM110C), mRNA [NM_001077710]	TGGCAGTTTCTAAACAGAGCTTTTTCTATACACTATTTGCAACTGGAGTGCAATATTGTA	Hs.8379
A_32_P131583	9.977052E-4	4.3704952E-4	up	2.04113	2.04113	1.02936		JP 2014500723-A/17430: Polycomb-Associated Non-Coding RNAs. [LF209927]	CATTCAAAAGTATGATTCACAGATTGTAAGAGAAGCTGGCAAAGAAAGTCATGTTTTTGC
A_24_P921050	2.868561E-4	8.7767796E-5	up	2.20405	2.20405	1.14016		Homo sapiens NCX1 exchanger mRNA, partial cds. [AF350419]	TGGGAGTGCAGAAATCAGCTCCTTTTACCTCTTGAAGAAGTGGATACAGCATCCTCTACT	Hs.684455
A_23_P51996	0.0049448316	0.0026427468	down	1.40588	-1.40588	-0.491473	STXBP3	Homo sapiens syntaxin binding protein 3 (STXBP3), mRNA [NM_007269]	ATTCAGTCATTAATAGAAATGGAGTGATTTCACAGTGTGTACTGTTTTGCCACATACTTC	Hs.530436
A_23_P44956	0.0023197662	0.0011368791	up	1.42546	1.42546	0.51143	RPL35A	Homo sapiens ribosomal protein L35a (RPL35A), transcript variant 2, mRNA [NM_000996]	TGCTAAGGCCATTGGACACAGAATCCGAGTGATGCTGTACCCCTCAAGGATTTAAACTAA	Hs.529631
A_24_P294821	4.5527067E-6	6.33154E-7	up	2.27884	2.27884	1.1883	SYNJ2	Homo sapiens synaptojanin 2 (SYNJ2), transcript variant 1, mRNA [NM_003898]	CTCGGACTGGAATAAGTAAACCTTATAATGTCAAGCAGATCAAAACCACCAATGCCCAGG	Hs.434494
A_23_P146997	2.862907E-9	1.7598382E-10	up	2.45092	2.45092	1.29332	TXLNG	Homo sapiens taxilin gamma (TXLNG), transcript variant 1, mRNA [NM_018360]	GGAAGTACAACTAAAACAGCAGCTTTCTCTTTATATGGATAAGTTTGAAGAATTCCAGAC	Hs.555961
A_24_P409230	0.00959026	0.005477881	up	1.80032	1.80032	0.848249	OR10A2	Homo sapiens olfactory receptor family 10 subfamily A member 2 (OR10A2), mRNA [NM_001004460]	TTTCTGACATTTCTAACCATCTACCTGGTCACCCTGATGGGAAACTGCCTCATCATTCTG	Hs.371762
A_23_P41054	0.12256051	0.09027776	down	1.58063	-1.58063	-0.660502	PTPRG	Homo sapiens protein tyrosine phosphatase receptor type G (PTPRG), mRNA [NM_002841]	GTGTTACTGCCTATAATCTTATACAACAGCAAACCCTGATGTGACATTCCATGACGACAT	Hs.595541
A_24_P941708	0.29482102	0.2406752	down	1.21919	-1.21919	-0.285922	RUFY2	Homo sapiens RUN and FYVE domain containing 2 (RUFY2), transcript variant 2, mRNA [NM_001042417]	GCTTCTTCACCTAGTGTAGGCATAAATCCTTTGCTTTTCATGGTTTTGTAAAAAGGTAGT	Hs.653144
A_23_P350617	4.413814E-4	1.5889214E-4	up	2.17983	2.17983	1.12421	KLB	Homo sapiens klotho beta (KLB), mRNA [NM_175737]	AGTGCACTGTCTGCTTATTCCTTGTGCAGAAGAAACCACTGATATTCCTGGGTTGTTGCT	Hs.90756
A_24_P109661	0.6016325	0.54447496	down	1.11283	-1.11283	-0.154232		keratin 18 pseudogene 20 [Source:HGNC Symbol;Acc:HGNC:33388] [ENST00000548986]	GCAAACCATCCAAAAGACCACCACTCGGATAGTGGGTGGCAAAGTGCTGTCTGAGACAAA
A_23_P136874	1.932104E-4	5.1398605E-5	down	1.44922	-1.44922	-0.535274	ATRX	Homo sapiens ATRX chromatin remodeler (ATRX), transcript variant 1, mRNA [NM_000489]	ACCTCATGATGCCAAAGCCCCCAAATTTGATCATGAATCCTTCTAACTACCAGCAGATTG	Hs.533526
RC7	3.0285792E-4	9.513275E-5	up	2.25881	2.25881	1.17556		Unknown
A_32_P118942	0.9797048	0.9749604	up	1.00741	1.00741	0.0106551		Q9XDH2_MYCTU (Q9XDH2) Proline-rich mucin homolog, partial (3%) [THC2520542]	GCGAACTGGTACAGCGTGTATCCCATTTAGTAATCCATTATCGAGGGGATCTCTCCGGGC
A_23_P170581	0.24263892	0.19299279	down	1.18387	-1.18387	-0.243511	ZNF778	zinc finger protein 778 [Source:HGNC Symbol;Acc:HGNC:26479] [ENST00000620195]	AATCAACATGGAAAGCACGACCCACATGGTTTCAATAGAACTTGCCTCCTGAACCTGACT	Hs.731138
A_23_P132654	5.539795E-4	2.1362177E-4	up	2.15076	2.15076	1.10484	TLR9	Homo sapiens toll like receptor 9 (TLR9), mRNA [NM_017442]	CACCACTTCTATAACCGGAACTTCTGCCAGGGACCCACGGCCGAATAGCCGTGAGCCGGA	Hs.87968
A_32_P896811	7.511962E-4	3.1312485E-4	up	2.04435	2.04435	1.03164	KCNMB2-AS1	Homo sapiens KCNMB2 antisense RNA 1 (KCNMB2-AS1), transcript variant 1, long non-coding RNA [NR_126560]	CCAATAGGTCTTGTTTACTAAAGGAAGATTTGTTGAAAGAATCAAACAACTGATGGAGGC	Hs.478363
A_24_P285055	0.001487957	6.8932027E-4	up	2.04618	2.04618	1.03293	PCDH11Y	Homo sapiens protocadherin 11 Y-linked (PCDH11Y), transcript variant b, mRNA [NM_032972]	TTTCTCTGTTTGCTCTGAATCAACAGCCATGATGTAATATAAGGCTGTCTTGGTGTATAC	Hs.661308
A_24_P266880	6.5083427E-21	1.6946747E-23	up	3.43221	3.43221	1.77914	UBC	Homo sapiens ubiquitin C (UBC), mRNA [NM_021009]	TGACACCATCGAGAATGTCAAGGCAAAGATCCAAGATAAGGAAGGCATCCCTCCTGATCA	Hs.520348
A_23_P148175	0.8601882	0.83151037	up	1.04539	1.04539	0.0640354	FRMD4B	Homo sapiens FERM domain containing 4B (FRMD4B), mRNA [NM_015123]	ATTTGGCCTTTCAAACTCTAGGCACTAACGTAACTGTAGGGTCTGCCCACATGTTGAAGT	Hs.709671
A_24_P122682	0.015222744	0.00911631	down	1.78991	-1.78991	-0.839889	RAB4A	Homo sapiens RAB4A, member RAS oncogene family (RAB4A), transcript variant 2, mRNA [NM_001271998]	TAGAAGAGGCTTTTGTACAGTGTGCAAGAAAAATACTTAACAAAATCGAATCAGGTGAGC	Hs.296169
A_24_P50759	7.904585E-8	6.9268267E-9	up	3.27211	3.27211	1.71022	TNF	Homo sapiens tumor necrosis factor (TNF), mRNA [NM_000594]	GGCTGAGGCCAAGCCCTGGTATGAGCCCATCTATCTGGGAGGGGTCTTCCAGCTGGAGAA	Hs.241570
A_23_P169470	0.07219865	0.05043346	up	1.19778	1.19778	0.260365	CDK9	cyclin dependent kinase 9 [Source:HGNC Symbol;Acc:HGNC:1780] [ENST00000373264]	TTCTTCAACAGGAGAATTTTACTGTGTTTCTTTTGGTTCCATTGTTTGGAGACATTCCTG	Hs.150423
A_24_P81740	0.9359932	0.92159784	down	1.02535	-1.02535	-0.0361173	TALDO1	Homo sapiens transaldolase 1 (TALDO1), mRNA [NM_006755]	TCTTTCCGTTGGTTGCACAACGAGGACCAGATGGCTGTGGAGAAGCTCTCTGACGGGATC	Hs.438678
A_23_P119042	6.757658E-9	4.517384E-10	up	5.75689	5.75689	2.52529	NKG7	Homo sapiens natural killer cell granule protein 7 (NKG7), transcript variant 1, mRNA [NM_005601]	GTTTTGAGCGTTGTATTCCAAAGGCCTCATCTGGAGCCTCGGGAAAGTCTGGTCCCACAT	Hs.10306
(+)E1A_r60_a135	9.332563E-10	5.0304497E-11	up	4.31249	4.31249	2.10852		Unknown
A_23_P65278	6.4594534E-24	8.959892E-27	down	7.27682	-7.27682	-2.86331	NBEA	Homo sapiens neurobeachin (NBEA), transcript variant 1, mRNA [NM_015678]	TAGCTTAGAATTGGGAGGATACTTAACATCTGGAAGACAAGTTCATTTCATCTTGAGATC	Hs.491172
A_24_P49411	0.018780591	0.01148599	down	1.40451	-1.40451	-0.49007	DEF8	Homo sapiens differentially expressed in FDCP 8 homolog (DEF8), transcript variant 1, mRNA [NM_207514]	CACGTCTCATGAATGCATCACATTTCTGTCATATGGATATTAGCCATTCCGAAATCTGTG	Hs.62771
A_23_P126135	0.011248682	0.0065330113	down	1.38071	-1.38071	-0.465411	MFN2	Homo sapiens mitofusin 2 (MFN2), transcript variant 1, mRNA [NM_014874]	TTGTTTTTATGTTCATTTGCTGGAGCGCAAGACGTGCTGACACAGTGAGTTTTCTCTGAT	Hs.376681
A_24_P920992	5.5587024E-4	2.1454024E-4	up	2.16519	2.16519	1.11449	EEPD1	Homo sapiens HSPC107 mRNA, partial cds. [AF161370]	GAAATGTTCAGCAGATTTTGGTTTTGAATTTTCTTTCATCAGTATCACCCATATGAGCAG	Hs.670591
A_24_P705701	5.59831E-4	2.1660022E-4	up	2.16463	2.16463	1.11412	TSTD3	PREDICTED: Homo sapiens thiosulfate sulfurtransferase (rhodanese)-like domain containing 3 (TSTD3), transcript variant X1, misc_RNA [XR_001743060]	ACCTCAAAACACATTTCTGACTCTTCTTAAATCCCTTCTTTTTATAAGAACTGCTGACTC
A_32_P17615	0.3071123	0.25214404	down	1.17141	-1.17141	-0.228247			CATAGCAGACAAGCCACTCACCTAAGGCCTCTGCTGTACTTCCAAAGAAAGAATTTCTCA
A_23_P422204	0.05229392	0.03540303	up	1.38489	1.38489	0.469771	DESI2	Homo sapiens desumoylating isopeptidase 2 (DESI2), transcript variant 1, mRNA [NM_016076]	ACAAGCTCTGTTAAGTTATGTTTACAGTATCTTGTATCGCTGTTTACAAATCTTGCATGG	Hs.498317
A_23_P77020	0.51614386	0.45540184	down	1.06943	-1.06943	-0.0968481	TINF2	Homo sapiens TERF1 interacting nuclear factor 2 (TINF2), transcript variant 2, mRNA [NM_012461]	ACGGTGCCATACCTGTTTCTTCCTGTGACTGTAGAGACAGTTCTAGACCTTTGTGATAGA	Hs.496191
A_23_P210872	2.3533468E-5	4.08212E-6	down	1.71563	-1.71563	-0.778738	TM9SF4	Homo sapiens transmembrane 9 superfamily member 4 (TM9SF4), transcript variant 2, mRNA [NM_001363731]	AGAAATTTCCTAGTCTCCGGGGGCTCTGCATTCTACGTCCTGGTTTATGCCATCTTTTAT	Hs.654665
A_23_P96369	0.0046550855	0.0024727134	down	2.33732	-2.33732	-1.22486	RADX	Homo sapiens RPA1 related single stranded DNA binding protein, X-linked (RADX), transcript variant 1, mRNA [NM_018015]	GTTGAGCAGCCTATGAACCTAAAGACATACTGCAGTTTGTTCATAAATGTATTCAGTCTT	Hs.274267
A_24_P49447	5.8863248E-9	3.8819117E-10	down	3.84907	-3.84907	-1.94451	RIC1	Homo sapiens RIC1 homolog, RAB6A GEF complex partner 1 (RIC1), transcript variant 1, mRNA [NM_020829]	ATCCTAGTCCATTAAGGAGAAGAACCAGCATTGCTTTTGTGTTTGGTGTGAATATTCAGT	Hs.211520
A_23_P410233	6.2989845E-4	2.5297134E-4	up	2.12286	2.12286	1.08601	FILIP1	Homo sapiens filamin A interacting protein 1 (FILIP1), transcript variant 4, mRNA [NM_001300866]	CTGGAAGAGGTTTTACTATTGCTTGTACAATGCTATGGTTCTGATCATGGTTCAATGCTA	Hs.696158
A_23_P29939	0.13422951	0.099800795	down	2.21865	-2.21865	-1.14968	SNCA	Homo sapiens synuclein alpha (SNCA), transcript variant 4, mRNA [NM_007308]	TGACAGATGTTCCATCCTGTACAAGTGCTCAGTTCCAATGTGCCCAGTCATGACATTTCT	Hs.21374
A_24_P24092	3.5158373E-6	4.7368985E-7	up	1.84593	1.84593	0.884349	ZNF181	Homo sapiens zinc finger protein 181 (ZNF181), transcript variant 1, mRNA [NM_001029997]	AGCCTTCAGCCAGGGCAAATCTCTTACCCTTCCCCAGACTTGTAATAGAGAGAAAATCTA	Hs.720472
A_23_P66306	0.7539413	0.7098163	down	1.07828	-1.07828	-0.10873	ALG1	Homo sapiens ALG1 chitobiosyldiphosphodolichol beta-mannosyltransferase (ALG1), transcript variant 1, mRNA [NM_019109]	AGGTGTCCCCTTTCTGCCGTGTTCCTAACATTTTGATTCCTGTCTTGAAAAAAGCACCTG	Hs.592086
A_23_P392457	0.11888323	0.08725953	down	1.23471	-1.23471	-0.30417	LRP6	Homo sapiens LDL receptor related protein 6 (LRP6), mRNA [NM_002336]	CCTCTGACTGCCTCCAACGTAAAAATGTAAATATAAATTTGGTTGAGATCTGGAGGGGGG	Hs.584775
A_23_P254626	0.040480834	0.026697274	down	1.6785	-1.6785	-0.747172	SGCE	Homo sapiens sarcoglycan epsilon (SGCE), transcript variant 8, mRNA [NM_001346719]	ACTGGTCCTTTTTCTAATACTTGCTTATATCATGTGCTGCCGACGGGAAGGCGTGGAAAA	Hs.371199
A_24_P11462	0.012637865	0.0074185524	down	1.50561	-1.50561	-0.590352	AZIN2	Homo sapiens antizyme inhibitor 2 (AZIN2), transcript variant 1, mRNA [NM_052998]	ACCTGCAGTGTTTCTGCCCTGTAAATAGGACCAGTCTTACACTCGCTGTAGTTCAAGTAT	Hs.101807
A_32_P109794	1.0795889E-7	9.849314E-9	down	2.3176	-2.3176	-1.21263	STYX	Homo sapiens serine/threonine/tyrosine interacting protein (STYX), transcript variant 1, mRNA [NM_145251]	CTGCCATACCTCACAGTTCAAAGTGTATTCTATAGATCAGTAACATTATACTGACATGTA	Hs.364980
A_23_P334083	0.08399549	0.059540667	up	1.37867	1.37867	0.463272	TRIM14	Homo sapiens tripartite motif containing 14 (TRIM14), transcript variant 2, mRNA [NM_033219]	AACAAGCTGACTCTTGCAGAGAGCAACTTGACATCATGAATGATCTCTCCAACAGGGTCT	Hs.575631
A_23_P42353	0.46825844	0.4073631	up	1.30179	1.30179	0.380494	ETV7	Homo sapiens ETS variant 7 (ETV7), transcript variant 1, mRNA [NM_016135]	TGAGCCCTACATCAAGTGGGAAGACAAGGACGCCAAGATCTTCCGAGTTGTGGATCCAAA	Hs.272398
A_23_P214411	0.16080295	0.12180844	down	1.23581	-1.23581	-0.305454	GLO1	Homo sapiens glyoxalase I (GLO1), mRNA [NM_006708]	AGTGTTTATTTTACAAAAGAGTAGGTACTCTTGAGAGCAATTCAAATCATGCTGACAAGG	Hs.268849
A_23_P129433	1.6840156E-4	4.310339E-5	up	2.18413	2.18413	1.12706	SLC9A5	Homo sapiens solute carrier family 9 member A5 (SLC9A5), transcript variant 1, mRNA [NM_004594]	CAGGTGACTTTCTAGGGATCAGCACCTGCCCTGTGTTTTGTACCTTGAACCTAAGATATA	Hs.439650
A_24_P916979	0.0026957726	0.0013468162	up	1.88632	1.88632	0.915574			TGAGGAAAGAAATACAGTCTGATTCAATTCTATATCCCTTGAGACTGGCTTGAAGTAGGA
A_23_P348257	0.0012937108	5.8774697E-4	down	1.44462	-1.44462	-0.530686	NUAK1	Homo sapiens NUAK family kinase 1 (NUAK1), mRNA [NM_014840]	GCCTGCTGTCTTGAGTACAAATGTGAATGATCGACTGACTGCTTGTTGCCAAACTGGAAA	Hs.524692
A_32_P157945	0.36163336	0.30326054	down	1.76718	-1.76718	-0.821446	DSP	Homo sapiens desmoplakin (DSP), transcript variant 1, mRNA [NM_004415]	AACCAAGCATTTTGGAATGAGTCTCCTTTAGTTTCAGAGTGTGGATTGTATAACCCATAT	Hs.519873
A_23_P334798	9.4646314E-4	4.1075668E-4	up	1.98654	1.98654	0.99026	LRRC2	Homo sapiens leucine rich repeat containing 2 (LRRC2), mRNA [NM_024512]	AGCCTTATGGACAATCCTATTGATAATGCCCAATGTGAAGATGGCAATGAAATAATGGAA	Hs.657345
A_23_P147431	0.7840519	0.74367875	down	1.11185	-1.11185	-0.152968	LYN	Homo sapiens LYN proto-oncogene, Src family tyrosine kinase (LYN), transcript variant 1, mRNA [NM_002350]	TGGGAAAGTATTCTGTACTCTTAGATGGATTCTCCACTCAGTTGCAACTTGGACTTGTCC	Hs.491767
A_24_P200219	2.4270387E-4	6.9894086E-5	up	2.47772	2.47772	1.30901	UPK1B	Homo sapiens uroplakin 1B (UPK1B), mRNA [NM_006952]	CTTAACAGTGGTTCAAATTTCCTTTCATACCTTGAAGTATGTGTTTAGTAGCCTCAATTC	Hs.271580
A_23_P12514	0.021462101	0.013288401	up	1.43047	1.43047	0.516492	RHOC	Homo sapiens ras homolog family member C (RHOC), transcript variant 1, mRNA [NM_175744]	ACCAGCACTTTATACACTTCTGGCTCACAGGAAAGTGTCTGCAGTAGGGGACCCAGAGTC	Hs.502659
A_24_P339611	0.01835565	0.011201693	up	1.40845	1.40845	0.494106	PDCD5	Homo sapiens programmed cell death 5 (PDCD5), mRNA [NM_004708]	ACCTTATACAGATGGCAAGATATGGACAACTAAGTGAGAAGGTATCAGAACAAGGTTTAA	Hs.443831
A_24_P119165	0.017968642	0.010941313	up	1.61421	1.61421	0.690825		ribosomal protein L14 pseudogene 3 [Source:HGNC Symbol;Acc:HGNC:36638] [ENST00000476715]	ATTGGTTGCAACTGTAGATGTTATTGATCAAAACAGGGCTTTGGTTGATGGACCTTGCAC
A_23_P386442	6.016626E-4	2.3830483E-4	up	2.17388	2.17388	1.12027	KIAA0087	Homo sapiens KIAA0087 lncRNA (KIAA0087), long non-coding RNA [NR_022006]	CTTAATGCTCTAGGGACCGTAGTGGGAGATTGTTACATTATTCTTTTCTAATCCTATTTG	Hs.69749
A_24_P261383	1.1264594E-4	2.631046E-5	up	2.17547	2.17547	1.12133	TAF1D	Homo sapiens TATA-box binding protein associated factor, RNA polymerase I subunit D (TAF1D), transcript variant 3, non-coding RNA [NR_146091]	AGAGGATATTACTGAAGAAGCTGCTTTGTCTAAAAAGAGAGCTACAAAAGCCAAAAATAC	Hs.355750
A_24_P406664	3.8936005E-8	3.1703666E-9	up	2.03696	2.03696	1.02642	RAD23B	Homo sapiens RAD23 homolog B, nucleotide excision repair protein (RAD23B), transcript variant 1, mRNA [NM_002874]	CCAGGAGCATTTTATTCAGATGTTAAATGAACCAGTTCAAGAAGCTGGTGGTCAAGGAGG	Hs.521640
A_24_P931583	0.01249317	0.0073241903	up	1.57416	1.57416	0.654583			AAAGCCTGGCTCCCATGCCAGGTGTTGATGCTGTCCTTCCACGCTTCTCTCCTCCTAAAG
A_23_P168836	0.053272463	0.03613292	down	1.40188	-1.40188	-0.487364	PTK2B	Homo sapiens protein tyrosine kinase 2 beta (PTK2B), transcript variant 1, mRNA [NM_173174]	AGGGGACTCTGGGCTATGGACACAGGGTGACGGTGACAAAGATGGCTCAGAGGGGGACTG	Hs.491322
A_24_P127425	0.5978103	0.5404049	up	1.12814	1.12814	0.173944		Tubulin alpha chain pseudogene [ENST00000506481]	CAAGTGTATGGCCTACTGCCTGTTGTACCACAGAGATGTACCCAAGGATGTCAATGCTGC
A_24_P127051	0.28887007	0.23507906	up	1.27569	1.27569	0.351275			TGGCGAATTTTCCTTCAGGATATCAAGAAACCAGACTGATGACTGGGATAGTGGGCTGAA
A_24_P109101	4.8515544E-4	1.7995131E-4	up	2.16575	2.16575	1.11487	TMPRSS11A	Homo sapiens transmembrane serine protease 11A (TMPRSS11A), transcript variant 1, mRNA [NM_182606]	ACACACAAGTGACTTATTACCGAAACTGGATTGCTTCAAAAACAGGCATCTAATTCACAA	Hs.450110
A_24_P152793	9.1343946E-20	3.5343458E-22	up	3.37318	3.37318	1.75411		heat shock protein family A (Hsp70) member 8 pseudogene 14 [Source:HGNC Symbol;Acc:HGNC:44929] [ENST00000552265]	TGGATGTCACTCCTCTTTCCCTTATTGAAACTGCTGGCAGAGTCACAACAGTCCTTGTTA
A_23_P258340	0.21867315	0.17159455	down	1.10838	-1.10838	-0.148455	PPIA	Homo sapiens peptidylprolyl isomerase A (PPIA), transcript variant 1, mRNA [NM_021130]	ATCTTGTCCATGGCAAATGCTGGACCCAACACAAATGGTTCCCAGTTTTTCATCTGCACT	Hs.356331
A_32_P22364	0.0034940196	0.0018004493	up	1.64745	1.64745	0.720239		JP 2014500723-A/192672: Polycomb-Associated Non-Coding RNAs. [LF385169]	AGTAGCTTCTTCTGGACTTCCAAAAAGATTGCTCGATTCTCCTCCTGGGGGCTTCATGGC
A_24_P500771	4.0591077E-4	1.4149043E-4	up	2.19001	2.19001	1.13094	lnc-RP11-298P3.4.1-1	Novel human gene mapping to chomosome 13. [AL049782]	GTACTTTTGATACCATGCACTTTTGGAAATTTTTTATTTTTTGAGAGCATGATACTTATT	Hs.687692
A_32_P156136	5.4113137E-25	6.0574898E-28	up	8.51991	8.51991	3.09084	NAA16	Homo sapiens N(alpha)-acetyltransferase 16, NatA auxiliary subunit (NAA16), transcript variant 1, mRNA [NM_024561]	CCAATTCGACTTCCATACATACTGCATGAGAAAGATGACCCTTCGTGCCTATGTTGACCT	Hs.512914
A_23_P322735	1.5000098E-4	3.7360624E-5	up	2.40798	2.40798	1.26782	TMC1	Homo sapiens transmembrane channel like 1 (TMC1), mRNA [NM_138691]	TGGTCGCCAGTAATAAGTATCCTGAGAGCCCAGAAAAGGTACACTTTGCCTTGCTGTTTA	Hs.670211
A_23_P164284	0.27261412	0.22017838	up	1.20453	1.20453	0.268465	CLDN7	Homo sapiens claudin 7 (CLDN7), transcript variant 1, mRNA [NM_001307]	AACCCTTTGATCCCTACCAACATTAAGTATGAGTTTGGCCCTGCCATCTTTATTGGCTGG	Hs.513915
A_32_P19135	0.6313941	0.5760647	down	1.09072	-1.09072	-0.125281	RAB4B	Homo sapiens RAB4B, member RAS oncogene family (RAB4B), mRNA [NM_016154]	ACTGGCAAATCATGTCTCCTTCATCAGTTCATTGAGAATAAGTTCAAACAGGACTCCAAC	Hs.631539
A_23_P115022	0.6082082	0.55143243	up	1.15865	1.15865	0.212447	TMEM125	Homo sapiens transmembrane protein 125 (TMEM125), transcript variant 2, mRNA [NM_144626]	TTGTGTATGGAAGGCGGGGCTCATGGCTGATTGGCAATAAAATGGCGGCTGCCGTTGTCA	Hs.104476
A_24_P936327	4.4765422E-4	1.620109E-4	up	2.17814	2.17814	1.1231		Homo sapiens cDNA FLJ40635 fis, clone THYMU2015825. [AK097954]	TATAGACATCTGTATACTTATCTTTAAATATTTCAATATGTACATCATTAACTGGTGTTA	Hs.686835
A_24_P892464	3.1968E-4	1.0248651E-4	up	1.98305	1.98305	0.987719		novel transcript [ENST00000451362]	GAGTGGCCATCACTGTCTCACCCCTCACGGGCAGGTGCTTCAGTGACTTACTCATGTGTA	Hs.553204
A_23_P128706	1.6852024E-4	4.313787E-5	down	1.46188	-1.46188	-0.547826	DYNC1H1	Homo sapiens dynein cytoplasmic 1 heavy chain 1 (DYNC1H1), mRNA [NM_001376]	AGGCCAGTGTGGTAACCTTACCTGTCTACCTGAACTTCACCCGTGCAGACCTCATCTTCA	Hs.614080
A_24_P346101	0.7023433	0.6525385	up	1.0665	1.0665	0.0928811	PRELID2	Homo sapiens PRELI domain containing 2 (PRELID2), transcript variant 3, mRNA [NM_138492]	CCAGACCTATGTTGAAGCTAAGCCGTATTTATAACAATGTTTAAGATTCTCAGAAATCAG	Hs.314261
A_24_P914088	0.22600895	0.1781485	down	1.23833	-1.23833	-0.308395		Q59GY2_HUMAN (Q59GY2) Ribosomal protein L4 variant (Fragment), partial (51%) [THC2527647]	AACCACTGAAAAACTTGAGAATCATGTTGAATGCTAAACCCATATGCAAGACCATGCGCC
A_23_P144384	1.12643254E-4	2.6301386E-5	down	3.34695	-3.34695	-1.74285	GALNT7	Homo sapiens polypeptide N-acetylgalactosaminyltransferase 7 (GALNT7), mRNA [NM_017423]	TACTGTAGGCTGCTTTGGAAATAATTCCCATATCCTTGCTTTGTAAGTTGGTAATATCAC	Hs.548088
A_24_P114334	3.314664E-4	1.0760377E-4	down	1.55007	-1.55007	-0.632337	RMND5A	Homo sapiens required for meiotic nuclear division 5 homolog A (RMND5A), mRNA [NM_022780]	CCTTCTCTGTGTTTTCTAAACTTACACTAAAGGATTCATCAAATCATCTTGTTCAGATGG	Hs.75277
A_24_P117138	1.9405776E-4	5.171186E-5	up	2.04789	2.04789	1.03414	ZNF626	Homo sapiens zinc finger protein 626 (ZNF626), transcript variant 2, mRNA [NM_145297]	ATGTTAGAGAACTACAGTAACCTGGTCTTCCTTGGTATTACTGTTTCTAAGCCAGACCTG	Hs.657001
A_23_P40527	1.8097632E-4	4.7220405E-5	up	2.43196	2.43196	1.28212	TBX1	Homo sapiens T-box 1 (TBX1), transcript variant A, mRNA [NM_080646]	AGATAGCGAGAAATATGCCGAGGAGAACTTCAAAACCTTTGTGTTCGAGGAGACACGATT	Hs.173984
A_32_P111873	0.0021095339	0.0010216079	up	1.87344	1.87344	0.90569		novel transcript [ENST00000513067]	GTGGTGCCATATGGGATTTGAAGTCGTTCTACTCATGCTCTGTTTTTCAATAAAGCTGCT	Hs.602583
A_24_P213396	0.29652053	0.24230793	up	1.09823	1.09823	0.135182		eukaryotic translation initiation factor 1 pseudogene 7 [Source:HGNC Symbol;Acc:HGNC:49620] [ENST00000487533]	TGTAATTGAGCATCCAGAATATGGAGAAGTAATTCAGCTACAGGGTGACAGGTGCAAGAA
A_23_P331992	0.0011003169	4.891755E-4	down	2.2069	-2.2069	-1.14202		novel transcript [ENST00000358073]	GCTTTTATCATTGCTTCCAAGAATTCAACAGGAACCACCATGACTTACTCAAGGACATCA	Hs.737037
A_23_P63896	0.8264899	0.7925397	up	1.09196	1.09196	0.126921	FAS	Homo sapiens Fas cell surface death receptor (FAS), transcript variant 1, mRNA [NM_000043]	ATGTCTATCCACAGGCTAACCCCACTCTATGAATCAATAGAAGAAGCTATGACCTTTTGC	Hs.244139
A_23_P48217	6.988211E-11	2.840303E-12	down	6.42037	-6.42037	-2.68266	APOLD1	Homo sapiens apolipoprotein L domain containing 1 (APOLD1), transcript variant 2, mRNA [NM_030817]	GAGTGGTTGTAGAAGTCTCCCTAAATCAGACATGTCAAGCAATCAGCCAACGTGGTGTAT	Hs.23388
A_24_P470794	1.0696395E-4	2.4707415E-5	up	2.45985	2.45985	1.29857			GGGGGCTCATCTTTGTGGAAGTTGATGGGGACGAATTCTGTCTGGGGCAAGCTGATGTTG
A_32_P2177	0.06980809	0.04859029	up	1.28557	1.28557	0.362408			TCTCCCTCTGGCCAGAGCCTCAGAGTGGGAAAGGGAATCCCTGGCCCCCAAGGAGGTTTT
A_23_P131846	5.346821E-23	8.457483E-26	up	100.136	100.136	6.64582	SNAI1	Homo sapiens snail family transcriptional repressor 1 (SNAI1), mRNA [NM_005985]	AACAATGTCTGAAAAGGGACTGTGAGTAATGGCTGTCACTTGTCGGGGGCCCAAGTGGGG	Hs.48029
RC4	3.1765286E-4	1.0155028E-4	up	2.26035	2.26035	1.17654		Unknown
A_24_P941845	0.0013326099	6.084352E-4	up	1.72869	1.72869	0.789679	GMPPB	GDP-mannose pyrophosphorylase B [Source:HGNC Symbol;Acc:HGNC:22932] [ENST00000308375]	CTCATCGGCACTGATATAATCCGCATCTGGGGAGTGGTAGGTAGTGTCAAGTCAGAGGTA
A_23_P344194	0.0012166202	5.4854935E-4	up	2.11442	2.11442	1.08027	CCDC184	coiled-coil domain containing 184 [Source:HGNC Symbol;Acc:HGNC:33749] [ENST00000316554]	TTTACCTGGAAATTAAGGAATTGGGGGTATTTTGTTCTGGCAACAGGAAATTTACCCTTC	Hs.251699
A_24_P936155	0.001598989	7.4760604E-4	up	1.99804	1.99804	0.998584		DKFZp566A1924_s1 566 (synonym: hfkd2) Homo sapiens cDNA clone DKFZp566A1924 3', mRNA sequence [AL038125]	CAGAGAAACATACACATGCAAAAAACTATTTTAATATAAATATGGAAATAAAAAACAACT	Hs.658420
A_32_P71736	0.16237387	0.12308929	down	1.18987	-1.18987	-0.250802	PIGH	Homo sapiens phosphatidylinositol glycan anchor biosynthesis class H (PIGH), transcript variant 1, mRNA [NM_004569]	AGAGCAGGTGACTGGAAATCTAACTCAGTATATTTCCACGTATTATAGTGTTTTCCTTGT	Hs.553497
A_23_P69491	0.404501	0.34400254	up	1.08767	1.08767	0.121241	RHOA	Homo sapiens ras homolog family member A (RHOA), transcript variant 1, mRNA [NM_001664]	ATGCAGCTGTGGCAGAGTTACAGTTCTGTGGTTTCATGTTAGTTACCTTATAGTTACTGT	Hs.247077
A_24_P110172	0.0047506727	0.0025283399	up	1.99101	1.99101	0.993498			TTATACGACATTGCTAATGATATGTACAAGCCATCGCTAATGAGGACACTGTATATGACA
A_23_P39605	0.0045354026	0.0024023696	up	1.91633	1.91633	0.938347	SULT1C4	Homo sapiens sulfotransferase family 1C member 4 (SULT1C4), transcript variant 1, mRNA [NM_006588]	ACTGTGTTTGCTCTTATTCACTCTACTAAAAAATTATTTTAAAAGGCTGGAGGCAAGGTG	Hs.312644
A_32_P218228	0.9263058	0.90982777	up	1.01704	1.01704	0.0243805	PHETA2	Homo sapiens PH domain containing endocytic trafficking adaptor 2 (PHETA2), mRNA [NM_001002034]	AGGGGCTTGTAGCTTTTTTACGTCAACGAAATGCCCTCCTGTACTCTGTCTTCAGCAGCC	Hs.368312
A_23_P111712	0.102510564	0.074135125	up	1.28283	1.28283	0.359334	MTERF1	Homo sapiens mitochondrial transcription termination factor 1 (MTERF1), transcript variant 3, mRNA [NM_001301135]	ATTACTTTGGAGGGCCTAATATAATTGTAGGGATCTTTAAAAGTTGAAGAGGGAGGCAAA	Hs.532216
(+)E1A_r60_a22	1.8071838E-9	1.0598674E-10	up	4.08334	4.08334	2.02975		Unknown
A_24_P242299	0.0031746943	0.0016165114	down	2.0048	-2.0048	-1.00346	ZRANB2	Homo sapiens zinc finger RANBP2-type containing 2 (ZRANB2), transcript variant 2, mRNA [NM_005455]	GACTTTTTGAAAGTCTACCTTCTAAATTGCCCCGACGATCTAGATTCTACATGTTACCAT	Hs.194718
A_24_P58579	0.23850487	0.18924029	up	1.2154	1.2154	0.28143	TPM3	Homo sapiens tropomyosin 3 (TPM3), transcript variant Tpm3.7, mRNA [NM_001043352]	TCCAGGAGGAGTTAGCCAAACAACAACAACAAAAAATGTGCTGTTCAAGTTTTCAGCTTT	Hs.644306
A_23_P55099	4.0594608E-4	1.4154224E-4	up	1.90536	1.90536	0.930063	PRKCA	Homo sapiens protein kinase C alpha (PRKCA), mRNA [NM_002737]	ACAGCCCGTCTTAACACCACCTGATCAGCTGGTTATTGCTAACATAGACCAGTCTGATTT	Hs.531704
A_32_P19724	5.399741E-4	2.0669682E-4	up	2.14995	2.14995	1.1043	WNT2	Wnt family member 2 [Source:HGNC Symbol;Acc:HGNC:12780] [ENST00000647844]	ACTGAAACTCTCAATTATCTGAGGCTTTTAAGGGGAATATATGGCACAAATTAGCCAAAA
A_23_P342585	5.6497793E-4	2.1915528E-4	up	2.16379	2.16379	1.11356	RIMS1	regulating synaptic membrane exocytosis 1 [Source:HGNC Symbol;Acc:HGNC:17282] [ENST00000370419]	TACCTTGAAATTTAATACACACAGCATATTAAAGTCATGTTCTAAAGAAATCTGTATGTT
A_23_P1871	7.532798E-4	3.142392E-4	up	2.02544	2.02544	1.01823	OR9G1	olfactory receptor family 9 subfamily G member 1 [Source:HGNC Symbol;Acc:HGNC:15319] [ENST00000642097]	CAGAGTTACCATTGTGCTTTATCGTGATCAGTCCCCTTCTTGACACGTGAGAGTTACAGA
A_32_P99019	1.0020792E-6	1.1721305E-7	up	3.58789	3.58789	1.84313	FMR1NB	Homo sapiens FMR1 neighbor (FMR1NB), mRNA [NM_152578]	AGAGCAGAGGGGACTGTCTCAGCCATGCAAACCTCATGGAGCATTTTGGAAAGTTAAAAA	Hs.128580
A_32_P105747	6.0102344E-4	2.3797854E-4	up	2.12062	2.12062	1.08449			TTACTGCAGTTTAAGACAGATTGCCTTTGTCCAACCTTTCCGTGTTTGCCAAGTAAATAG
A_24_P161581	0.045787625	0.030570395	up	1.28373	1.28373	0.360345	SHISA7	Homo sapiens shisa family member 7 (SHISA7), mRNA [NM_001145176]	TCTCGCATCTGCCCCCGTCCTACGAGGCTGCCGTGAAATCCGAGCTGAACCGCTACTCTT	Hs.6664
A_23_P211007	9.418234E-18	5.844425E-20	down	8.4227	-8.4227	-3.07428	NRIP1	Homo sapiens nuclear receptor interacting protein 1 (NRIP1), mRNA [NM_003489]	TGGACATGACGTCTGTGGTTTAAGCTTTGTGAAAGAATGTGCTTTGATTCGAAGGGTCTT	Hs.155017
A_23_P52903	0.015586138	0.009362758	down	1.45775	-1.45775	-0.543746	VPS26B	Homo sapiens VPS26, retromer complex component B (VPS26B), mRNA [NM_052875]	CTGCACATTGAATTTGAGTACAATAAATCCAAATACCACTTGAAAGATGTCATTGTAGGG	Hs.334684
(+)E1A_r60_a104	1.4849023E-4	3.6878057E-5	up	2.47851	2.47851	1.30947		Unknown
A_23_P156198	0.35712516	0.29897597	up	1.13283	1.13283	0.179937	JADE2	Homo sapiens jade family PHD finger 2 (JADE2), transcript variant 3, mRNA [NM_015288]	CTGAGACTGATGGCTACTTCTCTGATGGGGAGATGAGCGACTCAGATGTAGAGGCCGAGG	Hs.732155
A_23_P144179	0.831971	0.79892945	up	1.04023	1.04023	0.0569047	CPOX	Homo sapiens coproporphyrinogen oxidase (CPOX), mRNA [NM_000097]	AATTTAATCTGCTGTATGATCGGGGCACAAAGTTTGGCCTCTTCACTCCAGGATCCAGAA	Hs.476982
A_23_P27180	0.98558676	0.9824688	up	1.00394	1.00394	0.00567526	NSRP1	Homo sapiens nuclear speckle splicing regulatory protein 1 (NSRP1), transcript variant 1, mRNA [NM_032141]	CTGGAACCTGCTGCGTAAAACCATAAAGGAGTGTGTTACCAGTAGTTTGGAGGGCATTTT	Hs.462663
A_24_P288779	3.0458032E-4	9.5936106E-5	up	2.29642	2.29642	1.19939	XAGE5	Homo sapiens X antigen family member 5 (XAGE5), mRNA [NM_130775]	CCTCAACAAGAAGAACCACCAACTGAAAGTCAGGATCATACACCTGGTCAGAAGAGAGAA	Hs.356874
A_23_P7412	6.2446407E-4	2.5011986E-4	up	2.19782	2.19782	1.13607	BTNL8	Homo sapiens butyrophilin like 8 (BTNL8), transcript variant 1, mRNA [NM_024850]	TGAAGAACCGTCAGGAATTCCCATCTCACAGGCTGTGGTGTAGATTAAGTAGACAAGGAA	Hs.189109
A_24_P42001	1.3826866E-6	1.6729656E-7	up	2.60785	2.60785	1.38286		immunoglobulin superfamily member 3 (IGSF3) pseudogene [ENST00000635891]	GAGAATATGAATGCCACACACCCAGCACCGATAAGCAATACTTTGGGAGTTACAGTGCAA	Hs.742352
A_23_P168909	3.1765286E-4	1.0154382E-4	down	2.69276	-2.69276	-1.42909	ZFPM2	Homo sapiens zinc finger protein, FOG family member 2 (ZFPM2), transcript variant 1, mRNA [NM_012082]	GGCTTTGCATTTGTATGTAGCTGTATGTTTCCGTCCATTTTCTTAATCCTGAACCTGTAT	Hs.431009
A_32_P138366	0.280397	0.22720803	up	1.21788	1.21788	0.284368		ALU4_HUMAN (P39191) Alu subfamily SB2 sequence contamination warning entry, partial (4%) [THC2714978]	AAGTAATTCTGCCCCTCCTCCTTACATGGATAACTGATCTACCTTTAGAAGGCCTACAAA
A_23_P254353	0.17252688	0.13165078	up	1.32449	1.32449	0.405434	NOXA1	Homo sapiens NADPH oxidase activator 1 (NOXA1), transcript variant 1, mRNA [NM_006647]	ATGGCTGGAGGGCCACTGTGACGGCCGCATCGGCATCTTCCCCAAGTGCTTCGTGGTCCC	Hs.495554
A_24_P109432	1.981157E-4	5.3191798E-5	up	1.65171	1.65171	0.72396	NBEAL1	Homo sapiens neurobeachin like 1 (NBEAL1), mRNA [NM_001114132]	CTTTGCAGAAATCTATCAAATGTGGAAGAAATTGGGACTTGCTCGTACATTAATTATGTC	Hs.648846
A_23_P152995	3.9679133E-5	7.5325947E-6	up	2.24261	2.24261	1.16518	SLC6A4	Homo sapiens solute carrier family 6 member 4 (SLC6A4), mRNA [NM_001045]	TGCTGGAATCTACTAGAACCTTCTAATCCATGTGCTGCTGTGGCATCAGGAAAGGAAGAT	Hs.29792
A_23_P135669	0.24099101	0.19148268	up	1.29385	1.29385	0.371671	SLCO5A1	Homo sapiens solute carrier organic anion transporter family member 5A1 (SLCO5A1), transcript variant 1, mRNA [NM_030958]	TTGGTTGAATTGAAAATGGCGACTTGAGAAACAACTGTGCCTTCTTTTCTTTCTTTCTTT	Hs.443609
A_32_P138939	7.664961E-4	3.209573E-4	up	2.16065	2.16065	1.11147			TGGCTGGCTGATGATATGCCATCAAAGCAGGAAAAAACTTGTTTACTGAGCTCCTTGAGG
A_32_P3214	0.09312667	0.06674308	down	1.81406	-1.81406	-0.85922	GXYLT2	glucoside xylosyltransferase 2 [Source:HGNC Symbol;Acc:HGNC:33383] [ENST00000389617]	CCCACGGGGATCTGGCTTAATCCCTAGTTGCTCATATAGTTGGTATCAGCATAGCAATAT
A_32_P849727	2.3156422E-4	6.564358E-5	up	2.42706	2.42706	1.27921		Homo sapiens cDNA FLJ25155 fis, clone CBR07976. [AK057884]	AATGTTGATGTAAATAATTGTATTATATTGCTTAAGTATGAACAAAAATAAGACTTGACA	Hs.507948
A_24_P419058	2.2942449E-4	6.4852014E-5	up	2.45953	2.45953	1.29838	ADGRV1	adhesion G protein-coupled receptor V1 [Source:HGNC Symbol;Acc:HGNC:17416] [ENST00000504142]	TATTTTTGTACTTTGTAATTTGGAAAGATAATTTTTAAACTATATGTAAAGTTATTGAAC	Hs.591777
A_24_P289366	1.4972262E-4	3.7266294E-5	down	2.40795	-2.40795	-1.2678	CERS6	Homo sapiens ceramide synthase 6 (CERS6), transcript variant 2, mRNA [NM_203463]	ACCTCATTGTTATTTGGCCTAAGTAAAAAGTCAGATTTCATTTCCATTTACCTGAGTTCG	Hs.743222
A_24_P355246	0.56293553	0.5038783	down	1.2273	-1.2273	-0.295488	PCSK5	Homo sapiens proprotein convertase subtilisin/kexin type 5 (PCSK5), transcript variant 2, mRNA [NM_006200]	TACAAAGTTTGGAGACTCAACAAATGCTCTAACCTTCTAGAGACAAAAGTCCTATTTCTG	Hs.368542
A_32_P119736	8.217111E-4	3.4847684E-4	up	2.06459	2.06459	1.04585		O63611_BALCA (O63611) NADH dehydrogenase subunit 2, partial (5%) [THC2649856]	TCTGGAGTAGTAGTCTAAAGCTCAGAAGAGTGACAATCAGGCTTAGTGGCAATCAGGCTT
A_32_P64263	9.409013E-12	3.0292565E-13	up	2.12607	2.12607	1.08819			TAGAAGAAACTTGGCCGTAAGGTTTGGGATCTGTGCTCAAACTACACATGCAATGAGGAC
A_24_P938352	0.060585354	0.04159576	down	2.02544	-2.02544	-1.01824	CPM	Homo sapiens carboxypeptidase M (CPM), transcript variant 1, mRNA [NM_001874]	TGTTTTGCAAACGTTCTAGGAGATGTGAGAGAAAATATGTAACCACATCTTAGTGGCCCA	Hs.654387
A_23_P165408	8.329002E-4	3.5391113E-4	down	1.86469	-1.86469	-0.898933	KLHL23	Homo sapiens kelch like family member 23 (KLHL23), mRNA [NM_144711]	AAAGAATGCAGGGTTTGAAGTTCCTTACCTGATAATTGTGTCTGGCACATGATAGGGGAT	Hs.655150
A_23_P131771	0.7794781	0.73871446	up	1.05056	1.05056	0.0711654	TPD52L2	Homo sapiens TPD52 like 2 (TPD52L2), transcript variant 1, mRNA [NM_199360]	CAGCTTTAGCCTCATAGAATATTATTTCTTTGGACTCAAGCTGAAATACAAGCCTTACAT	Hs.473296
A_24_P313262	1.3872415E-7	1.3057821E-8	down	3.11081	-3.11081	-1.63729	ARPP19	Homo sapiens cAMP regulated phosphoprotein 19 (ARPP19), transcript variant 3, mRNA [NM_006628]	TTAGGGCTAATGAGTCATTGTTCCTTAATATCGTTTTCAATATGCCACAATTTAGGACAC	Hs.512908
A_24_P542797	4.4865953E-4	1.624839E-4	up	2.15747	2.15747	1.10934	ARLNC1	Homo sapiens androgen receptor regulated long noncoding RNA 1 (ARLNC1), transcript variant 1, long non-coding RNA [NR_131947]	TGTAGTGTGATATTTGACATTCGTGATCATCTAGAGATGTACAGAAAAGGTGAATCTGTG	Hs.125350
A_24_P283000	0.0029941355	0.0015147369	up	1.44561	1.44561	0.531682	DVL3	Homo sapiens dishevelled segment polarity protein 3 (DVL3), mRNA [NM_004423]	TACCATCCCTAATGCTTTCATCGGCTCAGATGTGGTGGACTGGCTGTACCACAATGTGGA	Hs.388116
A_23_P6201	1.8475075E-4	4.852894E-5	up	2.24308	2.24308	1.16548	LIPI	Homo sapiens lipase I (LIPI), transcript variant 2, mRNA [NM_198996]	ACACATGTACGCCAAAGAACACATAAGATGCCTTCTTCCATCAAATGCACTTGCTTGTGA	Hs.139907
A_23_P104199	0.038042646	0.024939304	down	1.32201	-1.32201	-0.402728	ITGB1	Homo sapiens integrin subunit beta 1 (ITGB1), transcript variant 1E, mRNA [NM_133376]	TGCAACCCCAACTACACTGGCAGTGCATGTGACTGTTCTTTGGATACTAGTACTTGTGAA	Hs.643813
A_23_P210100	0.43306595	0.3719627	up	1.35733	1.35733	0.440767	CYP26B1	Homo sapiens cytochrome P450 family 26 subfamily B member 1 (CYP26B1), transcript variant 1, mRNA [NM_019885]	TTTGTTTTGATATGAAACTGGTACCGTGTGAGTGTTTTTGCTGTCGTGGTTTTAATCTGT	Hs.91546
A_23_P84929	2.9311457E-4	9.058141E-5	up	1.8921	1.8921	0.919985	SLC38A5	Homo sapiens solute carrier family 38 member 5 (SLC38A5), mRNA [NM_033518]	AGGCCCTGTGCTTTGGAGTCCTGGGAGTCCTCTTCATGGCCGTCAGTCTAGGCTTTATGT	Hs.195155
A_23_P93623	0.43752307	0.37638777	up	1.08864	1.08864	0.122522	ATP6V1F	Homo sapiens ATPase H+ transporting V1 subunit F (ATP6V1F), transcript variant 1, mRNA [NM_004231]	TTCCCACTCCATTAAGAGGCTAGGTGAGGCGCTTCTAGGTTGCTGGGGCTCTGCTGGTTA	Hs.78089
A_23_P88643	2.247535E-4	6.2985455E-5	up	2.26238	2.26238	1.17784	OR4N4	Homo sapiens olfactory receptor family 4 subfamily N member 4 (OR4N4), mRNA [NM_001005241]	TTCTGAAGGGAAGAACAAGGCCATGTCCACGTGCACCACTCGTGTCATTATTATACTTCT	Hs.525666
A_23_P24104	0.69634503	0.645915	up	1.15344	1.15344	0.205948	PLAU	Homo sapiens plasminogen activator, urokinase (PLAU), transcript variant 1, mRNA [NM_002658]	CTGTGACCAGCACTGTCTCAGTTTCACTTTCACATAGATGTCCCTTTCTTGGCCAGTTAT	Hs.77274
A_24_P93371	0.5558014	0.49640465	down	1.07066	-1.07066	-0.098494	COMMD4	Homo sapiens COMM domain containing 4 (COMMD4), transcript variant 3, mRNA [NM_001284378]	AGTTTCATCCTCTCCGGTGCGGCCAAGCACAGTGTCGATGGCAAATCCTTGGCCAGTGAA	Hs.351327
A_24_P80532	0.51943713	0.45866147	up	1.12683	1.12683	0.172266	CCNG2	Homo sapiens cyclin G2 (CCNG2), mRNA [NM_004354]	AACCATCTGTATTAGCCTTGTGCCTTCTCAATTTGGAAGTGGAAACTTTGAAATCTGTTG	Hs.740456
A_23_P144746	0.0011211006	4.997796E-4	up	1.99112	1.99112	0.993583	ZNF454	Homo sapiens zinc finger protein 454 (ZNF454), transcript variant 2, mRNA [NM_182594]	TGTATGGAAGACCTTTGAGACTGAGTAGATGAATTATTGAATGTGAGATAATCCGTTCTA	Hs.259441
A_24_P37946	1.0063847E-11	3.274369E-13	down	2.91808	-2.91808	-1.54502	SLC30A5	Homo sapiens solute carrier family 30 member 5 (SLC30A5), transcript variant 1, mRNA [NM_022902]	TTGTCAACTCACAGTTGAATTCTCTGCCTATGTAGGTAACTTTTTTCTAATTTCTGGAAC	Hs.631975
A_23_P216080	0.022989929	0.014335628	down	1.27296	-1.27296	-0.348191	HOOK3	Homo sapiens hook microtubule tethering protein 3 (HOOK3), mRNA [NM_032410]	CTTGAATACATTGGCAGAGGTGCTAATCACATCTTCCCTAAGGCACCTGGAAGAATTATT	Hs.162852
A_24_P344711	6.537262E-9	4.351687E-10	down	1.83041	-1.83041	-0.872167	AGPAT3	Homo sapiens 1-acylglycerol-3-phosphate O-acyltransferase 3 (AGPAT3), transcript variant 1, mRNA [NM_020132]	TCCCATAGAAGTTCCCTCCCTTTGAAATTAATATATAATGTATAAATTCTGCACTGAGCC	Hs.248785
A_23_P211436	0.038333222	0.025143787	down	1.31294	-1.31294	-0.392796	SF3A1	Homo sapiens splicing factor 3a subunit 1 (SF3A1), mRNA [NM_005877]	AGTGCTATGTGGCTTCTCTTTGAGGATTTTTGGGTTTTGTAACTAAATTCTTGCTGCCCT	Hs.406277
A_23_P216812	3.965627E-6	5.4264035E-7	up	3.67256	3.67256	1.87679	CDKN2B	Homo sapiens cyclin dependent kinase inhibitor 2B (CDKN2B), transcript variant 1, mRNA [NM_004936]	GCAGCGTGGGAAAGAAGGGAAGAGTGTCGTTAAGTTTACGGCCAACGGTGGATTATCCGG	Hs.72901
A_23_P18806	2.7756396E-4	8.398584E-5	down	1.43514	-1.43514	-0.521196	YIPF5	Homo sapiens Yip1 domain family member 5 (YIPF5), transcript variant 1, mRNA [NM_001024947]	AGTATGACAGGTGTTTCATTTGGTTGTGTGGCAAGTGTCCTTGGATATTGTCTTCTGCCC	Hs.372050
(+)E1A_r60_a107	4.8135745E-11	1.866017E-12	up	4.65732	4.65732	2.2195		Unknown
A_23_P342934	2.9259068E-6	3.8506082E-7	up	2.15025	2.15025	1.1045	TLE3	Homo sapiens TLE family member 3, transcriptional corepressor (TLE3), transcript variant 1, mRNA [NM_005078]	GAGGGGGGAAAGTGTATAAACCTACAGGGTTGTGAGTCTGAAAAGAGGATCCCCCTCACC	Hs.287362
A_32_P124773	0.077772915	0.054702032	down	1.21024	-1.21024	-0.275288		novel transcript, antisense to SSR3 [ENST00000661961]	TCAATCTCCATATTTCAGTTAACTTCAAACCTTGTTTCAAATTATCCTTTCCAAGTTTCA	Hs.740832
A_32_P175098	0.006466574	0.0035515565	down	1.37884	-1.37884	-0.463459		keratin 8 pseudogene 3 [Source:HGNC Symbol;Acc:HGNC:31056] [ENST00000519669]	TGGTTGTGAAGAAGATCGAGACATGTGATGGGAAGCTGGTGTCCGAGTCCTCTGACATCC
A_24_P785853	9.0913386E-7	1.0519873E-7	up	2.48973	2.48973	1.31599		novel transcript, antisense to AP1AR [ENST00000562919]	TAGATATAAGATGTGGTTTAGTAGACACCTCGTCCAGTGGATAGGAGGATGCTCTCATGG	Hs.147878
A_23_P96990	0.0014880676	6.894077E-4	up	1.47058	1.47058	0.556388	NVL	Homo sapiens nuclear VCP like (NVL), transcript variant 1, mRNA [NM_002533]	TGAAGCTGAAGATTCTTCCCATCTGGCCAGCCTTGTGTGAAAATGCCTTCTTCCTCTTTA	Hs.497867
A_24_P578437	9.433715E-4	4.092083E-4	up	2.05281	2.05281	1.0376		major histocompatibility complex, class II, DP beta 1 (HLA-DPB1) pseudogene [ENST00000614787]	GTCCACCAACATGATTCATAATGAGACTAGACCTTCCAGATCCCAGTGATGCTGGAAATG
A_23_P410746	2.7639566E-5	4.933595E-6	up	2.01863	2.01863	1.01338	LMTK2	Homo sapiens lemur tyrosine kinase 2 (LMTK2), mRNA [NM_014916]	AGGCAGTCACGTTTTTCGATGATGTCACAGTCTACCTGTTTGACCAGGAGACCCCAACCA	Hs.444179
A_24_P569812	7.020148E-4	2.8913928E-4	up	2.12779	2.12779	1.08936			AGATTACAGAAGTCTTTTTAGCCCATATCATAAATAAAATAGTTCTGAATTTTTCGTATG
A_24_P99090	0.9097905	0.8903518	down	1.02043	-1.02043	-0.0291775	CKAP2	Homo sapiens cytoskeleton associated protein 2 (CKAP2), transcript variant 1, mRNA [NM_018204]	CCAGTTCTTCTCAAGGTATAATAAGAAATAAGACTCTATCAAGATCCATAGCATCTGAAG	Hs.444028
(+)E1A_r60_1	8.9054965E-11	3.7188408E-12	up	3.16495	3.16495	1.66218		Unknown
A_32_P154561	3.788156E-4	1.2911424E-4	up	2.12532	2.12532	1.08768	NFIA	nuclear factor I A [Source:HGNC Symbol;Acc:HGNC:7784] [ENST00000603233]	GTTATGGCTGTGTGTGTAATTATTTAAAATAAAGCCAAAATCATGTTTGAGAAAAGAATG
A_24_P153880	0.09887139	0.07125968	down	1.2478	-1.2478	-0.319388	GOLGA6L9	Homo sapiens golgin A6 family like 9 (GOLGA6L9), transcript variant 1, mRNA [NM_198181]	GTCAAAGTGTCATGAGGAAAGTGTCTATACAATCACAGAGTTATATTTCCTCACAAAGTT	Hs.498322
A_23_P68773	3.9145377E-4	1.3483143E-4	up	2.31138	2.31138	1.20875	ADA2	Homo sapiens adenosine deaminase 2 (ADA2), transcript variant 3, mRNA [NM_001282225]	GATTTACACAAACCAAAATGTTGTCTGGTCGAAATTTGAAACCATCTTCTTCACCATCTC	Hs.170310
A_23_P107750	0.007472975	0.0041613923	up	1.79789	1.79789	0.846306	S1PR5	Homo sapiens sphingosine-1-phosphate receptor 5 (S1PR5), transcript variant 1, mRNA [NM_030760]	CTTGTTCTTTTTACATAAAGGAATTTGTAGGAAATGCAGCCAAAGGTGCAGTCGGAAAAG	Hs.501561
A_24_P50950	2.4196183E-8	1.8524126E-9	up	3.69227	3.69227	1.88451	CCDC88B	coiled-coil domain containing 88B [Source:HGNC Symbol;Acc:HGNC:26757] [ENST00000492980]	TCAGGGAGCTCACAGGACAGTCAGGATAGAGGCAAGAAAACAGGTGACAATAACTAGGTG	Hs.98564
A_32_P163247	0.022172038	0.013773825	up	1.59547	1.59547	0.673982	CD8A	Homo sapiens CD8a molecule (CD8A), transcript variant 1, mRNA [NM_001768]	CAAACATGCACTTCCTTGCTTAAGGTATGGTACAAGCAATGCCTGCCCATTGGAGAGAAA	Hs.85258
A_24_P471242	0.8125982	0.7766549	up	1.03566	1.03566	0.0505535			GATTGAGAAGAGCACCACAGTGGTCACAACGCCGTCTGCCAAGACGTACAGTCCAGTCCT
A_32_P209472	9.796596E-16	1.10141076E-17	up	7.10694	7.10694	2.82923	KMT2C	Homo sapiens lysine methyltransferase 2C (KMT2C), mRNA [NM_170606]	GCTTCCAGATGCCATTGATATCCAAGCCTTATTTGATTCTACAGGCACTTGTTGGGCTCA	Hs.647120
A_32_P221907	3.4174262E-4	1.1214644E-4	up	2.15276	2.15276	1.10619	TSBP1	Homo sapiens testis expressed basic protein 1 (TSBP1), transcript variant 1, mRNA [NM_006781]	CAGATACAAACCATATCCCAGCCATTGCCTAAACAGATTACAATTATAAAATCCCTTTCA	Hs.567414
A_24_P222000	4.3523597E-4	1.556525E-4	up	2.24269	2.24269	1.16523	RIMS2	Homo sapiens regulating synaptic membrane exocytosis 2 (RIMS2), transcript variant 2, mRNA [NM_014677]	AGGTTGCAAAGGTCAAAGAGAATAAGTGATAGTGAAGTCTCTGACTATGACTGTGATGAT	Hs.655271
A_23_P24784	6.680364E-5	1.3967753E-5	up	2.78519	2.78519	1.47778	TNNI2	Homo sapiens troponin I2, fast skeletal type (TNNI2), transcript variant 1, mRNA [NM_003282]	GGAGCGGGACCTGCGAGACGTGGGTGACTGGAGGAAGAACATCGAGGAGAAGTCTGGCAT	Hs.523403
A_23_P111995	0.5418103	0.48185816	down	1.3332	-1.3332	-0.414889	LOXL2	lysyl oxidase like 2 [Source:HGNC Symbol;Acc:HGNC:6666] [ENST00000389131]	TGACTCATCTTCCTGTTGTTCCAATTCTGTGGGTTTTTGATTCAACGGTGCTATAACCAG	Hs.626637
A_23_P142447	2.1996474E-4	6.105998E-5	up	2.31961	2.31961	1.21388	MYO1F	Homo sapiens myosin IF (MYO1F), transcript variant 2, mRNA [NM_001348355]	ATTTCTGTGTGTGTCAAAGGGGACTAACAGCAGAATCTACCTCCCAACTGCCATGTGATT	Hs.465818
A_23_P385192	2.952174E-4	9.154017E-5	up	2.31307	2.31307	1.20981	NPSA	Homo sapiens prostate-specific antigen mRNA, complete cds. [AF527974]	CTTCTATGTGTAGAGAGTGACATAAGTATAGACCTAGAAGGGTACGGTATGGGGTGTACA	Hs.687023
A_23_P94683	0.67566997	0.6233172	up	1.06556	1.06556	0.0916149	NFX1	Homo sapiens nuclear transcription factor, X-box binding 1 (NFX1), transcript variant 1, mRNA [NM_002504]	ATGATGGTAGGAAATATAGAGAGCAAGTTCTTCTGCCAGGGTCACACTGTGGTCTCTGAA	Hs.413074
A_23_P155179	0.04679192	0.031312875	up	1.4751	1.4751	0.560812	ISY1	Homo sapiens ISY1 splicing factor homolog (ISY1), transcript variant 1, mRNA [NM_001199469]	CCTTGCTACTTGTCTGTGCCCAAAGGCCCTAGAGGGTCCTAGATGTGGGACAAGGTCTCA	Hs.512661
A_23_P74278	5.321632E-4	2.0256812E-4	down	3.9882	-3.9882	-1.99574	PDE4B	Homo sapiens phosphodiesterase 4B (PDE4B), transcript variant d, mRNA [NM_001037341]	GGAAACACTACATTTGCTCACAGATGATTCTTCTGAATGCTCCCGAACTACTGACTTTGA	Hs.198072
A_23_P46549	2.5719858E-4	7.5676835E-5	up	2.30743	2.30743	1.20629	F13B	Homo sapiens coagulation factor XIII B chain (F13B), mRNA [NM_001994]	GAATGCAATGTGACAGAGGGCAGTTAAAATATCCAAGATGTATTCCAAGACAAAGCACTC	Hs.435782
A_23_P68714	4.5318075E-4	1.6456241E-4	up	2.25853	2.25853	1.17538		Homo sapiens putative peroxisome microbody protein 175.1 mRNA, complete cds. [AF050199]	TAATTGATGGCAATGTATTTAATAGCGAGGATCAGTGAGGAAATGAATTAAAGAGGTTCC
A_32_P1192	1.4758348E-13	2.9342153E-15	up	4.10881	4.10881	2.03872	COQ10B	Homo sapiens cDNA FLJ38990 fis, clone NT2RI2008455. [AK096309]	ACTTCGCTTTGATTTACTTGTTTTGGTGATCAGTCATCAAGTCCAGACTTCTTGTTCCCT	Hs.606592
A_24_P931250	0.0010776836	4.7764464E-4	up	1.83066	1.83066	0.87236	ALOX15	Human 12-lipoxygenase mRNA, partial cds. [M95923]	AAACGGCACCTCCTTCAGGATGACGCGTGGTTCTGCAATTGGATCTCCGTGCAGGGTCCG
A_24_P324141	3.880162E-5	7.3254073E-6	up	1.90285	1.90285	0.92816	MUC5B	Homo sapiens mucin 5B, oligomeric mucus/gel-forming (MUC5B), mRNA [NM_002458]	AGCACCACGGCCACGACACCCACAGTCACCAGCTCCAAAGCCACTCCCTTCTCCAGTCCA	Hs.523395
A_24_P944788	5.967329E-4	2.357569E-4	up	2.15952	2.15952	1.11071	HGF	Homo sapiens hepatocyte growth factor (HGF), transcript variant 1, mRNA [NM_000601]	TATTCCTGTGAATATTTCTTGTTGGTACCAATGGTACTGTACAAAGTGAATGTTATAGCC	Hs.396530
A_24_P697573	5.920007E-5	1.2114311E-5	up	2.18805	2.18805	1.12964			AGGGAGCCCTTGATTTGAAGATGGATCCCCTGAGGCCCTTTCCTTCATCTAGCAACAGAG
A_23_P256297	0.34148315	0.28422415	up	1.15241	1.15241	0.204651	RRP1B	Homo sapiens ribosomal RNA processing 1B (RRP1B), mRNA [NM_015056]	ATTTCTTCTGAGGAGCAGCAGAGTCCCTTGTAAAAGACTGCTTTTGTACAGAATGCGCTA	Hs.565725
A_23_P388331	0.229124	0.18098304	up	1.69513	1.69513	0.761392	BAGE	Homo sapiens B melanoma antigen (BAGE), mRNA [NM_001187]	ATTAAAATCTGAGGGATCATTGCCAGAGATTGTTGGGGAGGGAAATGTTATCAACGGTTT	Hs.545789
A_24_P925966	6.267883E-11	2.5030043E-12	up	8.93523	8.93523	3.15951		novel transcript [ENST00000648110]	GCTACTTATAGTTTCTGAAGAACCAAGTTATATAGAAAGAAGAAGAAGGTAAAGGCTGTG
A_24_P318319	0.15986483	0.12100834	up	1.24947	1.24947	0.321313	MED6	Homo sapiens mediator complex subunit 6 (MED6), transcript variant 2, mRNA [NM_005466]	AGTCAGACCTAAAGCCAAAAGGAAAGAAGAACCAAGCTCTATTTTTCAGAGACAACGTGT	Hs.497353
A_24_P213187	3.0230315E-4	9.486285E-5	up	2.45377	2.45377	1.295		ribosomal protein L4 (RPL4) pseudogene [ENST00000512696]	AGAAGTTTGTGCTAGGGAAGAAAACAAAGAAGGCTGTTTGTGTTAAGAATAAGAAACCTC
A_23_P145584	0.21191338	0.16568157	up	1.2919	1.2919	0.369499	UBE2H	Homo sapiens ubiquitin conjugating enzyme E2 H (UBE2H), transcript variant 2, mRNA [NM_182697]	AGCACCTGCTTTTCAGAAAGACTATTATTTCCTAACCATGAGAAGCAGACTATAATATTC	Hs.643548
A_23_P49862	6.0361956E-4	2.3934456E-4	up	2.16655	2.16655	1.1154	TRPV3	Homo sapiens transient receptor potential cation channel subfamily V member 3 (TRPV3), transcript variant 2, mRNA [NM_145068]	CCAAGATTCTTCCAGGAACAACAGCAAAACCACTCTCAATGCATTTGAAGAAGTCGAGGA	Hs.446255
A_23_P7961	1.8516475E-8	1.3725253E-9	up	3.53582	3.53582	1.82205	PGC	Homo sapiens progastricsin (PGC), transcript variant 1, mRNA [NM_002630]	TAGGGCATTGTATCTGTCTTTCCACTCTGGATTCAGCCTTCTTTTTCTGGACTCTGGACT	Hs.1867
A_23_P71591	1.9508318E-4	5.2060892E-5	up	1.52605	1.52605	0.609807	NOL8	Homo sapiens nucleolar protein 8 (NOL8), transcript variant 1, mRNA [NM_017948]	AGGAACTCTTGGGAGGCCAGAACAACCAACCTGCGTATGGATTGTCGAAAGAAACATAAA	Hs.442199
A_23_P404606	0.002694606	0.0013459588	up	1.56271	1.56271	0.644047	CREBRF	Homo sapiens CREB3 regulatory factor (CREBRF), transcript variant 1, mRNA [NM_153607]	AGTTCTCTAAAGGTTTTCTGTGTTCATACATGGTATACAGATAGCTCATAATGAAGTCCA	Hs.484195
A_23_P131534	1.3477346E-5	2.1396881E-6	up	2.33745	2.33745	1.22494	GPR45	Homo sapiens G protein-coupled receptor 45 (GPR45), mRNA [NM_007227]	AGACCTTCCAAATCCTCCCCAAAGTGCCTGAGCGGATCCGAAGGAGAATCCAGCCAAGCA	Hs.590903
A_23_P27035	0.9316907	0.9162279	up	1.05309	1.05309	0.0746321	TMEM98	Homo sapiens transmembrane protein 98 (TMEM98), transcript variant 1, mRNA [NM_015544]	AATTGAAACTAAGTAGGGGTTTCTTCTTTTGGCAAGACTTGTACTCTCTCACCTGGCCTG	Hs.3447
A_23_P25019	2.2141568E-4	6.1645944E-5	down	1.79112	-1.79112	-0.840863	PRIM1	Homo sapiens DNA primase subunit 1 (PRIM1), mRNA [NM_000946]	ACCAGTTTGATCCATTTACTGTTCCGACCATAAGCTTCATCTGCCGTGAATTGGATGCCA	Hs.534339
A_24_P16361	3.3411383E-5	6.1622386E-6	up	3.104	3.104	1.63413			ACCAAAAAATTCATGAGAGATCCAATTAATTCTGGTGAAAAAGGATTGACCCTTGAAGGA
A_24_P294931	2.3811963E-7	2.3821814E-8	down	1.76289	-1.76289	-0.817944	PPP2R5D	Homo sapiens protein phosphatase 2 regulatory subunit B'delta (PPP2R5D), transcript variant 2, mRNA [NM_180976]	TCACAGACATGGAAGGGACCACCCTGGGGCTGACTGCTTTTCTGTGCTGTTGGTTCCCAA	Hs.533308
A_24_P935864	2.2333028E-4	6.24451E-5	up	2.44542	2.44542	1.29008			CCGTATGTCGTAGGATTCTCAAATTCTAGCTAATGATCTACCGATTTCAAGCCATATATG
A_24_P177948	0.050597638	0.034129057	up	1.51704	1.51704	0.601262	DPY19L2P4	Homo sapiens DPY19L2 pseudogene 4 (DPY19L2P4), non-coding RNA [NR_003551]	ATGAAGTGAGATTTTCAGATCCTAGATCTTGAATAAAGCAAACGGCTTTTCATCTTGATG	Hs.406964
A_23_P319520	0.13880868	0.10358378	up	1.26762	1.26762	0.342118	TSNARE1	Homo sapiens t-SNARE domain containing 1 (TSNARE1), transcript variant 1, mRNA [NM_145003]	CTGCTTGTCATCATCATCATCATCGCCACCTCTGTCCGAAAGTGATGCTACCCGTGCATC	Hs.370931
A_23_P113184	1.4310554E-13	2.8347385E-15	down	2.39057	-2.39057	-1.25736	FTO	Homo sapiens FTO alpha-ketoglutarate dependent dioxygenase (FTO), transcript variant 11, mRNA [NM_001363905]	TTGGGGCATGACCCAGCCTATGGTTTGCCATACTCCCTCTTTTTCTCCGTTTTTTCATTA	Hs.528833
A_23_P333552	4.2553728E-7	4.5170555E-8	up	2.19466	2.19466	1.134	GGN	gametogenetin [Source:HGNC Symbol;Acc:HGNC:18869] [ENST00000585737]	CGGCTCTCTGGTGGCCAAGCTGGAGCACTACGACTTGCAGGCCACCCATTCCAACTGAGT	Hs.447948
A_23_P14853	0.1685626	0.1283247	up	1.4405	1.4405	0.526574	LTK	Homo sapiens leukocyte receptor tyrosine kinase (LTK), transcript variant 1, mRNA [NM_002344]	AGCTTTTGATCTTGGGGCCAGAGGCCGCCTTACACACACCCCAGGTGTCCATGGGGAGCA	Hs.434481
A_23_P161706	0.026278565	0.016606918	up	1.59618	1.59618	0.674621	ARHGAP42	Homo sapiens Rho GTPase activating protein 42 (ARHGAP42), transcript variant 2, mRNA [NM_001367945]	TGCATGAACACAACCAGGTTTCTCAACAATGATTTGTCTGCTGACTCTTTTCAGAGATAG	Hs.741465
A_24_P930237	5.822375E-4	2.2815978E-4	up	2.18324	2.18324	1.12647			TGCGTCGTACTACGTTCGTGTCTATGTAATGTGCGTGCTTTATCTATAAATTATCCTCGT
A_23_P354288	3.8990598E-7	4.0923382E-8	up	3.30375	3.30375	1.7241	FAM71A	family with sequence similarity 71 member A [Source:HGNC Symbol;Acc:HGNC:26541] [ENST00000294829]	GTTCCAGCAAGGGACTTGGCAGGGTCAGCTCTTTCCTGAGGAACGTCAGAGCCAACCTTA	Hs.129293
A_23_P427502	2.2045772E-9	1.3208257E-10	down	2.76166	-2.76166	-1.46554	ZNRF3	Homo sapiens zinc and ring finger 3 (ZNRF3), transcript variant 2, mRNA [NM_032173]	ACTGCTCACATACTTATGTGCTGCTAGTCTCTACTCGAAGTTCGTGCAGGACTAATGCTT	Hs.732114
A_23_P20676	0.625215	0.56945336	down	1.113	-1.113	-0.154455	NAA35	Homo sapiens N(alpha)-acetyltransferase 35, NatC auxiliary subunit (NAA35), transcript variant 2, mRNA [NM_001321881]	TAAGGACTGTATCGACTCCTTTGTTACTCACTGTGTTCGGCCATTCTGTAGTCTTATTCA	Hs.436098
A_32_P150928	6.0631003E-4	2.4086854E-4	up	2.9341	2.9341	1.55292	HS2ST1	Homo sapiens heparan sulfate 2-O-sulfotransferase 1 (HS2ST1), transcript variant 1, mRNA [NM_012262]	CCGCTCCCCGCCCCCCGCGGTATGTCTTGATCCCGAGCAGCGGGTTTCATGGGGCTCCTC	Hs.743280
A_23_P312358	1.1070326E-6	1.3071137E-7	up	2.91592	2.91592	1.54395	BEND7	Homo sapiens BEN domain containing 7 (BEND7), transcript variant 1, mRNA [NM_152751]	CGGAAAGGACTAGACCAAAATATTGTGGGTGCAATAAAAGTCTTCACAGAAAAGTACTGT	Hs.498740
A_32_P20523	0.0059245867	0.0032259175	down	1.50113	-1.50113	-0.586045	TIGD2	Homo sapiens tigger transposable element derived 2 (TIGD2), mRNA [NM_145715]	CTTTGTGACTATCTGCAGTGAAACTTTGCTTGTTTGAAGTCCTGTGGATTCCAAAGCCAA	Hs.58924
A_24_P77364	0.29398912	0.23991738	up	1.13827	1.13827	0.18684	BOLA3	Homo sapiens bolA family member 3 (BOLA3), transcript variant 1, mRNA [NM_212552]	TAAGACCTTGGATGAACTTCACTGACATCATTCTTCCCTAAGCAGTCACCAAAAAATTTA	Hs.61472
A_23_P200252	0.03236638	0.020914134	down	1.26691	-1.26691	-0.341315	NTPCR	Homo sapiens nucleoside-triphosphatase, cancer-related (NTPCR), transcript variant 1, mRNA [NM_032324]	CAAAGAGTGTGCGTCATCGATGAGATTGGGAAGATGGAGCTCTTCAGTCAGCTTTTCATT	Hs.642715
A_32_P233911	2.7674923E-7	2.8016371E-8	up	6.381	6.381	2.67378	LOC105377162	Homo sapiens uncharacterized LOC105377162 (LOC105377162), long non-coding RNA [NR_135531]	CAGTTACATTAGGAAAGGAGTGAGCATAAAGAGCACCTACTAGAGAGAGGGTCCTTTCAC	Hs.123457
A_24_P831005	1.9525335E-9	1.1560397E-10	up	2.57548	2.57548	1.36484			AAAGCTGTTGCCATTGGCATCTTTAACATAAACTACGTCAAAAGATCCAGGGTGCTTCTC
A_23_P22473	0.9831491	0.9792797	down	1.00279	-1.00279	-0.00401536	FTSJ1	Homo sapiens FtsJ RNA 2'-O-methyltransferase 1 (FTSJ1), transcript variant 1, mRNA [NM_012280]	CCCAGATTTCAACCAGCTGGATGGTCCCACCCGCATCATTGTGCCTTTTGTGACCTGTGG	Hs.23170
A_23_P110386	2.3300473E-4	6.6200104E-5	up	2.29801	2.29801	1.20038	USP46	Homo sapiens cDNA FLJ11850 fis, clone HEMBA1006717. [AK021912]	GGTTGGTGGTTTTGGCCCAGACACCAAAGAAGGCTTCTTACAAGTAACTGGAGAAATCTA
A_23_P99320	0.2384425	0.1891768	up	1.17786	1.17786	0.236162	KRT18	Homo sapiens keratin 18 (KRT18), transcript variant 1, mRNA [NM_000224]	TATCACACGACTGCAGCTGGAGACAGAGATCGAGGCTCTCAAGGAGGAGCTGCTCTTCAT	Hs.406013
A_32_P64558	1.618356E-4	4.096989E-5	up	2.33396	2.33396	1.22278	LAX1	PREDICTED: Homo sapiens lymphocyte transmembrane adaptor 1 (LAX1), transcript variant X1, mRNA [XM_006711397]	ACTAAGAGGGGATGAAAAGTTATGAGATCTAAATTAGAAGTTATGAAGACATCTGTCACC
A_24_P83922	0.4855904	0.4246323	up	1.21642	1.21642	0.282644	SNRPC	Homo sapiens small nuclear ribonucleoprotein polypeptide C (SNRPC), transcript variant 1, mRNA [NM_003093]	GCAGTGGTAGGAAACACAAAGAGAATGTGAAAGACTACTATCAGAAATGGATGAAAGAGC	Hs.1063
A_23_P89192	3.7136517E-4	1.2582476E-4	up	2.26244	2.26244	1.17788	EPX	Homo sapiens eosinophil peroxidase (EPX), mRNA [NM_000502]	GCCTCTTCTGGCTTGTCTGTTCGAGAACCAGTTCAGAAGAGCCCGAGACGGAGACAGGTT	Hs.279259
A_23_P215341	1.7025492E-15	2.0674375E-17	down	3.12453	-3.12453	-1.64364	FKBP14	Homo sapiens FKBP prolyl isomerase 14 (FKBP14), transcript variant 1, mRNA [NM_017946]	TCTGCTTGAGGACCAGAGGAAAATGGTTGTTGGACCTGACTTGTTAATGGCTACTGCTTT	Hs.390838
A_24_P324520	8.97831E-6	1.3547093E-6	up	2.21262	2.21262	1.14575	MTCP1	Homo sapiens mature T cell proliferation 1 (MTCP1), mRNA [NM_001018025]	TCTCATGTGGCAACTCTACCCGGAGGAGCGCTACATGGATAACAACTCTCGCTTGTGGCA	Hs.6917
A_23_P127760	3.5101987E-4	1.1614672E-4	up	2.12891	2.12891	1.09012	MS4A12	membrane spanning 4-domains A12 [Source:HGNC Symbol;Acc:HGNC:13370] [ENST00000016913]	GTGTTTAATATCCTTCTCTTTTAGAGAAGTATTAGGTTTTGCCTCTACTGCTGTTATTGG	Hs.272789
A_23_P151506	0.4368694	0.37575042	up	1.41525	1.41525	0.501059	PLEK2	Homo sapiens pleckstrin 2 (PLEK2), mRNA [NM_016445]	CATCTTCATGTTACAAACCTGGAAAGGCTAGAACAGCCATTAGGCGTCAGCATCTTGACT	Hs.170473
A_32_P22263	0.5375929	0.4774926	up	1.13481	1.13481	0.182449	HMGN1	Homo sapiens high mobility group nucleosome binding domain 1 (HMGN1), mRNA [NM_004965]	TCTGATGAAGCAGGAGAGAAAGAAGCCAAGTCTGATTAATAACCATATACCATGTCTCAT	Hs.356285
A_23_P37778	0.5922166	0.5344438	up	1.09633	1.09633	0.132681	FHOD1	Homo sapiens formin homology 2 domain containing 1 (FHOD1), transcript variant 2, mRNA [NM_013241]	ATCATGGACCTTCTGGTGCAGTCAGTGACCAAGAGCAGTCCTCGTGCCTTAGCTGCTAGG	Hs.95231
A_32_P50522	0.27794272	0.22493522	up	1.13114	1.13114	0.177776	FKBP1A	Homo sapiens FKBP prolyl isomerase 1A (FKBP1A), transcript variant 1, mRNA [NM_000801]	TCTTAAGAACTTTAATTGACAGTTTCAATTGAAGGTGCTGTTTGTAGACTTAACACCCAG	Hs.471933
A_24_P313822	0.26134536	0.20986873	up	1.16343	1.16343	0.218383	PAK4	Homo sapiens p21 (RAC1) activated kinase 4 (PAK4), transcript variant 1, mRNA [NM_005884]	TAATGGTGATTGAGATGGTGGACGGAGAGCCCCCCTACTTCAACGAGCCACCCCTCAAAG	Hs.20447
A_23_P48637	0.043042615	0.02854599	down	1.40327	-1.40327	-0.488792			TTGTAAGAAGGCAGTAACCTTTCATCATGATCATAGGCAGTTGAAAAATTGTTACCACCG
A_24_P363679	0.3051729	0.25038093	down	1.16595	-1.16595	-0.221508	ATP6V1H	Homo sapiens ATPase H+ transporting V1 subunit H (ATP6V1H), transcript variant 1, mRNA [NM_015941]	GCAGAAGTACGATGATGAAGATATCAGCGAAGATATCAAATTTCTTTTGGAAAAACTTGG	Hs.491737
A_32_P106553	0.023931475	0.014987383	up	1.47898	1.47898	0.564601		JP 2014500723-A/192807: Polycomb-Associated Non-Coding RNAs. [LF385304]	GCCAGGTGGGGCGGTCATTAGGTACAAAGTTGTCCAGTCTTAGGTGCTGAGGCCAGTATG
A_24_P801197	0.10451643	0.07572246	down	1.42097	-1.42097	-0.50688	LOC283788	Homo sapiens FSHD region gene 1 pseudogene (LOC283788), non-coding RNA [NR_027436]	ATTGTGGCCTTCCTAATGTCTCATGCCCCTAAGCACTTATTACAATGTCTCAACAGCCTT	Hs.657131
A_23_P204941	0.97337914	0.96714973	down	1.01865	-1.01865	-0.0266582	GJB2	Homo sapiens gap junction protein beta 2 (GJB2), mRNA [NM_004004]	GTCATAGCACCTAACAACATTGTAGCCTCAATCGAGTGAGACAGACTAGAAGTTCCTAGT	Hs.524894
A_32_P109922	0.0035794834	0.001849105	down	1.53721	-1.53721	-0.620318	ZFAT	Homo sapiens zinc finger and AT-hook domain containing (ZFAT), transcript variant 1, mRNA [NM_020863]	TATTTCACTGTTCGCCTCCCATTCTAAGGAGGTGAGGTGGTTGGAATAAAAACAGTTCCT	Hs.446172
A_24_P32118	0.038696866	0.02540868	up	1.39592	1.39592	0.481214	ZFYVE26	Homo sapiens zinc finger FYVE-type containing 26 (ZFYVE26), mRNA [NM_015346]	CAGCCCTTAATTTGGGATAAGACCAGATTTTCCTGACATTTTCCTCTAACTCATTGAACT	Hs.98041
A_24_P376029	7.3790026E-4	3.06613E-4	up	2.12025	2.12025	1.08423	lnc-CTD-2368P22.1.1-2	Homo sapiens NAG18 (NAG18) mRNA, complete cds. [AF210651]	ACTTATTACCAACGACTATCTAATAACTGCGATGACAGAAATAGGTCAATTGAACCATGA
A_23_P25086	0.0030041086	0.001520294	up	1.83971	1.83971	0.87948	SDR9C7	Homo sapiens short chain dehydrogenase/reductase family 9C member 7 (SDR9C7), mRNA [NM_148897]	TCCTGTGGAATCATGAGCCCCTTTCAGTTATCACTGCCACTGAGAAATACTGTGGGATAA	Hs.380178
A_23_P83953	0.79235315	0.7531144	up	1.02988	1.02988	0.0424808	CECR7	cytochrome c-like polypeptide [human, lung adenocarcinoma A549, mRNA, 1041 nt]. [S80864]	TCTCTGCCTGCCCCTGGGAACTGAATGTCTCGGTATAAAACCGATTGTACATTTGTTCAA
A_23_P162378	0.84176886	0.81059176	down	1.03146	-1.03146	-0.0446898	CEP83	Homo sapiens centrosomal protein 83 (CEP83), transcript variant 10, mRNA [NM_001368037]	CATCTTTGAGATGCTTGGCCATAACAGGGTCCATACACATCTTCTGGTTTACTATATACA	Hs.279209
A_23_P319970	0.040855948	0.026959576	up	1.22896	1.22896	0.297439		ribosomal protein S26 (RPS26) pseudogene [ENST00000433735]	CTATTTGCGACACGAACTGTGCCCAATGTGTGCCCAAGGACAAGGCTATTAACAAATTCA
A_23_P55251	0.3634217	0.3049548	down	1.47548	-1.47548	-0.561188	ITGA3	Homo sapiens integrin subunit alpha 3 (ITGA3), mRNA [NM_002204]	CGGGATCCTCCACAGAGAGGAGGGGACCAATTCTGGACAGACAGATGTTGGGAGGATACA	Hs.265829
A_23_P40174	6.670666E-6	9.728494E-7	up	1.82025	1.82025	0.864135	MMP9	Homo sapiens matrix metallopeptidase 9 (MMP9), mRNA [NM_004994]	TGGAGGTGGGCTGGGCCCTCTCTTCTCACCTTTGTTTTTTGTTGGAGTGTTTCTAATAAA	Hs.297413
A_24_P652033	0.43961108	0.37851506	down	1.17306	-1.17306	-0.230276	DPY19L1P1	Homo sapiens DPY19L1 pseudogene 1 (DPY19L1P1), non-coding RNA [NR_036680]	TGGTGCAGCTTGAATCTTGGTAGCAAAACAGTGACTTCATCAGAAAATTTTGTCACTCTC	Hs.633705
A_24_P911746	5.080942E-4	1.9104381E-4	up	2.17807	2.17807	1.12305			TATTTGATTAGTTTCTATTATTATAACTTCATTCTTAAATTATTAGTTAGATAATTATGT
A_23_P2960	0.043765865	0.02907784	down	1.35809	-1.35809	-0.441575	AKT1	Homo sapiens AKT serine/threonine kinase 1 (AKT1), transcript variant 1, mRNA [NM_005163]	TACAACCAGGACCATGAGAAGCTTTTTGAGCTCATCCTCATGGAGGAGATCCGCTTCCCG	Hs.525622
A_23_P2831	0.39424515	0.3341581	up	1.24479	1.24479	0.315905	EDNRB	Homo sapiens endothelin receptor type B (EDNRB), transcript variant 2, mRNA [NM_003991]	GCTTCACTGAATTCCTGCATTAACCCAATTGCTCTGTATTTGGTGAGCAAAAGATTCAAA	Hs.82002
A_24_P234871	0.049868803	0.03359133	down	1.69787	-1.69787	-0.763725			CCATGTACAATTGTGATTGTGAACGTTGTTGAGTAAACCTCCAGACTTTCTCTAAAGTGG
A_23_P134714	0.010579189	0.0061037648	down	1.45941	-1.45941	-0.545386	RIDA	Homo sapiens reactive intermediate imine deaminase A homolog (RIDA), mRNA [NM_005836]	TAAATTACACCTGTGTGCACCTGTATTACTGAATATAGGAAAGAGATACCCATTACATAG	Hs.18426
A_23_P133174	6.523849E-4	2.6444346E-4	down	2.06028	-2.06028	-1.04284	TMEM165	Homo sapiens transmembrane protein 165 (TMEM165), transcript variant 1, mRNA [NM_018475]	TTTTTTGGCGTTTGCATTTTCTGCACTATTTATAAGCCCTGATTCTGGTTTTTAACAAGC	Hs.479766
A_24_P838261	5.7842024E-4	2.2622758E-4	up	2.1617	2.1617	1.11217			AAGTGAGATATTCCAAATTTCTCATTTTTACACTATGGGATAAGGATGTTTAATACTAAG
A_23_P200838	6.022708E-4	2.3864834E-4	up	1.99969	1.99969	0.999777	KMO	Homo sapiens kynurenine 3-monooxygenase (KMO), mRNA [NM_003679]	ATAGGACAGATCCCATCTCCTCCACCCAATACATTATTAGACTGAACTGTGACCTGAAAT	Hs.744065
AT_T_3	4.687468E-4	1.7229094E-4	up	2.19067	2.19067	1.13137		Unknown
A_23_P201047	0.01689864	0.01022439	down	1.44505	-1.44505	-0.531124	THBS3	Homo sapiens thrombospondin 3 (THBS3), transcript variant 1, mRNA [NM_007112]	GGGGCGTCTTGGTGTATTCTGCTTCTCCCAAGAAAACATAATTTGGTCCAATCTCCAGTA	Hs.169875
A_23_P24275	1.9103271E-14	3.0449572E-16	up	3.88566	3.88566	1.95816	IDI2-AS1	Homo sapiens IDI2 antisense RNA 1 (IDI2-AS1), transcript variant 4, long non-coding RNA [NR_027709]	TCATTTTCATCAATAAGGATACACATCTCTGCCAGGAGTTGAACCTGTTGCTTGTCGAGG	Hs.728538
A_32_P122595	5.980634E-4	2.3652997E-4	up	2.1591	2.1591	1.11043		ALU6_HUMAN (P39193) Alu subfamily SP sequence contamination warning entry, partial (13%) [THC2702250]	TGAGCTAGTATGAATTTAATTTTTTAGAATGCGACGATGTCATCAGTTCTTAAGTAGGCC
A_24_P928333	6.255402E-4	2.5074583E-4	up	2.14616	2.14616	1.10176		eukaryotic translation initiation factor 2-alpha kinase 1 (EIF2AK1) pseudogene [ENST00000481134]	CAAAATCAGAACAACAAGCTGTGAACTACACCATCAATTCCGTCTTAAGAGACACCAGTG
A_32_P153195	0.058345426	0.03993154	up	1.62139	1.62139	0.697227	BEAN1	Homo sapiens brain expressed associated with NEDD4 1 (BEAN1), transcript variant 1, mRNA [NM_001178020]	CTACTCATCAGTGTTTGAAAGATGGAGCTGAATAGCTTTTCTTGTTCCTGGACTAGGCAA	Hs.97805
A_23_P215634	0.2331777	0.18455954	up	2.33726	2.33726	1.22482	IGFBP3	Homo sapiens insulin like growth factor binding protein 3 (IGFBP3), transcript variant 1, mRNA [NM_001013398]	AGCCTCCACATTCAGAGGCATCACAAGTAATGGCACAATTCTTCGGATGACTGCAGAAAA	Hs.450230
A_24_P298723	6.128426E-4	2.441796E-4	up	2.15753	2.15753	1.10938	TTTY20	Homo sapiens testis-specific transcript, Y-linked 20 (TTTY20), long non-coding RNA [NR_001546]	TGGCAGGATGATTTCCTTTCATCCCAACCTTTATTTCCACAGTGAAATCATCATGAAGGA	Hs.632292
A_23_P66948	8.7285927E-4	3.7375785E-4	down	1.97791	-1.97791	-0.983976	GAREM1	Homo sapiens GRB2 associated regulator of MAPK1 subtype 1 (GAREM1), transcript variant 2, mRNA [NM_022751]	AACACTTGGAGGTGTGCCTTGTACGTCACTCAACAAACACTCAGCAGCTGCTAAAAGAAA	Hs.444314
A_23_P82026	3.553849E-6	4.7954865E-7	up	2.77304	2.77304	1.47147	POU3F2	POU class 3 homeobox 2 [Source:HGNC Symbol;Acc:HGNC:9215] [ENST00000328345]	AAATCCACCAAACCATGATAAACACAAAATGCAGCTTCCTGATGCTTAGAGTTGGCACAT	Hs.182505
A_32_P13370	6.848966E-5	1.4386946E-5	down	2.31356	-2.31356	-1.21011	FBXO25	F-box protein 25 [Source:HGNC Symbol;Acc:HGNC:13596] [ENST00000382824]	GCTGGGAGTAACTATAAATGAAACAAGATTGGCCGGGAATTTGAGGCTGCAAGGATAGGT	Hs.696258
A_24_P306304	6.4240413E-4	2.5938163E-4	up	2.10713	2.10713	1.07528	PRAMEF17	Homo sapiens PRAME family member 17 (PRAMEF17), mRNA [NM_001099851]	CCTCAAGAACCCCTTGGGAACCTTTATATTCTGTCATGCTTACCTAGCTGATCAGGACAT	Hs.684629
A_23_P216549	0.8655223	0.837804	down	1.03781	-1.03781	-0.0535367	RUSC2	Homo sapiens RUN and SH3 domain containing 2 (RUSC2), transcript variant 2, mRNA [NM_014806]	AGTATTAATTACGCCCCCTTAACTGTCCCAGTGACCTTGTCCAGACCTCCACCCAGGAGA	Hs.493796
A_24_P188085	0.9007935	0.8793111	down	1.02315	-1.02315	-0.0330183	ARHGEF10	Rho guanine nucleotide exchange factor 10 [Source:HGNC Symbol;Acc:HGNC:14103] [ENST00000523711]	CTGTATGTAGCGACAACAAATACAAGAATAAGGAGAGTTTAACAACATTCTCAAAGTTGG	Hs.98594
A_24_P208045	8.4548354E-11	3.5183046E-12	down	3.40095	-3.40095	-1.76594	EDEM3	Homo sapiens ER degradation enhancing alpha-mannosidase like protein 3 (EDEM3), transcript variant 2, mRNA [NM_025191]	TTTAGAGGGGGGTAGAATTTAGTAAATATTCCAGCCGGTCGTTTTATGCACAAGGCTTCA	Hs.523811
A_23_P62128	4.33117E-10	2.135388E-11	down	3.27873	-3.27873	-1.71314	MTM1	Homo sapiens myotubularin 1 (MTM1), mRNA [NM_000252]	CTAGAGCATCATCCTTAGAAATCAGTGCCCCAGATGTACATGTGTTGAGCGTATTCTTGA	Hs.655056
A_24_P482124	1.1264594E-4	2.630979E-5	up	2.29676	2.29676	1.1996			CGCGAACGCCGCAGCGCGCGTAGTCGAACTCAGCCTCCGCCACGTGCGTGTTGACGCGTT
A_23_P124570	3.560407E-5	6.6264306E-6	down	2.09836	-2.09836	-1.06927	FER	Homo sapiens FER tyrosine kinase (FER), transcript variant 1, mRNA [NM_005246]	TGCTGCTGGTATGTTGTATCTCGAGAGTAAAAACTGTATACACAGGGACCTTGCTGCAAG	Hs.221472
A_24_P848662	0.5604355	0.5012865	up	1.12748	1.12748	0.1731		novel transcript, antisense to WDR90 [ENST00000573609]	CTGCCCTGCCCGCACGACGCCATCCTGCAAGAAATGAGGACTGAGCACTGCCGCAGCTCG	Hs.671136
A_23_P107087	0.68842244	0.6372762	down	1.04282	-1.04282	-0.0604834	TSR1	Homo sapiens TSR1 ribosome maturation factor (TSR1), mRNA [NM_018128]	GGTCATCAAGAGAGTTGTTCTGAGTGGTCATCCTTTCAAAATTTTTACTAAGATGGCAGT	Hs.388170
A_23_P334045	0.018481364	0.01128834	down	2.34079	-2.34079	-1.227	PCDHA5	Homo sapiens protocadherin alpha 5 (PCDHA5), transcript variant 2, mRNA [NM_031501]	AACGTGTACCTGATCATCGCCATCTGTGCGGTGTCCAGCCTGCTGGTGCTCACGCTGCTG	Hs.199343
A_23_P321349	0.15044323	0.11320676	up	1.17945	1.17945	0.238115	SAAL1	Homo sapiens serum amyloid A like 1 (SAAL1), mRNA [NM_138421]	TGGTCTGCCATGAATTCTGCCAGTCTGATGATCCACCCATCATTCTTCAAGAACAGAAAA	Hs.591998
A_23_P79562	4.9944397E-4	1.8680685E-4	up	2.22606	2.22606	1.15449	FABP1	fatty acid binding protein 1 [Source:HGNC Symbol;Acc:HGNC:3555] [ENST00000295834]	TGTGACCGAACTCAACGGCGACATAATCACCAATACCATGACATTGGGTGACATTGTCTT	Hs.380135
A_23_P393697	4.3572654E-4	1.559413E-4	down	1.49653	-1.49653	-0.581617	RBM28	Homo sapiens uncharacterized protein MGC27345 (MGC27345), long non-coding RNA [NR_046216]	CCAGCTCCACCCACCCAGATGGTACTCAAGACTCCAAGCCTGTCAATGGGGTGGAAACTT	Hs.552129
A_32_P105465	0.1246708	0.092002094	down	1.36364	-1.36364	-0.44746		Homo sapiens cDNA FLJ36394 fis, clone THYMU2009104. [AK093713]	GAGTGACTTTACTATTACAACCTTCCCCTTGAAGACCTGGAAGACCCAGCAACATAAGGA
A_23_P202837	0.30507398	0.25027752	down	1.21075	-1.21075	-0.275901	CCND1	Homo sapiens cyclin D1 (CCND1), mRNA [NM_053056]	GCTCTATTCCAAAAAGGTTGCTGTTTCACAATACCTCATGCTTCACTTAGCCATGGTGGA	Hs.523852
A_24_P7565	0.01431453	0.008517029	up	2.12911	2.12911	1.09025			AAGAGATATCTACAATGATGTGCTACTATGTCTTTTGGAAAAGTTCTTGATCTCCAATGC
A_23_P103522	9.85615E-4	4.3065037E-4	up	2.04137	2.04137	1.02954	SELL	Homo sapiens selectin L (SELL), transcript variant 1, mRNA [NM_000655]	CCAATATGTCAAAAATTGGACAAAAGTTTCTCAATGATTAAGGAGGGTGATTATAACCCC	Hs.728756
A_24_P58177	0.32561082	0.26930463	up	1.20701	1.20701	0.271438	DGLUCY	Homo sapiens D-glutamate cyclase (DGLUCY), transcript variant 9, mRNA [NM_001286473]	GGCTGAGATCTTTGAGATCATGGAGAAAGTCCAGCCCTGGAGAAATCCCACTGGCTCTGC	Hs.309849
A_24_P179363	0.04431038	0.029475195	up	1.41881	1.41881	0.504681	GAS2	growth arrest specific 2 [Source:HGNC Symbol;Acc:HGNC:4167] [ENST00000648096]	AAGTAACGCCAGAGACATACTGTGACGTGAGGAAACGCTCTTAAATGAAATTTTAAGATC	Hs.711297
A_23_P60479	4.2245984E-9	2.698652E-10	up	4.81439	4.81439	2.26735	DNAJA1	Homo sapiens DnaJ heat shock protein family (Hsp40) member A1 (DNAJA1), transcript variant 1, mRNA [NM_001539]	GAAGGAAGTGGAAGAGACTGATGAGATGGACCAAGTAGAACTGGTGGACTTTGATCCAAA	Hs.445203
A_32_P108636	5.7835437E-5	1.1775113E-5	up	2.31938	2.31938	1.21374		novel transcript, antisense to RPL10 [ENST00000624054]	CAGGGTTCGCACATTGCCGCGGGGAAGAGGTCGAGGAGAAATCTCCACGGAGACTCATGG	Hs.657751
A_32_P230192	5.472986E-4	2.1040623E-4	up	2.16588	2.16588	1.11495	ERCC6	Homo sapiens ERCC excision repair 6, chromatin remodeling factor (ERCC6), transcript variant 4, mRNA [NM_001346440]	TATTTTGTGATGTTTATCATACGGAAGTTTTAAAATATAGTAAATTCAGTCTTTCCATTT	Hs.49063
A_24_P158089	0.0012326243	5.5693515E-4	up	4.34705	4.34705	2.12004	SERPINE1	Homo sapiens serpin family E member 1 (SERPINE1), mRNA [NM_000602]	ACTAAGGAAAATAATATTATTTAAACTCGCTCCTAGTGTTTCTTTGTGGTCTGTGTCACC	Hs.414795
A_32_P184367	6.335405E-5	1.3132402E-5	up	1.43792	1.43792	0.523987	RPL10	Homo sapiens ribosomal protein L10 (RPL10), transcript variant 1, mRNA [NM_006013]	CTCATGAGGGCTTCCACTGTGCTGCCCCCTCTTAATACTCACCAATAAATTCTACTTCCT	Hs.534404
A_23_P64510	0.002873771	0.0014458719	up	1.67129	1.67129	0.740959	RIC3	Homo sapiens RIC3 acetylcholine receptor chaperone (RIC3), transcript variant 1, mRNA [NM_024557]	AAGCGTAACCCCCAGGGTTTAGAGTGAAAACAGCCAGTCTGAAGTATCCATTACTCAAGT	Hs.231850
A_24_P210569	0.041566376	0.027475907	up	1.58721	1.58721	0.666497	SCG3	Homo sapiens secretogranin III (SCG3), transcript variant 1, mRNA [NM_013243]	GGATTTGCTGGATTTACTAACAATTTCCCCCTGTTCTTAACACTTCCTATTAGTGACTTT	Hs.232618
A_23_P76610	9.419207E-5	2.1077989E-5	down	1.89309	-1.89309	-0.920745	PSPC1	Homo sapiens paraspeckle component 1 (PSPC1), transcript variant 8, mRNA [NM_001363660]	CAGTTTATGGATGTCTGGGCAATCATAGCACTTGCCATTTAAAAACATGCTACAGGGGCA	Hs.213198
A_24_P316296	3.933109E-4	1.3570907E-4	up	2.25355	2.25355	1.1722		Homo sapiens cDNA FLJ40951 fis, clone UTERU2010124. [AK098270]	TACCTTAGCTTTTTTCTATTTTGCGTATTTTCCACAATGAGCATTTAGTGAGGTTAAGGG	Hs.661011
A_23_P392544	0.01588564	0.009558135	up	1.63966	1.63966	0.713393		CTAGE family member 3, pseudogene [Source:HGNC Symbol;Acc:HGNC:24348] [ENST00000454280]	ACATTCTGAAGATAGAGTGAGTTCCCTTTAGGGTTGAGTGCCTTCAAATGAGCCTGCTGA	Hs.623891
A_24_P213284	0.633558	0.5784244	up	1.057	1.057	0.0799771		polymerase (RNA) mitochondrial (DNA directed) (POLRMT) pseudogene [ENST00000593183]	GATGTCTCCATCATGAACCAGGTGTGCCGGGAGCAGTTTTTGCACAGCGAGTCCATCCTG
A_24_P384867	4.4912138E-4	1.6271438E-4	up	2.15255	2.15255	1.10605	SYNE1	spectrin repeat containing nuclear envelope protein 1 [Source:HGNC Symbol;Acc:HGNC:17089] [ENST00000448038]	CAGGAAATTATTTCATCCTTTTGTAACTTAAGCTTAAATTAGACACAGATAGTTAATAGG	Hs.12967
A_23_P112162	0.0048615187	0.00259337	down	1.46011	-1.46011	-0.546075	DGAT1	Homo sapiens diacylglycerol O-acyltransferase 1 (DGAT1), mRNA [NM_012079]	GGACAGCCAATAGCCGTCCTCATGTACGTCCACGACTACTACGTGCTCAACTATGAGGCC	Hs.521954
A_23_P59807	0.0021426687	0.0010397624	up	1.97686	1.97686	0.983214	WNT2	Homo sapiens Wnt family member 2 (WNT2), transcript variant 2, non-coding RNA [NR_024047]	CCTTCTCACTTAGAATCTGAAGGGAATTAAAAAGAAGATGAATGGTCTGGCAATATTCTG	Hs.567356
A_23_P168306	0.5408162	0.48089513	down	1.12929	-1.12929	-0.175422	WASF1	Homo sapiens WASP family member 1 (WASF1), transcript variant 1, mRNA [NM_003931]	TTAGCAGTATCCCCTTCCCACTTATATATTGTGTGATATGATTTTGCTTGCCTATAGGAG	Hs.75850
A_32_P98975	0.35481554	0.29681793	up	1.20911	1.20911	0.273943	CCDC32	Homo sapiens coiled-coil domain containing 32 (CCDC32), transcript variant 2, mRNA [NM_052849]	GATCGGTTCCTCCAGGAGAAGTTAGCTTCAGAGTTCTTTGTGGATGGACTTGATTCTGAT	Hs.654661
A_24_P386419	0.7140067	0.6653383	down	1.06	-1.06	-0.0840629	MTG1	Homo sapiens mitochondrial ribosome associated GTPase 1 (MTG1), mRNA [NM_138384]	GCAGGAAGTATTCAGGTTGGCTGTGTCAGATGCTAATGTGCTGAATCAACAGTCATTGCA	Hs.501578
A_23_P101342	1.0955776E-9	6.020038E-11	up	1.8723	1.8723	0.904812	ATG4D	Homo sapiens autophagy related 4D cysteine peptidase (ATG4D), transcript variant 1, mRNA [NM_032885]	GGACTTTGTGTTTTTATAAAGGGAGGGGATGAGGGGAAAGATACAACACTATTTATTTTT	Hs.512799
A_24_P314451	0.031079818	0.02001019	up	1.49761	1.49761	0.582666	F8	Homo sapiens coagulation factor VIII (F8), transcript variant 1, mRNA [NM_000132]	AAATTGGACTGGTGAAAACAGAAAAAACACTCCAGTCTGCCATATCACCACACAATAGGA	Hs.654450
A_24_P703614	1.8331828E-7	1.7848695E-8	up	1.94683	1.94683	0.961129	CAPZA2	capping actin protein of muscle Z-line subunit alpha 2 [Source:HGNC Symbol;Acc:HGNC:1490] [ENST00000490693]	AAGAACATTACCCGAATGGAGTCTGCACTGTAAGTCATCAGTAGCAGCTTTGTGTGTGTG
(+)E1A_r60_n9	1.9855813E-11	6.856496E-13	up	3.60015	3.60015	1.84806		Unknown
A_23_P339818	0.040414307	0.026651433	down	1.53785	-1.53785	-0.620911	ARRDC4	Homo sapiens arrestin domain containing 4 (ARRDC4), mRNA [NM_183376]	GCACAGTAAGAAACAATAGGCAAGCGTTATGTTTTTGGTAAGTTAACTATGAAAGCTTTC	Hs.6093
A_23_P215505	1.2573107E-5	1.9750178E-6	down	5.00519	-5.00519	-2.32343	RAPGEF5	Homo sapiens Rap guanine nucleotide exchange factor 5 (RAPGEF5), transcript variant 4, mRNA [NM_001367602]	TCGTATTACACTGTTATTAAATACTGGGATGAAATCAGTGACCTGAAGCAAGAAATCTTG	Hs.174768
A_23_P208119	0.0043368586	0.0022849957	up	1.65913	1.65913	0.730428	PSTPIP2	Homo sapiens proline-serine-threonine phosphatase interacting protein 2 (PSTPIP2), mRNA [NM_024430]	AATTAGGTTTTCAACATGGGAAGCATGAAATCCACTTCTGGATTTGGAGCATCCACTTGA	Hs.567384
A_23_P31798	0.71877456	0.67043626	down	1.07225	-1.07225	-0.100642	NAT2	Homo sapiens N-acetyltransferase 2 (NAT2), mRNA [NM_000015]	AGACGTCTCCAACATCTTCATTTATAACCACATCATTTTGTTCCTTGCAGACCCCAGAAG	Hs.2
A_24_P932981	0.24386758	0.19405907	up	1.43939	1.43939	0.525454	KLF6	Homo sapiens Kruppel like factor 6 (KLF6), transcript variant A, mRNA [NM_001300]	TCTTTGTAAGATTTTTGTAAAATTTTGTTTTACAAGATTTTATTTGAAATTGTTTTTTGC	Hs.4055
A_23_P42397	0.042309694	0.028014613	up	1.69882	1.69882	0.764535	PRSS35	Homo sapiens serine protease 35 (PRSS35), transcript variant 2, mRNA [NM_153362]	AGTTACAACACAGTTTGTACTACTCTGAGATGGATCCATTCAGCTCATGCCCTCAATGTT	Hs.98381
A_24_P944741	9.438904E-4	4.0947934E-4	up	2.09465	2.09465	1.06671	LRP2BP	Homo sapiens LRP2 binding protein (LRP2BP), mRNA [NM_018409]	AGTTAGCAGGTATGATATGTATATCATACGTATATAAACTGGCATAGGTTACATCCTAGG	Hs.558513
A_24_P917123	1.23775375E-14	1.8705013E-16	up	15.3432	15.3432	3.93953	MYLIP	Homo sapiens myosin regulatory light chain interacting protein (MYLIP), mRNA [NM_013262]	ACTGCAGTTTACGGGTAGCAAAGGTGAAAGTTTATGGCTAAACCTGAGAAACCGGATCTC	Hs.484738
A_23_P255523	2.7070016E-7	2.7331538E-8	down	1.9292	-1.9292	-0.948003	ALKBH4	Homo sapiens alkB homolog 4, lysine demethylase (ALKBH4), mRNA [NM_017621]	GACCGTGGCCACACTTTTTTGGTTATTTAGTTTGTCACAGTCTTGGGGACATGGGATCAT	Hs.658598
A_24_P262543	0.75610286	0.71234816	up	1.08827	1.08827	0.122039	KCNK6	Homo sapiens potassium two pore domain channel subfamily K member 6 (KCNK6), mRNA [NM_004823]	GGGAGGTGCTGCCCTTAACCATGACACCATTGTAAGAGCTGTCCACATTTGTATGTTGTG	Hs.240395
A_32_P11425	0.289436	0.23563118	up	1.20784	1.20784	0.272424			GCCAGCCCAGCCGCACTTCGGTCGCCCACCGCTCCGCCTGGTGGTCCGCAGCCCCTTCCA
A_24_P749042	0.82097226	0.7863075	down	1.038	-1.038	-0.0538		tubulin, alpha 1b (TUBA1B) pseudogene [ENST00000559655]	AGGGCACTATACTATTGGCGAGGAGATCACTGGCCTCATGTTGGACCAAATTCTCAAGCT
A_23_P317729	0.007321039	0.0040698373	up	1.85216	1.85216	0.889212	SP7	Homo sapiens Sp7 transcription factor (SP7), transcript variant 2, mRNA [NM_152860]	AGGGTTTCTCTTGTAATGAAGTCTCTACAAATTGGGTTAGCTACATCTCTGCTAAACAGT	Hs.209402
A_23_P20722	1.4618338E-5	2.348226E-6	up	1.57157	1.57157	0.652208	SNAPC4	Homo sapiens small nuclear RNA activating complex polypeptide 4 (SNAPC4), mRNA [NM_003086]	ATGGCTGTTCCCCAAGTGCACACCTGAACACTTGGAGGAATAAAGTTCTGTTTTTAATTG	Hs.113265
A_24_P237778	0.0045649773	0.0024194058	up	1.80943	1.80943	0.855537	MAN1C1	Homo sapiens mannosidase alpha class 1C member 1 (MAN1C1), transcript variant 1, mRNA [NM_020379]	TGGTTGATGTCGGGCAAGACAGATATGGAGGCTAAAAATATGTACTACGAAGCCTTGGAG	Hs.197043
A_32_P91546	6.522943E-13	1.520692E-14	up	13.7027	13.7027	3.77638	TDRG1	Homo sapiens testis development related 1 (TDRG1), transcript variant 1, long non-coding RNA [NR_160958]	ACGTAGGTATATTATCCCCCTTTTGTACATGGTCTTGTTGATCCAAACTCCCTTTCTGTG	Hs.180197
A_32_P71551	8.4085576E-4	3.5806914E-4	up	1.72008	1.72008	0.782476	SYCE1L	Homo sapiens synaptonemal complex central element protein 1 like (SYCE1L), transcript variant 2, mRNA [NM_001348924]	AGCAGGACCCGCCCGTTCCCGACCTTCCCTCGAGACCCGCCAAGAAATAAAGGCGATGAT	Hs.734779
A_24_P332981	4.2079607E-4	1.4864517E-4	up	2.17386	2.17386	1.12026	HLA-DOA	Homo sapiens major histocompatibility complex, class II, DO alpha (HLA-DOA), mRNA [NM_002119]	AGAATTTAAAACATACAAAGAGATAAATCACCATACCACATAGTTTATGTCAAGACCAAA	Hs.631991
A_23_P97826	6.022772E-4	2.3866553E-4	up	2.09456	2.09456	1.06665	TECTB	Homo sapiens tectorin beta (TECTB), mRNA [NM_058222]	CTACAGTCACATCGTTTCCAATGACACCACAGTGATTGTAAAAAACCAGCCTGTCAACTA	Hs.348615
A_23_P165921	0.0019182913	9.165019E-4	up	1.97149	1.97149	0.979284	LINC00029	Homo sapiens long intergenic non-protein coding RNA 29 (LINC00029), long non-coding RNA [NR_028295]	GTCCAGATTCAAATGTACTGTTTTTAAACTACATTAGCACTTTCTGCCCTGTGGCCTGCA	Hs.187773
A_24_P204011	3.6848692E-4	1.2451778E-4	up	2.18193	2.18193	1.1256	FOXR1	forkhead box R1 [Source:HGNC Symbol;Acc:HGNC:29980] [ENST00000533282]	ATTACCCCTAGAGAAAAAACCCAACCCTGATAAGGATGGTCCAGATTATGAGCCCAACCT	Hs.116679
A_32_P97305	2.286171E-4	6.456334E-5	up	2.15888	2.15888	1.11028			AATATGCACACACAAAACTAAAGAAAGGATGTCACTTGAGCACACAGCTTCCTGCCCCCT
A_24_P341106	0.29310802	0.23904854	up	1.199	1.199	0.261828		high mobility group box 3 pseudogene 31 [Source:HGNC Symbol;Acc:HGNC:39334] [ENST00000413333]	CGTGGCAAAAAAGCTGGTGAGATGTAATAACTTAAATGACAGTGAAAAGCAGCCTTACAT
A_32_P182882	0.53011245	0.4697519	up	1.12973	1.12973	0.175982	RPS25	Homo sapiens ribosomal protein S25 (RPS25), mRNA [NM_001028]	GTAAAGGACTTATCAAACTGGTTTCAAAGCACAGAGCTCAAGTAATTTACACCAGAAATA	Hs.512676
A_23_P110655	1.8542762E-4	4.8765392E-5	up	1.87003	1.87003	0.903062		Homo sapiens PRO2133 mRNA, complete cds. [AF116688]	AGAGTTCAACACCAGCCTGGGCCATATTGTGAGAACACGTCTCTACAGACGATCAAAAAA	Hs.658869
A_23_P353726	0.505943	0.44501022	up	1.1068	1.1068	0.14639	CACUL1	Homo sapiens CDK2 associated cullin domain 1 (CACUL1), mRNA [NM_153810]	AGGCTTCTCTACTAGGCAACATCAGACTAATAGTATTTACCTCTTCAGAGAACTTGAGGG	Hs.420024
A_24_P185421	4.0345623E-18	2.2761165E-20	up	12.0699	12.0699	3.59334	PNMA8A	Homo sapiens PNMA family member 8A (PNMA8A), transcript variant 1, mRNA [NM_018215]	AGGAAGAAGAAGAAGGTGAGCTTGGGCCCTGTCTCCTACGTCTTGGTTGACTCAGAAGAT	Hs.8395
A_24_P225518	0.01010569	0.005804015	up	1.43181	1.43181	0.517841	CPTP	Homo sapiens ceramide-1-phosphate transfer protein (CPTP), mRNA [NM_001029885]	TTTCTGAACAGCCTGGGCACCATCTTCTCATTCATCTCCAAGGACGTGGTCTCCAAGCTG	Hs.515689
A_24_P5994	0.052171037	0.035312224	up	1.64913	1.64913	0.721706		testis specific protein Y-linked 26, pseudogene [Source:HGNC Symbol;Acc:HGNC:16256] [ENST00000565928]	AGGTTTTCTCTCTTGGTCCTACCTTGTGTATGTAGAAAGTTAATGTAAGCTTTTCTTCTG	Hs.375468
A_23_P76015	0.009311732	0.00530134	down	1.83124	-1.83124	-0.872819	ARHGEF17	Rho guanine nucleotide exchange factor 17 [Source:HGNC Symbol;Acc:HGNC:21726] [ENST00000263674]	TCTTCAGCTAAAACTCCAAAGGTTTGGTTTCAGATGGGGTTTGTTTTGTTCTGTTTGGTT	Hs.533719
A_23_P206228	7.4797317E-22	1.5653686E-24	down	5.60062	-5.60062	-2.48559	VPS13C	Homo sapiens vacuolar protein sorting 13 homolog C (VPS13C), transcript variant 2A, mRNA [NM_020821]	GGGATCATTATCAGTAATTTCATAGCAACTGTTCTAGTGTTTTGTGTTTTTAAAACAGAA	Hs.511668
A_23_P106708	1.3403797E-4	3.251382E-5	up	1.74952	1.74952	0.806958	RPS2	Homo sapiens ribosomal protein S2 (RPS2), mRNA [NM_002952]	GTGCAGCGGACTCAGGCTCCAGCTGTGGCTACAACATAGGGTTTTTATACAAGAAAATAA	Hs.356366
A_23_P91217	0.0012244119	5.526286E-4	up	1.46041	1.46041	0.546374	CHD6	Homo sapiens chromodomain helicase DNA binding protein 6 (CHD6), mRNA [NM_032221]	AGAACAGGGTGTTACAGATGGGACCTCAGACATTCCTGAAAGAGGCAACACAGATAAAGA	Hs.740645
A_24_P56407	0.1757035	0.13438262	up	1.17566	1.17566	0.233467	FCF1	Homo sapiens FCF1 rRNA-processing protein (FCF1), transcript variant 2, mRNA [NM_001318508]	GCCTTTCTTCGACCAACTTTCTCTTGTTGCCAGTTCATTACACAAAATGTAGCGGGATTT	Hs.579828
A_23_P202540	0.5084593	0.44763178	up	1.14773	1.14773	0.198789	MAPK8	Homo sapiens mitogen-activated protein kinase 8 (MAPK8), transcript variant JNK1-a1, mRNA [NM_001323302]	CATAACACGCAATGTGGATGTCGAGTAGTGTTAAGAATGGTGCTGCTCCTGACAAGTGTA	Hs.138211
A_24_P144773	0.5513253	0.49182305	up	1.0977	1.0977	0.134487	RNF145	Homo sapiens ring finger protein 145 (RNF145), transcript variant 2, mRNA [NM_144726]	TCTTTGGAGAATGGACAGTGATGGGCTCAATGATCATCATTCATTCCTACTATAACGTGT	Hs.349306
A_23_P115523	0.6384146	0.5838993	down	1.08654	-1.08654	-0.11974	JMJD4	Homo sapiens jumonji domain containing 4 (JMJD4), transcript variant 1, mRNA [NM_023007]	GTCATCATGAGGTCCTGCTCGGGCATCAACTTTGAAGAGTTTTACCACTTCCTCAAGGTC	Hs.555974
A_23_P63083	0.110701434	0.08067226	up	1.21867	1.21867	0.285313	ASH1L	Homo sapiens ASH1 like histone lysine methyltransferase (ASH1L), transcript variant 2, mRNA [NM_018489]	GAGGAAAGGGTTCTGTCCAAGACAGTTCAGGTTAATTAATTTTCTTCTCCATTGCTTCAC	Hs.491060
A_24_P203244	8.616836E-4	3.6817562E-4	up	1.89543	1.89543	0.922527	SPATA31E1	SPATA31 subfamily E member 1 [Source:HGNC Symbol;Acc:HGNC:26672] [ENST00000325643]	TCTTGCCTCCTGAACTAGACCAGTCTTCTTGCATGTCTCCTGGGGGAGACAGGGGGTTCT	Hs.130672
A_24_P590317	5.448658E-4	2.0923228E-4	up	2.09284	2.09284	1.06546			CAGAGTTTCTGATTCAGATCTTTGTATTTGCATTAATGTCTGAGTTTGGAATAGGTTGTG
A_23_P137143	0.15296297	0.11528896	down	1.15181	-1.15181	-0.2039	DKC1	Homo sapiens dyskerin pseudouridine synthase 1 (DKC1), transcript variant 1, mRNA [NM_001363]	TCTCTGAATTCAGTATAACTGAGTTTTGTCCATGCTGGTGTCTGGGTTATAGGCCTGATG	Hs.4747
A_23_P25163	0.09450187	0.067832164	down	1.19247	-1.19247	-0.253959	MRPL42	mitochondrial ribosomal protein L42 [Source:HGNC Symbol;Acc:HGNC:14493] [ENST00000552326]	TAAGAATCTGAATCCTCCAAAAGACAGATGATGCGGAGGTTCCTGGGGGAATCAAAGAGA	Hs.199579
A_23_P105264	0.873931	0.84772986	down	1.03376	-1.03376	-0.0478981	ETV6	Homo sapiens ETS variant 6 (ETV6), mRNA [NM_001987]	TTTTGTTTTTGTTTTTGTTTTAAGAACCTGCAGTTTGACTCTTCATCGTTCATCTAGGGG	Hs.504765
A_32_P45087	0.0038026308	0.0019769645	up	1.51266	1.51266	0.597089			CCAGTATAAATTATTAGCAACCTTCAACTCTTTTGCGTGGCAGGTATCTTGTTTTCACTT
A_24_P334378	6.6229136E-4	2.6939381E-4	up	2.10481	2.10481	1.07369	UGT2A3	Homo sapiens UDP glucuronosyltransferase family 2 member A3 (UGT2A3), transcript variant 1, mRNA [NM_024743]	ATGTTTATTCTTTAAAAATGATGAATACTCATAATTCTTATCTCTATAATCAAAAGTATA	Hs.122583
A_23_P43490	1.5748134E-4	3.9645303E-5	up	4.62678	4.62678	2.21001	CDKN2A	Homo sapiens cyclin dependent kinase inhibitor 2A (CDKN2A), transcript variant 3, mRNA [NM_058197]	TTAAAAATGTCCTGCCTTTTAACGTAGATATATGCCTTCCCCCACTACCGTAAATGTCCA	Hs.512599
A_24_P932598	2.880067E-4	8.830206E-5	up	1.95588	1.95588	0.967818			GAAAATAGTATACCAAATCCTCATTTATTCATCACCCACATCCAGTCCTTATTTTTAAAA
A_32_P930685	0.19214407	0.14853255	up	1.55139	1.55139	0.633564	ZNF876P	Homo sapiens zinc finger protein 876, pseudogene (ZNF876P), non-coding RNA [NR_027481]	CCCTTACTGTACACCAGAGAATTCAGACAGGTGAGAAACATAGTTGATAACATAGTTGAA	Hs.673877
A_32_P142700	0.008866889	0.005021543	up	1.38748	1.38748	0.472472	C22orf15	Homo sapiens chromosome 22 open reading frame 15 (C22orf15), transcript variant 1, mRNA [NM_182520]	ACATGGCCTCCACCCGCTATGAGTCCCTATTGGAGAACCTGGATGACCATTACCCAGAGC	Hs.116254
A_24_P484322	2.8203535E-4	8.5812375E-5	up	2.1547	2.1547	1.10749			AGCTACAGAGAGCTCCAAGTCTCCCAAAGCAACTCATAACTATAACACAGATAAAGTTCC
A_23_P48897	1.3356161E-4	3.238202E-5	down	1.59463	-1.59463	-0.673224	CCPG1	Homo sapiens cell cycle progression restoration 8 protein (CPR8) mRNA, complete cds. [AF011794]	AAGTCAGAAGAGCTCATATATATAATTCTAATGTCCCACCTATGTCCATTCCATGTACCA	Hs.285051
A_23_P72050	4.472924E-8	3.7008596E-9	down	2.2204	-2.2204	-1.15082	PTK2	Homo sapiens protein tyrosine kinase 2 (PTK2), transcript variant 1, mRNA [NM_153831]	TTCACAGAATAATGTGCCAGTTTTTTGTAGCAATGTTATTTCTCTTGGAAGCAGAAATGC	Hs.395482
A_24_P141214	0.04758105	0.031885892	down	1.61255	-1.61255	-0.689341	STOM	Homo sapiens stomatin (STOM), transcript variant 2, mRNA [NM_198194]	GGGTGACATTTGTAACATTTCCTCTTTGAGACTCTGAGTTCACCTAGAGAAGTCTAAGCA	Hs.253903
A_23_P135486	6.731447E-5	1.40909415E-5	up	2.05799	2.05799	1.04123	AHSP	Homo sapiens alpha hemoglobin stabilizing protein (AHSP), transcript variant 1, mRNA [NM_016633]	TTCGGCAAGAGCTGAACACTCTGGCCAACCCTTTCCTGGCCAAGTACAGGGACTTCCTGA	Hs.274309
A_24_P475556	8.515789E-12	2.7230299E-13	down	4.9702	-4.9702	-2.3133	GLG1	Homo sapiens golgi glycoprotein 1 (GLG1), transcript variant 3, mRNA [NM_001145667]	ACAATTAACAAGCCTCTTTTGTAAATGGGTTTCCTTTCTATGTATAAAATCGTGGTGGTC	Hs.109731
A_32_P233834	0.9287658	0.91274124	up	1.02111	1.02111	0.0301347			TGCACACGTAATTCCATTGCACGCTGATTCAGTTTGGTCAAGTCCACACTACCCAAATGA
A_24_P243633	0.101190835	0.07310375	up	1.34059	1.34059	0.422866	DCBLD1	Homo sapiens discoidin, CUB and LCCL domain containing 1 (DCBLD1), transcript variant 2, mRNA [NM_173674]	TGGAAGACCTATAAAGGAATTGTGAATAATGAAGAAAAGGTGTTTCAGGGTAACTCTAAC	Hs.658304
A_23_P258463	3.4083403E-4	1.11684036E-4	up	2.26117	2.26117	1.17707	PROM1	Homo sapiens prominin 1 (PROM1), transcript variant 1, mRNA [NM_006017]	TGGGGTGTTTGTTCCCATTGGATGCATTTCTATCAAAACTCTATCAAATGTGATGGCTAG	Hs.614734
A_24_P107257	0.26408407	0.21236362	down	1.22562	-1.22562	-0.293509	LIN7C	Homo sapiens lin-7 homolog C, crumbs cell polarity complex component (LIN7C), mRNA [NM_018362]	TATTAGTGTGGGACTGTGACTGAGGTCTTAAAGACTGAAAGAGTTGGGGTTCATTTTCTG	Hs.91393
A_23_P60506	0.43171743	0.37069938	down	1.07368	-1.07368	-0.102568	HPF1	Homo sapiens histone PARylation factor 1 (HPF1), mRNA [NM_017867]	TGAGTAAGGTGGCTTTGATTGGTGTACAGTATTTCAAAGGACTAGTATTAAACTTGTGAT	Hs.406756
A_23_P166100	0.0011024019	4.903217E-4	down	1.65946	-1.65946	-0.73071	TMX4	Homo sapiens thioredoxin related transmembrane protein 4 (TMX4), mRNA [NM_021156]	GTAGTCTTGTGAAGAAAAGTTGAATACTGTTTTGTTTTCATCTCAAGGGGTTCCCTGGGT	Hs.169358
A_23_P203191	2.9400297E-4	9.095611E-5	up	2.28753	2.28753	1.19379	APOA1	Homo sapiens apolipoprotein A1 (APOA1), transcript variant 1, mRNA [NM_000039]	GATGTGCTCAAAGACAGCGGCAGAGACTATGTGTCCCAGTTTGAAGGCTCCGCCTTGGGA	Hs.93194
A_24_P328668	3.2518096E-7	3.3599843E-8	up	1.89874	1.89874	0.925041	ARL13B	Homo sapiens ADP ribosylation factor like GTPase 13B (ARL13B), transcript variant 1, mRNA [NM_182896]	GGCCTTTATTGGCTGCTACATGTTATTGCAAGAGACTTTGATGCCTTAAATGAACGCATC	Hs.533086
A_24_P383834	7.438462E-4	3.0946377E-4	down	1.43995	-1.43995	-0.526022		replication protein A3 (RPA3) pseudogene [ENST00000402839]	GGCAACCATCATGTGTGCATCTTATGTCCAGTTTAAAGAAGATAACCATCCTTTTGATCT
A_24_P523530	8.387259E-4	3.5693764E-4	up	1.93213	1.93213	0.950192			GTTTGGCCTGCTTTATCTCTCGCTTTCACAATGAATCATATCTCAATAAATTCTGTCTCA
A_24_P280664	1.717418E-4	4.4204928E-5	up	2.27055	2.27055	1.18304	GBP7	Homo sapiens guanylate binding protein 7 (GBP7), mRNA [NM_207398]	CCTGGTAAGAAAATTATAAGCTGAGGTTTCTTTTGTTAAAATGGTATAACGCTGTTGCTC	Hs.591450
A_23_P58763	0.22114174	0.17380074	down	1.16961	-1.16961	-0.226032	PELO	Homo sapiens pelota mRNA surveillance and ribosome rescue factor (PELO), mRNA [NM_015946]	TGGTGGACAGTGTGAAAGAGAATGCAGGCACCGTTAGGATATTCTCTAGTCTTCACGTTT	Hs.644352
A_32_P14178	2.3400933E-5	4.0540053E-6	up	2.43102	2.43102	1.28156	PLG	Homo sapiens plasminogen (PLG), transcript variant 1, mRNA [NM_000301]	AATATCCACTCAAAATACAATTCAACAATGCAACAGTCATCTTACAGCAGAGAAATGCAG	Hs.143436
A_23_P57534	0.42578223	0.36479485	down	1.1174	-1.1174	-0.160142	DDX17	Homo sapiens DEAD-box helicase 17 (DDX17), transcript variant 1, mRNA [NM_006386]	CTTATGGCACCAGTAGCTATACAGCTCAAGAATATGGTGCTGGCACTTATGGAGCTAGTA	Hs.528305
A_23_P140675	3.3634544E-5	6.2099452E-6	up	2.31615	2.31615	1.21173	EPB42	Homo sapiens erythrocyte membrane protein band 4.2 (EPB42), transcript variant 1, mRNA [NM_000119]	AACATGTTCCAGAACCTAACCAACTATAAAAGCGTCACCGTGGTAGCCCCTGAACTATCA	Hs.368642
A_23_P66085	0.12926146	0.09573583	down	1.26831	-1.26831	-0.342903	N4BP1	Homo sapiens NEDD4 binding protein 1 (N4BP1), mRNA [NM_153029]	GCTTCTCATGATGACAGGTTTCTACTACACTTAGCGGACAAAACTGGTGGCATAATTGTG	Hs.511839
A_23_P51410	0.09840888	0.07087604	down	1.25017	-1.25017	-0.322129	SMYD3	Homo sapiens SET and MYND domain containing 3 (SMYD3), transcript variant 2, mRNA [NM_022743]	TCAGGCAACTCGTAATGACATTTCAACATTTCATGAGAGAAGAAATACAGGATGCCTCTC	Hs.567571
A_24_P324644	4.1787666E-7	4.4235357E-8	down	2.58442	-2.58442	-1.36984		ribosomal protein L7 like 1 pseudogene 12 [Source:HGNC Symbol;Acc:HGNC:39811] [ENST00000417594]	CTTATGTGAACTGGGGATTTCCACTAAAGTCTGTCCAAGAACTCATTTTGAAACATGAAC
A_23_P126735	0.0011004162	4.8924645E-4	up	1.95844	1.95844	0.969706	IL10	Homo sapiens interleukin 10 (IL10), mRNA [NM_000572]	CCTAACCTCATTCCCCAACCACTTCATTCTTGAAAGCTGTGGCCAGCTTGTTATTTATAA	Hs.193717
A_23_P204048	0.76040685	0.71699524	down	1.05315	-1.05315	-0.0747131	DYRK2	Homo sapiens dual specificity tyrosine phosphorylation regulated kinase 2 (DYRK2), transcript variant 2, mRNA [NM_006482]	CTGATGCTGGTAACCTGAAAGATACGACATTGCTGAGCCTTACTGGGTTGAAAAGGAGTA	Hs.173135
A_23_P60225	0.19909185	0.15455745	down	1.22496	-1.22496	-0.292729	GRHPR	Homo sapiens glyoxylate and hydroxypyruvate reductase (GRHPR), mRNA [NM_012203]	GAAGCAGCGGAATTCCAGGCAGAGTTTGTGTCTACCCCTGAGCTGGCTGCCCAATCTGAT	Hs.155742
A_24_P256692	1.29818E-5	2.0489508E-6	down	2.42515	-2.42515	-1.27808	MIA3	Homo sapiens MIA SH3 domain ER export factor 3 (MIA3), transcript variant 1, mRNA [NM_198551]	TTGGTGATTATTCTGTATCTGACATAATTGAGAAACTGGTAAGCTGTAAAGATTCCAGTG	Hs.118474
A_23_P124438	0.57812923	0.5196874	down	1.16609	-1.16609	-0.22168	ZNF718	Homo sapiens zinc finger protein 718 (ZNF718), transcript variant 1, mRNA [NM_001039127]	GGAATATTAAAAGTGTGGCAAAACCTTTAACCAATGCTCATATCTCTTTGCACATGATAG	Hs.745062
A_24_P690811	4.0219937E-4	1.3973778E-4	up	2.15274	2.15274	1.10617	ASPDH	Homo sapiens aspartate dehydrogenase domain containing (ASPDH), transcript variant 2, mRNA [NM_001024656]	GCCCATCCCAAAATAATCCATGAATCTGGGGCACAAATCCTGCGCCATGCCAATCTCCTG	Hs.436338
A_24_P294408	7.788853E-4	3.271307E-4	up	2.12443	2.12443	1.08707	PLA1A	Homo sapiens phospholipase A1 member A (PLA1A), transcript variant 1, mRNA [NM_015900]	TTACCTGAACCAGTGAACTTACAAGCAAGTGTGACTGTTTCCTGTGACCTGAAGATAGCC	Hs.437451
A_32_P199529	6.035239E-5	1.2398581E-5	up	2.25665	2.25665	1.17418		Q2JE78_FRASC (Q2JE78) Excisionase/Xis, DNA-binding, partial (17%) [THC2780599]	GAGAGCCTGACTTGGGAAGGGGAAACTGGAATCAATCGGTTGACCGACCCCCTTTTCCCA
A_24_P53353	5.3808704E-4	2.0572568E-4	up	1.75147	1.75147	0.808567	RAB12	Homo sapiens RAB12, member RAS oncogene family (RAB12), mRNA [NM_001025300]	GCTTCTCTTAGTTGGAAATAAGTTGGACTGTGAAACGGACAGAGAAATCACCAGGCAGCA	Hs.270074
A_23_P20864	0.44312605	0.3819621	down	1.22241	-1.22241	-0.289726	ANGPTL2	Homo sapiens angiopoietin like 2 (ANGPTL2), mRNA [NM_012098]	AGACAGCCCCTCATGTCTCCAGGACAGGACAGGACTACAGACAACTCTTTCTTTAAATAA	Hs.653262
A_23_P385690	3.9438743E-4	1.3620681E-4	up	2.13846	2.13846	1.09657	WNT3A	Homo sapiens Wnt family member 3A (WNT3A), mRNA [NM_033131]	CTCTGCCTCAAATTCTGCGTTTTTGGTTTTAATGTTATATCTGATGCTGCTATATCCACT	Hs.336930
A_23_P80759	0.85073024	0.82079434	up	1.06767	1.06767	0.0944603	NECTIN3	Homo sapiens nectin cell adhesion molecule 3 (NECTIN3), transcript variant 1, mRNA [NM_015480]	TACTGTAGAGTGGCTTTTCAAAGATATTTTGTTGCACTAAAACTGTGGTAGTAAACTCAG	Hs.293917
A_24_P286465	2.4749477E-16	2.2946855E-18	down	3.14585	-3.14585	-1.65345	PURB	purine rich element binding protein B [Source:HGNC Symbol;Acc:HGNC:9702] [ENST00000395699]	AGCTTCAGACTGGTCTGTAAAAATGGCGGGTCCCGTATTTACCACTAACTAGCAAAACTG	Hs.349150
A_23_P218295	0.46451142	0.40349293	down	1.12762	-1.12762	-0.173284	VPS4A	Homo sapiens cDNA FLJ35053 fis, clone OCBBF2018362. [AK092372]	GGACTTGTCAAGGTGTTTAAGCAGTAGGAATGAGGAAACAACGTTCTGATTCAAGTAAAT	Hs.128420
A_24_P221105	0.67198265	0.619425	up	1.13655	1.13655	0.184667		ribosomal protein SA pseudogene 50 [Source:HGNC Symbol;Acc:HGNC:35896] [ENST00000481955]	ACCATCTCCTGTGAACACTCAAAGGTCATGCCTGATTTCTACTTCCATGGAGATCCTGAA
A_23_P74081	4.0351864E-4	1.4040127E-4	up	2.21245	2.21245	1.14564	TP73	Homo sapiens tumor protein p73 (TP73), transcript variant 1, mRNA [NM_005427]	AGTTTTTTAACAGGATTGGGGTGTCCAAACTGCATCGAGTATTTCACCTCCCAAGGGTTA	Hs.192132
A_24_P590806	0.057597198	0.039363388	down	1.25904	-1.25904	-0.332324		Q71AU0_9ORTH (Q71AU0) Cytochrome oxidase subunit I (Fragment), partial (7%) [THC2547732]	TAAGTTAATCATGACTTCTTAAGGGCAAAACTATAATGGATAGCTGAGTAAGACTAGTGC
A_24_P120352	2.1435867E-12	5.7328545E-14	down	3.96009	-3.96009	-1.98553	TBC1D14	Homo sapiens TBC1 domain family member 14 (TBC1D14), transcript variant 1, mRNA [NM_020773]	GAACACCTTCCCAATCTTAGTTCAGAAGTGGCTTGTATGACCTGTTCAGGGGTCACATGA	Hs.518611
A_23_P150818	2.8957715E-4	8.904987E-5	up	1.5427	1.5427	0.625455	MBD6	methyl-CpG binding domain protein 6 [Source:HGNC Symbol;Acc:HGNC:20445] [ENST00000547545]	CCAGTGAAAGAGACGTTGTGATGATGCGACTGAGGATTATGCAACGTGGTCCAACCGGAG	Hs.524523
A_32_P741851	7.586331E-4	3.168894E-4	up	2.05857	2.05857	1.04164	GLB1L3	Homo sapiens galactosidase beta 1 like 3 (GLB1L3), mRNA [NM_001080407]	TGAGCCTGCTGAACTGGAATTATGGATTTGTGTTCATCAATGGACGTAACCTTGGGCGAT	Hs.721382
A_32_P153604	1.230216E-4	2.9260777E-5	up	1.95479	1.95479	0.967011	XLOC_l2_008517	BROAD Institute lincRNA (XLOC_l2_008517), lincRNA [TCONS_l2_00015204]	GCCCTCTAACTGGAACATCAGCTTCCTGGAACATCAGCTCCTCTCCAGTGGCAGGACACT
A_23_P66260	1.20478E-6	1.4348413E-7	up	3.25035	3.25035	1.70059	ZNF267	Homo sapiens zinc finger protein 267 (ZNF267), transcript variant 1, mRNA [NM_003414]	TGTGATGAATGTGGTAAAGCCTTCAGCTATAGGTCATACCTCACTACACATCGGAGAAGT	Hs.460645
A_23_P107942	5.3822134E-21	1.3752523E-23	up	13.4782	13.4782	3.75256	ZNF473	Homo sapiens zinc finger protein 473 (ZNF473), transcript variant 1, mRNA [NM_015428]	ATGTGGTGAATGTGGGAAAGCCTTTGCCCAGAAAGCAAATCTAACACAGCACCAGAGAAT	Hs.440553
A_24_P205130	2.3573102E-7	2.3554172E-8	down	2.78134	-2.78134	-1.47578	FNBP1	Homo sapiens formin binding protein 1 (FNBP1), transcript variant 1, mRNA [NM_015033]	TCATTGCAGAAGAAAGTTTACACGACGTCAAAAAGTGACGTTCATGCTAAGTGTTTTTCC	Hs.189409
A_23_P18518	7.386057E-9	4.989583E-10	down	2.40174	-2.40174	-1.26408	TRAM1L1	translocation associated membrane protein 1 like 1 [Source:HGNC Symbol;Acc:HGNC:28371] [ENST00000310754]	TATCTCTGTGGGCCATTGTGTTTATCTTGGGTAGACTTGTGACTTTAATTGTTTCCGTAC	Hs.570737
A_23_P43369	4.7179987E-4	1.7373459E-4	up	2.22592	2.22592	1.1544	SIT1	Homo sapiens signaling threshold regulating transmembrane adaptor 1 (SIT1), mRNA [NM_014450]	GCCAAGTCACAGGATGTGATCTACCCCGGACTTCCTATCTGAGCTTCAAGGGAGACATCT	Hs.88012
A_24_P915963	5.918198E-4	2.3321374E-4	up	2.15972	2.15972	1.11084		Homo sapiens cDNA: FLJ21572 fis, clone COL06651. [AK025225]	AATTCCTTTACTCCTTCATAGATAATTGCTGTGCACAGTGTATGTGTGAGGCTTTGAAGT	Hs.97316
A_32_P227110	0.011798566	0.006882234	up	1.64669	1.64669	0.719573			TAAAACAAATCCTTTTGATTCAGCCACTGTGTATTGATAATGGCTTATTTATTACAATCA
A_24_P415150	9.796364E-4	4.2768056E-4	up	2.02016	2.02016	1.01447	GNA14	Homo sapiens G protein subunit alpha 14 (GNA14), mRNA [NM_004297]	AAGCTTTACCAAGATCAGAATCCTGACAAAGAGAAAGTCATCTACTCTCACTTCACATGT	Hs.657795
A_32_P165611	8.3955405E-5	1.8367433E-5	down	2.62413	-2.62413	-1.39184	KIF13B	Homo sapiens kinesin family member 13B (KIF13B), mRNA [NM_015254]	TTACTTCCTAGCATTTTCTCCTCTTGCCTTAAAAGTTCCCTGTATGTGAAACGGGAAGTC	Hs.444767
A_23_P390032	0.09179456	0.06571019	up	1.28362	1.28362	0.360222	SLC35G1	Homo sapiens solute carrier family 35 member G1 (SLC35G1), transcript variant 2, mRNA [NM_153226]	TGGGATATGGGTGGGGAGGCTATTTTAGATATTCTTTTAGCAGTGTAGAGCCTAAGAAAC	Hs.744369
A_24_P780789	0.011348137	0.0065971245	up	1.48876	1.48876	0.574115			CGAATATGAACATCCGTTCTGTCAGCAATCCACTTTGCTAGTTGCTCAGCTGCAAATCCA
A_24_P912021	1.9365884E-6	2.4336364E-7	down	3.13277	-3.13277	-1.64744	SOX6	Homo sapiens SRY-box 6 (SOX6), transcript variant 6, mRNA [NM_001367873]	TTGACGTGAGATAAAGCTCAACATTGAATAATCTTTCAGTGGTACTTTTCAAAGTCTTCC	Hs.368226
A_24_P261691	3.6709693E-9	2.3146234E-10	up	3.11864	3.11864	1.64092	H4-16	histone cluster 4 H4 [Source:HGNC Symbol;Acc:HGNC:20510] [ENST00000540565]	CTTGCTCTAGCTATTCTAAACATGAAGAAGTCATATAGCTTCCTTGGTGCGGTGGGCTGA	Hs.737396
A_24_P187766	6.3034915E-4	2.5319503E-4	up	2.14742	2.14742	1.10261	LRRN3	Homo sapiens leucine rich repeat neuronal 3 (LRRN3), transcript variant 3, mRNA [NM_018334]	AAATCCAATTATCAGAATCAAAGACATGAACTTTAAGCCTCTTATCAATCTTCGCAGCCT	Hs.3781
A_23_P391938	2.2445633E-6	2.867085E-7	up	3.5169	3.5169	1.81431	ADAMTSL4	ADAMTS like 4 [Source:HGNC Symbol;Acc:HGNC:19706] [ENST00000483335]	AAACCGTCAACCCATTTAGCTTATCCCTTGGCCAAAAAGTGTATGAGATGTGCCTGGATG
A_23_P250196	0.023242602	0.014506759	down	1.30908	-1.30908	-0.388554	MTDH	Homo sapiens metadherin (MTDH), transcript variant 1, mRNA [NM_178812]	CTTAATTTAAGAATATTATCCTGGTTTAACAACAGTGCCCTGTTTACAACAGATTGTGCC	Hs.377155
A_24_P177763	0.004391788	0.0023186393	up	1.78144	1.78144	0.833045	CDADC1	Homo sapiens cytidine and dCMP deaminase domain containing 1 (CDADC1), transcript variant 1, mRNA [NM_030911]	AGAGGAGACCTCTTACAAATGTGACTTTATTCAAAAAATTACAAAAACATTGCCGGATGC	Hs.388220
A_23_P166964	0.0024803714	0.0012263331	down	1.45646	-1.45646	-0.542468	TFDP2	Homo sapiens transcription factor Dp-2 (TFDP2), transcript variant 2, mRNA [NM_006286]	ACAAGAGAAAGCCTACGTTTCAATATGTGATGCTCATGTGTGTTTGTAGTGTGAGCTCTT	Hs.379018
A_32_P139196	7.441391E-7	8.3987956E-8	up	4.90523	4.90523	2.29432	MIR17HG	Homo sapiens miR-17-92a-1 cluster host gene (MIR17HG), transcript variant 1, long non-coding RNA [NR_027350]	GAATTGAAGGAGACCTAATAATTGTGTCTTTTTGGTTATTTAGTGACAAACGTGGCTTTC	Hs.24115
A_23_P28307	0.6496579	0.5958109	down	1.19234	-1.19234	-0.253792		Homo sapiens mRNA; cDNA DKFZp547I2016 (from clone DKFZp547I2016) [AL832534]	AGCTAGGGCCACCTCACTTTGCAGATTCCCCAAGTACAGGCACTAATTGTTGTGATAATT	Hs.684035
A_23_P144134	0.066990316	0.04646594	up	1.42357	1.42357	0.509518	DIPK2A	Homo sapiens divergent protein kinase domain 2A (DIPK2A), transcript variant 1, mRNA [NM_173552]	TTTTTAATAGTTGTCATTCAGTGCTATTTGGTACATATTTACTGTTAGGGCAGGATTCCC	Hs.288954
A_23_P5392	0.48519632	0.42423537	down	1.12714	-1.12714	-0.172665	TP53I3	Homo sapiens tumor protein p53 inducible protein 3 (TP53I3), transcript variant 1, mRNA [NM_004881]	AGGAAGTCTGATCACCAGTTTGCTGAGGTCTAGGGACAATAAGTACAAGCAAATGCTGGT	Hs.50649
A_23_P331177	3.6608784E-5	6.8437125E-6	up	1.93041	1.93041	0.94891	BHLHA15	Homo sapiens basic helix-loop-helix family member a15 (BHLHA15), mRNA [NM_177455]	CGGATGCACAAGCTAAATAACGCCTTCCAGGCCCTGCGTGAAGTCATCCCCCACGTGCGC	Hs.674510
A_32_P25775	2.4164217E-5	4.217992E-6	up	1.96139	1.96139	0.971878		JP 2014500723-A/17547: Polycomb-Associated Non-Coding RNAs. [LF210044]	AGATCTTGAGTGTGGCAGGTTTGCCACTGGGTGAGGTTTTCTGATCTGGGGGGTCCTCAT
A_23_P44942	0.08920807	0.06362205	up	1.39049	1.39049	0.475591	CCDC15	Homo sapiens coiled-coil domain containing 15 (CCDC15), mRNA [NM_025004]	ATGTCCCTGGGGGTAATTCAACTCTTCGAGTCGCAATTCATAATTTTGCTTCTGCACACA	Hs.287555
RC9	4.1360894E-4	1.4502935E-4	up	2.17092	2.17092	1.11831		Unknown
A_23_P395954	6.5158855E-4	2.6400966E-4	up	1.90768	1.90768	0.931817	SSH2	slingshot protein phosphatase 2 [Source:HGNC Symbol;Acc:HGNC:30580] [ENST00000394848]	CCCTCCTTTTAAGTTCCCTAAAGCAAGATGAAGTGTCCTTCTCTGTAGCTACTTCTCAAG	Hs.654754
A_23_P57277	2.0584479E-4	5.5863067E-5	up	2.03315	2.03315	1.02371	MAP3K7CL	Homo sapiens MAP3K7 C-terminal like (MAP3K7CL), transcript variant 1, mRNA [NM_020152]	CCAGCTTCTAGCTTGAGAGAAGGGATATTTTAAATGAGATCATTAACGTGAAACTATTAC	Hs.222802
A_32_P44047	0.504367	0.44341534	down	1.14847	-1.14847	-0.199708			TCCCTTATTTCTATCGTGAAAACAGAGGTATATCCAAGTGAGGGACTACAACAGTAATAA
A_24_P156388	0.008189873	0.0046020574	down	1.9578	-1.9578	-0.969233	TTC38	Homo sapiens tetratricopeptide repeat domain 38 (TTC38), mRNA [NM_017931]	GGACCTTTTCATTCTTTTCTTTATATTCTAGACAGTCTCTGTTGTCTCATTGTGTTGCTG	Hs.435832
A_32_P192745	4.946835E-4	1.8447255E-4	up	2.21257	2.21257	1.14572			CTAAAGTGAAGTACAGAAGTGGTGAAGATGTAGAGAACTTTCTAGTGCATTAGAATGGAA
A_23_P386450	1.8650742E-4	4.914014E-5	down	1.55357	-1.55357	-0.635587	POLK	Homo sapiens DNA polymerase kappa (POLK), transcript variant 1, mRNA [NM_016218]	TGTGAAAGAAGACAGCTTAATAGTAGTTAGCTTAAGTAGTTTCTCCAAGTACTTTTGTGC	Hs.135756
A_24_P344666	3.9639408E-4	1.3708312E-4	up	2.20666	2.20666	1.14187	PAK5	Homo sapiens p21 (RAC1) activated kinase 5 (PAK5), transcript variant 1, mRNA [NM_020341]	TCATTGAGTTTACCAAAAGTTACTGTAGCTTAAAAGGTTTTGTGAGCACTAACTATTGGC	Hs.32539
A_24_P354300	0.0022014775	0.0010719969	down	1.86038	-1.86038	-0.895599	POC1A	Homo sapiens POC1 centriolar protein A (POC1A), transcript variant 2, mRNA [NM_001161580]	GGGAGTATTTTGCTTCTGGAGGCTCTGATGAACAAGTGATGGTTTGGAAGAGTAACTTTG	Hs.476306
A_23_P86975	0.021188198	0.013103859	up	1.82623	1.82623	0.868868	CARD18	caspase recruitment domain family member 18 [Source:HGNC Symbol;Acc:HGNC:28861] [ENST00000532895]	ATGACACTGTCATGGATAAGGCTCGAGTCTTGATTGACCTTGTTACTGGAAAAGGACCCA	Hs.56279
A_24_P103363	8.580117E-8	7.616934E-9	down	2.48912	-2.48912	-1.31564	FAM172A	Homo sapiens family with sequence similarity 172 member A (FAM172A), transcript variant 1, mRNA [NM_032042]	AGTACTAAATCCCAATGAAAACTATATTGAAGTAGAAAAGCCGAAGATACACGTACAGTC	Hs.600086
A_24_P333112	0.090265974	0.0644622	down	1.57129	-1.57129	-0.651946		ribosomal protein L7 pseudogene 41 [Source:HGNC Symbol;Acc:HGNC:36297] [ENST00000485823]	GGTCATCAGAATCAGAGGTATCAATGTGTGAGCCCACAGGACCAAAAGGTATTGCAACTT
A_23_P412321	2.5890986E-6	3.3594708E-7	down	2.25478	-2.25478	-1.17299	CCR5	Homo sapiens C-C motif chemokine receptor 5 (gene/pseudogene) (CCR5), transcript variant A, mRNA [NM_000579]	AACAGTAGCATAGGACCCTACCCTCTGGGCCAAGTCAAAGACATTCTGACATCTTAGTAT	Hs.450802
A_24_P19662	6.971176E-6	1.022783E-6	down	1.86964	-1.86964	-0.902757	LRRC47	Homo sapiens leucine rich repeat containing 47 (LRRC47), mRNA [NM_020710]	ATGAAAAAGTACACTTTAGAAAATAAAGAGGAAGGATCACTCTCAGATACTGAAGCCGAT	Hs.268488
A_23_P204436	0.015406161	0.009244521	down	1.49127	-1.49127	-0.576537	GIT2	Homo sapiens GIT ArfGAP 2 (GIT2), transcript variant 4, mRNA [NM_139201]	CAAACAGTTGCTTGTGGACTTAAACCTTGGCACTGGTGGGGAATTTGGTCAGATTTTACA	Hs.434996
A_23_P122579	0.15497072	0.11697192	up	1.29934	1.29934	0.377784	DAXX	Homo sapiens death domain associated protein (DAXX), transcript variant 2, mRNA [NM_001350]	CAGAGGAGCCCTTCACCACTGTCTTAGAGAATGGAGCAGGCATGGTCTCTTCTACTTCCT	Hs.336916
A_23_P19243	0.13576151	0.101065405	up	1.43059	1.43059	0.516612		Homo sapiens PRO2266 mRNA, complete cds. [AF119870]	TTGTGGACTAGAAGTGTAAATGTTTCCTTTGTGTGTAGCATGCAAAGATTTCTGTGTGAG
A_24_P54000	0.099807024	0.07200688	up	1.33265	1.33265	0.414302	CNST	Homo sapiens consortin, connexin sorting protein (CNST), transcript variant 1, mRNA [NM_152609]	GAAGACTATTTGAACAGCCTTTTAGAAGGATGTTTAAAAGATACTGAAGATTCCCTTTCC	Hs.368353
A_32_P116233	4.5989754E-4	1.6793037E-4	up	2.17503	2.17503	1.12104	SERPINA10	Homo sapiens serpin family A member 10 (SERPINA10), transcript variant 2, mRNA [NM_001100607]	TATCCACTAATTGTATGGCAAAACTGACTCATCTCCAGACTAAGATATTCAAGCTCAGGA	Hs.118620
A_23_P394246	0.0067031416	0.0036964908	up	1.85205	1.85205	0.889123	HCAR1	hydroxycarboxylic acid receptor 1 [Source:HGNC Symbol;Acc:HGNC:4532] [ENST00000432564]	TTTCCTTTGGGGTTTAGAGCGCTTAAGTTGTTCCTCTGTTATCATGCCTGAATTCCCCCG
A_23_P109193	1.9382986E-9	1.14666825E-10	up	2.44295	2.44295	1.28862	NAPB	Homo sapiens NSF attachment protein beta (NAPB), transcript variant 2, mRNA [NM_022080]	AAGGAGATGGAGACCTAAAATGAAATGTTTTTGTCTTTGTGGCATGCAGCTAACTCCTCT	Hs.269471
A_23_P67702	0.5213381	0.46071404	up	1.08996	1.08996	0.124271	ZNF85	Homo sapiens zinc finger protein 85 (ZNF85), transcript variant 1, mRNA [NM_003429]	TGCACACCTTACCACACATGAGGTAATTCATACTGGAGAGAAACCCTACAAATGTGAAAA	Hs.37138
A_24_P941006	9.431204E-5	2.1110216E-5	up	2.42324	2.42324	1.27694	KLHL30-AS1	Homo sapiens chromosome 2 open reading frame 19, mRNA (cDNA clone IMAGE:4830090). [BC031945]	GCCCTATGGCTGTCGCTTGGTGAGTGAGTGCATTAATGTCCCTTCGTGCAAAGCTCTCAA
A_23_P387624	5.779239E-4	2.259772E-4	up	2.12085	2.12085	1.08464	PROX2	Homo sapiens prospero homeobox 2 (PROX2), transcript variant 1, mRNA [NM_001243007]	CCCTCTATCCAGAGTGACATTACATACCTAAGTTAGACATACAGGGGAAACAAGTTCACA	Hs.675293
A_23_P250842	2.3288353E-4	6.615926E-5	up	2.3297	2.3297	1.22015			GGCTGGTATCTCACAGGATTGTGAAGAGTCAGTGAGGACTGTGTTGACATGTTTATCCTA
A_32_P82701	1.0071358E-4	2.2896023E-5	up	2.37364	2.37364	1.2471			GGTGTGGTGTTTCGTGGTTTTGCATCTTGTTTGATCTTCACACTGGACAGTAGCAACTAT
A_23_P11629	0.069712155	0.048513334	up	1.74113	1.74113	0.80002	TMEM61	Homo sapiens transmembrane protein 61 (TMEM61), mRNA [NM_182532]	AAGGCTCCTAGCAGGTCCTGAATCCAGAGACAAAAATGCTGTGCCTTCTCCAGAGTCTTA	Hs.663950
A_24_P337000	0.0420456	0.027816216	up	1.35698	1.35698	0.440397	TTC7A	Homo sapiens tetratricopeptide repeat domain 7A (TTC7A), transcript variant 1, mRNA [NM_001288951]	GCCACATACCAACGTACTGTGGATATTATAACCTGCATTAAAACAACTCTAAAGAACGCT	Hs.370603
A_32_P32789	4.4650154E-5	8.670777E-6	up	2.82362	2.82362	1.49755			TTTTTTCAGGTGTAGTTATGAAGGGATAATCAGAGTGCTTGGGGCTGGAGGAAGCATAAC
A_24_P194962	0.07636799	0.05360422	down	1.35906	-1.35906	-0.442611		ribosomal protein L7a pseudogene 8 [Source:HGNC Symbol;Acc:HGNC:23738] [ENST00000481963]	GGGGTCCCTTACTCCATTATCAAGGGGAAGGCAAGACTGGGCCATCTAGTCCACAGGAAG
A_32_P128586	2.4179285E-4	6.953382E-5	down	2.33445	-2.33445	-1.22308	VLDLR	Homo sapiens very low density lipoprotein receptor (VLDLR), transcript variant 2, mRNA [NM_001018056]	TTGCGTTGCTACGTGAATCAGTGGATGACTCATATTTCACTTGCATATGAAATATAAGGC	Hs.370422
A_23_P64712	0.031416032	0.020246534	down	1.39306	-1.39306	-0.478262	TCTN2	Homo sapiens tectonic family member 2 (TCTN2), transcript variant 1, mRNA [NM_024809]	GTATTATCAAGGGGAGCTGCATTCTCAGTGTGTTGCTAAGGGCTTACTGTTGCTGTTGTT	Hs.167165
A_24_P380234	1.7533606E-15	2.142191E-17	up	5.13263	5.13263	2.3597	FAM53C	Homo sapiens family with sequence similarity 53 member C (FAM53C), transcript variant 2, mRNA [NM_016605]	AAACTTTGTTTTATATTAAAAGAAAAATCCATAAGTCTGTGTGTGTTAAACATGAGGTTC	Hs.54056
A_23_P301925	0.35082325	0.2930599	down	1.32584	-1.32584	-0.406908	COX1	mitochondrially encoded cytochrome c oxidase I [Source:HGNC Symbol;Acc:HGNC:7419] [ENST00000361624]	CTACGTTGTAGCCCACTTCCACTATGTCCTATCAATAGGAGCTGTATTTGCCATCATAGG
A_23_P125253	0.019463576	0.01193922	up	1.7398	1.7398	0.798925	LDB2	Homo sapiens LIM domain binding 2 (LDB2), transcript variant 1, mRNA [NM_001290]	GAATCCACTGTCAATAGGCCCGTGGGTGATCATTACAATTGCAAATGCTTTACTTACAGG	Hs.714330
A_23_P119562	0.9772034	0.97182906	up	1.01588	1.01588	0.0227318	CFD	Homo sapiens complement factor D (CFD), transcript variant 2, mRNA [NM_001317335]	GGCCTGAAGGTCAGGGTCACCCAAGCAACAAAGTCCCGAGCAATGAAGTCATCCACTCCT	Hs.155597
A_24_P5750	0.08541286	0.060638912	up	1.37548	1.37548	0.459935	KLK2	Homo sapiens kallikrein related peptidase 2 (KLK2), transcript variant 1, mRNA [NM_005551]	AGAGGAGTTCTTGCGCCCCAGGAGTCTTCAGTGTGTGAGCCTCCATCTCCTGTCCAATGA	Hs.515560
A_32_P212520	3.3627743E-14	5.6546787E-16	down	2.72584	-2.72584	-1.4467	HOOK3	Homo sapiens hook microtubule tethering protein 3 (HOOK3), mRNA [NM_032410]	AAGTTTCCAAAGTAAAAGATTAAAAACTTTCAGACGGTTCTTACCTCTACCCGTGTTTCA	Hs.162852
A_24_P180849	0.0023709987	0.0011659107	up	1.60713	1.60713	0.68449	BSPRY	Homo sapiens B-box and SPRY domain containing (BSPRY), transcript variant 2, mRNA [NM_017688]	TGGGTACCTGTGGGGAACCTACTACTCCCTGGGCCTTAGTCTCCCAAATCCACCATGCAT	Hs.614517
A_24_P109633	0.90056163	0.87901896	up	1.02389	1.02389	0.0340574	ITPK1	Homo sapiens inositol-tetrakisphosphate 1-kinase (ITPK1), transcript variant 1, mRNA [NM_014216]	TTGATTTCTAACGGTCTAGTGGAGTACAGTTAATGTTGTGTTTATTTCTGTAACTGTAGG	Hs.308122
A_24_P85117	0.0041925944	0.0022025583	up	1.94568	1.94568	0.960276	ARHGAP8	Rho GTPase activating protein 8 [Source:HGNC Symbol;Acc:HGNC:677] [ENST00000460809]	GCTCGGTTAAGATATCGTAAAGACAAATCTTGAATCTTAAAATCAATGTTTCTACCCCAC
A_23_P410473	0.0018793397	8.9551386E-4	up	2.06496	2.06496	1.04612	WNK2	Homo sapiens WNK lysine deficient protein kinase 2 (WNK2), transcript variant 2, mRNA [NM_006648]	AAGCACCTGAAGGAGATCTCGGAGCTGCAGAGCCAGCAGAAGCAGGAGATCGAAGCTCTG	Hs.654856
A_23_P3242	2.4762434E-14	4.037386E-16	down	5.12713	-5.12713	-2.35815	ANP32A	Homo sapiens acidic nuclear phosphoprotein 32 family member A (ANP32A), mRNA [NM_006305]	TGTTTGGATATTTTTGGTCTTAAAGCAAGACTCAGTGGTGTATCTTCATTAAAAGCTTCC	Hs.458747
A_23_P153050	0.6220706	0.5661353	up	1.05875	1.05875	0.0823669	ALKBH5	Homo sapiens alkB homolog 5, RNA demethylase (ALKBH5), mRNA [NM_017758]	GTGTCCTTCCAAGTCTAGCATTTGGGGTATGGAAAATTGTTGTGGTGTGTGGTAGGGTTT	Hs.744130
A_23_P70867	9.494003E-7	1.105512E-7	up	1.89633	1.89633	0.92321	SBDS	Homo sapiens SBDS ribosome maturation factor (SBDS), mRNA [NM_016038]	ACTAAAGGCAAAGGTTCTTTGGAAGTACTCAATCTGAAAGATGTAGAAGAAGGAGATGAG	Hs.110445
A_23_P94689	2.4744517E-5	4.3325335E-6	up	1.86173	1.86173	0.89664	URM1	Homo sapiens ubiquitin related modifier 1 (URM1), transcript variant 1, mRNA [NM_030914]	GCCAGGAATTCTGGTGCTGATTAACGATGCCGACTGGGAGCTACTGGGTGAGCTGGACTA	Hs.495229
A_24_P258235	0.34570438	0.2882286	down	1.27966	-1.27966	-0.355756	OR5L2	Homo sapiens olfactory receptor family 5 subfamily L member 2 (OR5L2), mRNA [NM_001004739]	CTCTTCTATAGATCTAATGTGATTAACCACTTCTTCTGTGATCTACCCCCTCTCCTAAGT	Hs.528356
A_24_P377895	1.7676833E-4	4.585575E-5	up	2.31774	2.31774	1.21272	RAG1	Homo sapiens recombination activating 1 (RAG1), mRNA [NM_000448]	AGTTCTACAAGATCTTCCAGCTAGAGATAGGGGAAGTGTATAAGAATCCCAATGCTTCCA	Hs.73958
A_32_P117760	0.0041812574	0.002195992	up	1.56984	1.56984	0.65062		novel transcript, antisense TBC1D3B [ENST00000617914]	TTTGACCTGGGCTGAGTCTGTCTGTGCCATCCAACTGGAGTCTCAAGTCCTGAGGCAGGA	Hs.736621
A_24_P222758	0.8345155	0.8018197	up	1.02404	1.02404	0.0342719	DFFA	Homo sapiens DNA fragmentation factor subunit alpha (DFFA), transcript variant 1, mRNA [NM_004401]	TCCAGAGCTGAGCTTATCTAGTCAGGATTTGGAGTTGGTTACCAAGGAAGACCCCAAAGC	Hs.484782
A_23_P107981	0.011226535	0.0065185097	up	1.76994	1.76994	0.823698	SULT2B1	Homo sapiens sulfotransferase family 2B member 1 (SULT2B1), transcript variant 1, mRNA [NM_004605]	TCCTATTTATCACCTACGAGGAGTTGCAGCAGGACTTACAGGGCTCCGTGGAGCGCATCT	Hs.369331
A_23_P428992	0.64696723	0.5929823	down	1.08336	-1.08336	-0.115507	LOC93622	Homo sapiens Morf4 family associated protein 1 like 1 pseudogene (LOC93622), transcript variant 1, non-coding RNA [NR_015433]	ACCTACAATTGGGATGAGTTCTAGGTACATGTGTTTGCTGACTTTGGGGTAAACAACTTT	Hs.6815
A_24_P942296	0.0021414813	0.001039082	up	1.81507	1.81507	0.860029	CNOT2	CCR4-NOT transcription complex subunit 2 [Source:HGNC Symbol;Acc:HGNC:7878] [ENST00000552599]	CCTCCTCTGGATGTTACTTCCTCAGTTTACAAGTAGTGTAAATTCTCATTGATTCTTTTA	Hs.133350
A_32_P100379	0.20379001	0.15869565	up	1.54751	1.54751	0.629949			TTTCAGGTTCATAGATTCAAAAAATACATATATTGGGGTCGCCAAAGCTTTCATCAGGCA
A_24_P926606	5.4797553E-4	2.1070648E-4	up	2.04152	2.04152	1.02964			CCAAATTGTGATTACGTAGAAAAAGTGTCAACTTACATTTTCAGATGTCCCAGCCAGACC
A_24_P332064	0.027815066	0.017694343	up	1.44022	1.44022	0.526287	LOC441204	Homo sapiens uncharacterized LOC441204 (LOC441204), transcript variant 7, long non-coding RNA [NR_148505]	GGGCCAGACTCAGCCCCAGAAACCAGCCACCCTGCCGCGTCCGACTGCCAGGGATCCCTC	Hs.587432
A_32_P78623	5.965048E-4	2.3565226E-4	up	2.15901	2.15901	1.11037		Homo sapiens hypothetical LOC401098, mRNA (cDNA clone IMAGE:4821395). [BC034803]	TGTACATTTTCTATTAAACATTGGAGTCATCCTGATAGACATCTTTGTAACTTCCTGTCA	Hs.638605
(+)eQC-39	3.332224E-4	1.083441E-4	up	2.26782	2.26782	1.18131		Unknown
A_23_P206920	7.825783E-4	3.2891237E-4	up	2.10723	2.10723	1.07535	MYH11	Homo sapiens myosin heavy chain 11 (MYH11), transcript variant SM1B, mRNA [NM_001040114]	GCGAGGTGAACGCACTCAAGAGCAAGCTCAGGCGAGGAAACGAGACCTCTTTCGTTCCTT	Hs.460109
A_23_P103361	1.0284921E-5	1.5760385E-6	up	2.50365	2.50365	1.32403	LCK	Homo sapiens LCK proto-oncogene, Src family tyrosine kinase (LCK), transcript variant 2, mRNA [NM_005356]	CCCACCCACATGTGACACATATGCACCTTGTGTCTGTACACGTGTCCTGTAGTTGCGTGG	Hs.470627
A_23_P118536	0.4902953	0.42920673	down	1.22448	-1.22448	-0.292173	SLFN12	Homo sapiens schlafen family member 12 (SLFN12), transcript variant 1, mRNA [NM_018042]	GAGACCAGTTTTCCTTTGCAGAAAATCTATACCAGATAATCGGTATAGATTGCTTTCAGA	Hs.663548
A_24_P678104	0.8174762	0.7823844	down	1.07095	-1.07095	-0.0988862	STMN3	Homo sapiens stathmin 3 (STMN3), transcript variant 1, mRNA [NM_015894]	CTGCATGGTCTAGAGGTTGTGGGCAGCATGGACAGTCCCCCACTCAGAAGTGCAAGAGTT	Hs.639609
A_24_P352445	3.4553395E-7	3.5862612E-8	down	2.09357	-2.09357	-1.06596	MRPL42	mitochondrial ribosomal protein L42 [Source:HGNC Symbol;Acc:HGNC:14493] [ENST00000552938]	TTTTTTAGTGCATCACAATGACAAAGGGGTGGTTTTCTTTCACCCAAGAATGTGCTTTCC	Hs.199579
A_24_P216654	8.7246497E-7	1.0027625E-7	down	2.26703	-2.26703	-1.1808	SOAT1	Homo sapiens sterol O-acyltransferase 1 (SOAT1), transcript variant 1, mRNA [NM_003101]	CGCAGTAATGTTCTGCACAACAGTATTGTAATTGTAATGGAATCATAACCTGCTAACTAG	Hs.445588
A_23_P104086	2.4229288E-7	2.4292378E-8	up	2.39074	2.39074	1.25745	CROCC	Homo sapiens ciliary rootlet coiled-coil, rootletin (CROCC), mRNA [NM_014675]	AGGGCCGCCTGGACCGCACCCTCACGGGGGCTGAGCTGGAGCTGGCAGAGGCGCAGAGGC	Hs.309403
A_23_P431268	0.087313056	0.062134564	up	1.60843	1.60843	0.685654	PLEKHA6	Homo sapiens pleckstrin homology domain containing A6 (PLEKHA6), mRNA [NM_014935]	TTAGGTACTGAAGAATCCCAGTGAGTTCTGCATTTGTATCTTGCAAGTTTGTATAAACCC	Hs.253146
A_23_P153070	3.7655946E-12	1.0840528E-13	down	3.60389	-3.60389	-1.84955	BCAS3	Homo sapiens BCAS3 microtubule associated cell migration factor (BCAS3), transcript variant 2, mRNA [NM_017679]	CTGTGGCCAGGAGAGACTGTAGAAGCTCGGTCCCTGTGTATGTTTGCATATGACATCCTG	Hs.655028
A_24_P164664	5.0181843E-4	1.8795523E-4	up	2.21023	2.21023	1.1442	LGALS16	Homo sapiens galectin 16 (LGALS16), mRNA [NM_001190441]	TTGACTTGCGCATCTACGTGTGTCACAATGAGTATGAGGTAAAGGTAAATGGTGAATACA	Hs.667238
A_32_P85753	0.0033925597	0.0017418932	up	1.81272	1.81272	0.858156			TGAACAAATGGTCTTTCTTTCCAGTTAGAAGGTGATCCTCAATAATTATGTTCTTTTCTT
A_24_P900730	0.010047291	0.005765096	up	1.47685	1.47685	0.562527		BAG family molecular chaperone regulator 4 (BAG4) pseudogene [ENST00000531211]	TAGTTGCAAGTACTTACCGTTCACCTGGCACAGCCCAACTCCAGTCTCTGGAGTCTATCC
A_24_P564462	0.4855904	0.42463902	up	1.16808	1.16808	0.224138	TIGAR	Homo sapiens TP53 induced glycolysis regulatory phosphatase (TIGAR), mRNA [NM_020375]	CAGTATTATATTGTTCTTAGTGTGTCTAGCACTACCAGTTTTCTACCAGTATTGAAACAG	Hs.504545
A_23_P80643	0.9279504	0.91180444	up	1.01221	1.01221	0.0175024	SETMAR	Homo sapiens SET domain and mariner transposase fusion gene (SETMAR), transcript variant 1, mRNA [NM_006515]	AATGCCCGACCGCATGTTGCACAACCCACACTTCAAAAGTTGAATGAATTGGGCTATGAA	Hs.475300
A_23_P90014	0.0011514282	5.1481253E-4	down	1.6602	-1.6602	-0.731359	GPR108	Homo sapiens G protein-coupled receptor 108 (GPR108), transcript variant 2, mRNA [NM_020171]	CTGTTCCGGCATTACTATGTCATGGTCATCTGCTACGTCTACTTCACCCGCATCATCGCC	Hs.167641
A_32_P39324	5.452136E-8	4.5866777E-9	up	1.74616	1.74616	0.804186	lnc-PXN-1	LNCipedia lincRNA (lnc-PXN-1), lincRNA [lnc-PXN-1:1]	CAAAAGTCCCCACGAATGGTGCCTGGCTTAGAATCTGCTGGATTGGTCTCCCCAAGCATC	Hs.577804
A_24_P730679	5.129872E-4	1.9337045E-4	up	2.19405	2.19405	1.1336			GGAACTGGTATTTTGAAATGAAAGCATCTTATACTGTGTTTAGAACATACTAGATGGTCC
A_24_P67268	0.015542405	0.00933384	down	1.34047	-1.34047	-0.422738		farnesyl diphosphate synthase pseudogene 4 [Source:HGNC Symbol;Acc:HGNC:3635] [ENST00000534629]	GGGAGAGGGAGAGTTCTTCCAGATCAGGATGATTACCTTCACCTCTTTTGGGGACCCCAG
A_32_P13202	9.4573E-4	4.1036995E-4	up	2.21907	2.21907	1.14995			GCAGCCATAGTGAGGTCACTATTTGAAAAGGAGTAAGAAGGAATGCTATTGGGCAGGAAA
A_23_P416705	2.2492479E-4	6.3063686E-5	up	1.74024	1.74024	0.799284	ALS2CL	Homo sapiens ALS2 C-terminal like (ALS2CL), transcript variant 1, mRNA [NM_147129]	TGCTCACAGCCCTGGAGTCCTGTTACGAGCACATCCAGAAAGAAGACATGAGGCTGCACC	Hs.517937
A_24_P927287	1.6641244E-4	4.244421E-5	up	2.08232	2.08232	1.0582	KRAS	KRAS proto-oncogene, GTPase [Source:HGNC Symbol;Acc:HGNC:6407] [ENST00000556131]	TCATTTCAAATATGTAGTATCTTCAGAATATTTGAGAAGGATTTGTATTATATAATTGAA	Hs.505033
A_32_P394491	4.9143867E-4	1.8289177E-4	up	2.22741	2.22741	1.15537	LHFPL3-AS1	Homo sapiens LHFPL3 antisense RNA 1 (LHFPL3-AS1), transcript variant 2, long non-coding RNA [NR_034141]	TTGGCATAATTGTGGAGTAGGAAGATGGAAAACAACTCCTAGAGATCCCAACAGCTGAAC	Hs.658835
A_23_P402604	0.010913779	0.0063172597	down	1.43949	-1.43949	-0.525555	PFAS	Homo sapiens phosphoribosylformylglycinamidine synthase (PFAS), mRNA [NM_012393]	AGGCATTTGGTATGTATCTGAATTAATTCTCACTAAAATTCAGCAAAGGACTTGATAGCC	Hs.573976
A_23_P69868	0.75498825	0.7111143	down	1.03369	-1.03369	-0.0478084	SERF1B	Homo sapiens small EDRK-rich factor 1B (SERF1B), transcript variant 2, mRNA [NM_022978]	AGCCTGGTTACAGTTTCTACTGTTCTCTGCAAGTAAATAGGCCCAGAAAGGTATAAGAGA	Hs.559428
A_24_P72064	1.9143512E-5	3.2134901E-6	down	4.64213	-4.64213	-2.21479	GHR	Homo sapiens growth hormone receptor (GHR), transcript variant 1, mRNA [NM_000163]	AACTTAAATAGTATTTCCCATTTATCGCAGACCTTTTTTAGGAAGCAAGCTTAATGGCTG	Hs.125180
A_23_P142738	0.0013501518	6.179229E-4	up	1.9693	1.9693	0.977683	TMEM178A	Homo sapiens transmembrane protein 178A (TMEM178A), transcript variant 1, mRNA [NM_152390]	TTTCTGGATTACTGATAGAAAATCATGCAAAACCTCCCAACCTTTCTAAGGACAAGACTA	Hs.40808
A_23_P168165	0.0016367469	7.669326E-4	up	1.76492	1.76492	0.819607	LINC00574	Homo sapiens long intergenic non-protein coding RNA 574 (LINC00574), long non-coding RNA [NR_026780]	TACCGACCCTCTCGCTTTGCTGTCTTCACGTGGAAAAGCCAGTGTCGTAGCCCCAAAGGA	Hs.677182
A_24_P365526	1.6032295E-4	4.0493316E-5	up	2.20044	2.20044	1.13779	HCK	Homo sapiens HCK proto-oncogene, Src family tyrosine kinase (HCK), transcript variant 1, mRNA [NM_002110]	GAGGGCAGCAAGCAGCCATTGCCAAAACTCATTGACTTCTCAGCCCAGATTGCAGAAGGC	Hs.655210
A_23_P51587	0.2070265	0.16151825	up	1.52644	1.52644	0.610174	RGS7	Homo sapiens regulator of G protein signaling 7 (RGS7), transcript variant 1, mRNA [NM_002924]	CTGGACGATACACATTTGAAGATGCTCAGGAGCACATTTACAAACTGATGAAAAGTGATT	Hs.655739
A_23_P85800	1.0167135E-5	1.5552675E-6	up	3.26229	3.26229	1.70588	CD52	Homo sapiens CD52 molecule (CD52), mRNA [NM_001803]	TGCCAGACATCACCAGGTTGTAGAAGTTGACAGGCAGTGCCATGGGGGCAACAGCCAAAA	Hs.276770
A_32_P56497	1.6791306E-5	2.7642952E-6	down	2.25559	-2.25559	-1.1735			AGGAAAGTCAGCTCAAGATTTGTCATATGCTACACAATTTACAGTAAAACACTGGGAAAA
A_23_P306223	0.0013939629	6.4076076E-4	up	1.67043	1.67043	0.740217	ARX	Homo sapiens aristaless related homeobox (ARX), mRNA [NM_139058]	GGTTTTCTCCCCCAGACGCCTGATATTGAAGTAAAAAATTTAAAAAGCCCAACCTCTTCC	Hs.300304
A_24_P915049	0.9074316	0.8873366	up	1.0221	1.0221	0.0315353	ZNF568	zinc finger protein 568 [Source:HGNC Symbol;Acc:HGNC:25392] [ENST00000427117]	TTGATGTCAAGAAATCATACTGTTTGGATTTTTCTGCAACTCTATTACTTGTCCTCCAAC	Hs.733385
A_23_P391607	0.030418979	0.019536605	down	1.52245	-1.52245	-0.606392	ARRDC1	Homo sapiens arrestin domain containing 1 (ARRDC1), transcript variant 1, mRNA [NM_152285]	AGTGCCCACTACCAGCACCTTGATTCTTCCTCCAGAGTACAGTTCTTGGGGCTACCCCTA	Hs.12999
A_23_P161331	3.044841E-4	9.5869924E-5	up	2.2437	2.2437	1.16588	PCDH15	Homo sapiens protocadherin related 15 (PCDH15), transcript variant C, mRNA [NM_033056]	TATGGAAATCACATCTGAACAAAACAAGGGGAGTTTGAACAATATTGTCGAGGGAACTGA	Hs.280209
A_23_P41227	0.0012292158	5.5518566E-4	down	2.39549	-2.39549	-1.26032	ALCAM	Homo sapiens activated leukocyte cell adhesion molecule (ALCAM), transcript variant 1, mRNA [NM_001627]	CCTTGTTGCTGGTGTCGTCTACTGGCTGTACATGAAGAAGTCAAAGACTGCATCAAAACA	Hs.591293
A_24_P362805	0.95920634	0.9500795	up	1.00986	1.00986	0.0141552	GK5	Homo sapiens glycerol kinase 5 (GK5), transcript variant 2, non-coding RNA [NR_033289]	TTGCCTTGTTAAAGGTCCCTGGATATGACCAGAATATCTGCTATATTTTTGGGAAGGGGA	Hs.135904
A_23_P13359	3.2792437E-14	5.498257E-16	up	6.50811	6.50811	2.70224	NXF1	Homo sapiens nuclear RNA export factor 1 (NXF1), transcript variant 1, mRNA [NM_006362]	TTGCTGTTCCTGCTAGCAATTCAGGGCTATGTATTGTAAATGATGAGCTATTTGTGCGGA	Hs.523739
A_23_P325339	9.262001E-4	4.0063527E-4	up	1.80146	1.80146	0.849164		WASP family homolog 5, pseudogene [Source:HGNC Symbol;Acc:HGNC:33884] [ENST00000633719]	TTGGGATGAGTGAGTTAGGGCCCACGGATTACTCAAGACAGGACTTCAAGTTGATTCAGG
A_23_P252276	4.3232253E-4	1.5417922E-4	up	2.0159	2.0159	1.01142	ARHGEF38	Homo sapiens Rho guanine nucleotide exchange factor 38 (ARHGEF38), transcript variant 2, mRNA [NM_017700]	TTTTTTCCCCCTGCGAGAATGACTAAAAATAACATGGAAGAAGATTTAGAGCTCTGCAGC	Hs.585224
A_24_P817610	6.378305E-4	2.5698624E-4	up	2.0423	2.0423	1.0302		novel transcript [ENST00000537192]	AACATCTGCTTTGTGAGCCTGGGAGTATTTCACGGAGATGTTTCTCTCGACAGGTTTATG	Hs.586786
A_32_P91663	5.42944E-4	2.0819042E-4	up	2.13533	2.13533	1.09446	MYT1L	Homo sapiens myelin transcription factor 1 like (MYT1L), transcript variant 2, mRNA [NM_015025]	ATATCACCGGCAATTATGCTTCTCATCGGAGCCTTTCAGGTTGCCCAAGAGCAAAGAAAA	Hs.434418
A_24_P204414	8.949343E-8	7.997245E-9	up	2.40831	2.40831	1.26802		activating transcription factor 4 pseudogene 1 [Source:HGNC Symbol;Acc:HGNC:789] [ENST00000443279]	CCCAGATGGTGAACCCGATTTGCCATCTCCCAGAAAGTTTAACCGACCAGGTTGCCCCCT
A_24_P932646	2.7824828E-4	8.425716E-5	up	2.29589	2.29589	1.19906		novel transcript [ENST00000340444]	AAACGTCTCCAACATGACTTTCAGCAACGGAAAACTAAGAGTCAAAGGCATTTATTACCG	Hs.526504
A_23_P121144	6.3893653E-4	2.5760836E-4	up	2.08769	2.08769	1.06191	LYZL4	Homo sapiens lysozyme like 4 (LYZL4), transcript variant 1, mRNA [NM_144634]	CCTTTTGATGATCTCACCACTTTAAGAGTTCCAGATGGAAAAAGACAAAAGTTTGCTTCA	Hs.234895
A_32_P138557	0.02458805	0.015445841	up	1.36379	1.36379	0.44762	RRN3P3	Homo sapiens RRN3 homolog, RNA polymerase I transcription factor pseudogene 3 (RRN3P3), non-coding RNA [NR_027460]	ATGCTGAGGCTTTTCTGTCTGAAATGCTGAATAGACTCTAGCACACGCAAAACAGCCCAC	Hs.709576
A_23_P79591	2.9967696E-4	9.363036E-5	up	2.21698	2.21698	1.1486	APOB	apolipoprotein B [Source:HGNC Symbol;Acc:HGNC:603] [ENST00000233242]	CTTTCACATAGCACAGAAAAAATTCAAACTGCCTATATTGATAAAACCATACAGTGAGCC	Hs.120759
A_24_P348779	3.3949234E-4	1.11027126E-4	up	2.29201	2.29201	1.19661		Homo sapiens cDNA clone IMAGE:7262602. [BC069699]	GTGGCAATTCTATTGAGGAGGAAACAGGATAGTATGTACAGTAACAATGTTTAGTTATTC	Hs.657347
A_24_P814749	3.4099363E-4	1.11778005E-4	up	2.42623	2.42623	1.27872	ELF3-AS1	Homo sapiens ELF3 antisense RNA 1 (ELF3-AS1), long non-coding RNA [NR_146472]	AAATTCCAGAGATTCAGCAACAAAGAGGCCTAGTAGGGAGAGGAGTTACTAGGTTTAGGG	Hs.661033
A_23_P99080	2.8894958E-4	8.8752866E-5	up	2.30144	2.30144	1.20254	TAS2R13	Homo sapiens taste 2 receptor member 13 (TAS2R13), mRNA [NM_023920]	CCTTCAAGCCACTCCTTTCTTCTGATTCTAGGAAACGCTAAGTTAAGACAGGCCTTTCTT	Hs.679407
A_23_P129916	1.8494621E-4	4.8620786E-5	up	2.44604	2.44604	1.29045	DHRS7C	Homo sapiens dehydrogenase/reductase 7C (DHRS7C), transcript variant 1, mRNA [NM_001220493]	ACCGTGAGCCCGACTTTCATCCGGTCGTACCACGTGTATCCAGAGCAAGGAAACTGGGAA	Hs.61684
A_24_P97465	0.346697	0.28922856	up	1.36954	1.36954	0.453689	CISH	Homo sapiens cytokine inducible SH2 containing protein (CISH), transcript variant 2, mRNA [NM_145071]	CCAGCTACCTGTTCACGCTGTCAGTGAAAACCACTCGTGGCCCCACCAATGTACGCATTG	Hs.655334
A_24_P713119	7.3188194E-4	3.0363136E-4	up	2.12054	2.12054	1.08443		Q3UI51_MOUSE (Q3UI51) 17 days pregnant adult female amnion cDNA, RIKEN full-length enriched library, clone:I920097E11 product:RIO kinase 3 (yeast), full insert sequence, partial (24%) [THC2660263]	GAGCTGTTCAATGCTGTTTCTGGCCTGAACATCTCGGCAGACAATGAAGCTGATTTCTTA
A_23_P137837	5.0209087E-6	7.072012E-7	up	1.74324	1.74324	0.801767	NAXE	PREDICTED: Homo sapiens NAD(P)HX epimerase (NAXE), transcript variant X1, mRNA [XM_017000319]	GGATGATTATAACGGGTGGTCTCCTTAGAAAGGCTCCTTATCTGTACTCCATCCTGTAGA
A_23_P402892	0.610536	0.55389947	up	1.13938	1.13938	0.188246	NLRC5	Homo sapiens NLR family CARD domain containing 5 (NLRC5), transcript variant 1, mRNA [NM_032206]	TGCTGCCGAAGATGGGCCGGCTGAAGAGAGTGGACCTGGAGAAGAATCAGATCACAGCTT	Hs.528836
A_23_P45396	0.02545095	0.016042404	down	1.31236	-1.31236	-0.39216	HSD17B10	Homo sapiens hydroxysteroid 17-beta dehydrogenase 10 (HSD17B10), transcript variant 1, mRNA [NM_004493]	ATGCTCACCTCGTACAGGCCATCATCGAGAACCCATTCCTCAATGGAGAGGTCATCCGGC	Hs.171280
A_23_P32847	5.55529E-4	2.1434095E-4	up	2.08206	2.08206	1.05801	GRID2	Homo sapiens glutamate ionotropic receptor delta type subunit 2 (GRID2), transcript variant 1, mRNA [NM_001510]	ACCTCCATAGACGTGTAAATAGCTTGTGCACAGATGACGACAGCCCCCATAAACAGTTTT	Hs.480281
A_23_P84555	0.18967931	0.14641029	down	1.20029	-1.20029	-0.263386	KCTD21	Homo sapiens potassium channel tetramerization domain containing 21 (KCTD21), mRNA [NM_001029859]	AAAGTTAGCTCTTTTCTATCCCCTGTAAGTCAGTCCCCTTTTGTTGTAGCTTCACCTCGT	Hs.528439
A_23_P351320	0.31799564	0.26225567	up	1.13835	1.13835	0.18694	CDC40	Homo sapiens cell division cycle 40 (CDC40), mRNA [NM_015891]	GAAAATGGCTAGCATGCCAATCAATGGACAACCAAATCTTAATTTTTGGAGCACAGAACA	Hs.428147
A_23_P108922	0.005637834	0.0030522202	up	1.50162	1.50162	0.586519	MOB1A	Homo sapiens MOB kinase activator 1A (MOB1A), transcript variant 1, mRNA [NM_018221]	TTCAGAGCTGTGATTTTTGCAAAGTATTTTACCAACCTCCTCGATGGCTTTGATAAAGGT	Hs.602092
A_32_P21794	8.360688E-5	1.8262364E-5	up	2.06615	2.06615	1.04695			ACAGTCCCCCTCAATTTGTCCAGAGGATAACATATCCCTTCAGATACAAAGATTTTTTTT
A_32_P147678	0.05703134	0.0389156	down	1.22361	-1.22361	-0.291144	MAP3K9	Homo sapiens mitogen-activated protein kinase kinase kinase 9 (MAP3K9), transcript variant 1, mRNA [NM_033141]	TGTCTTGTTCATGTGTCCTGACCCCGTGTCCTTGAATTCCCACTTTGCTTTGGGATTTAA	Hs.593542
A_23_P409945	6.7792676E-6	9.908325E-7	up	1.60731	1.60731	0.68465	OAZ1	Homo sapiens ornithine decarboxylase antizyme 1 (OAZ1), transcript variant 1, mRNA [NM_004152]	GCTCACTCCGAATTAGCGGTGTATTTCTTGAAGTTTAATATTGTGTTTGTGATACTGAAG	Hs.446427
A_24_P119783	0.0014486323	6.6895207E-4	up	2.1398	2.1398	1.09747			AATAAAGGTTTTATGAGACTCCTTATAGGATAGGGAGAAGGATAAAAGACTGTTTCTTCC
A_32_P196843	5.583985E-4	2.1585573E-4	up	2.13374	2.13374	1.09338	CCDC172	Homo sapiens coiled-coil domain containing 172 (CCDC172), mRNA [NM_198515]	GCTGGAATCTAAGGTTCAACAGTTTTTTGAAAAATCCTTCTTCTTACAGCTTTTGAAAGC	Hs.233407
A_24_P514814	5.105828E-4	1.9211622E-4	up	2.17711	2.17711	1.12241			AAGAGCTCCTCATTGATCCTGGAAATGCAGTGTGTTTTTAAGTGGATTGGTTTTACCAAG
A_23_P58359	3.5000435E-4	1.1569998E-4	up	2.28096	2.28096	1.18964	ADH1A	Homo sapiens alcohol dehydrogenase 1A (class I), alpha polypeptide (ADH1A), mRNA [NM_000667]	TATGCTGCTACTGACTGGACGTACCTGGAAGGGAGCTATTCTTGGTGGCTTTAAAAGTAA	Hs.654433
A_32_P389619	0.19390951	0.15008605	up	1.2156	1.2156	0.281666	EPG5	Homo sapiens ectopic P-granules autophagy protein 5 homolog (EPG5), mRNA [NM_020964]	TCTGCTTTCTATTGAACCAAGATGTTTCTACGTTGCCTATTGGTCGTGGTTCTGTCCAGA	Hs.514843
A_24_P599225	7.55116E-9	5.11398E-10	up	1.85782	1.85782	0.893612			GATGACATCTTCAGGATCTGTGCCATTGAACTTCTCACCAAACATGGTGAGGTACATGGT
A_24_P932632	0.2046014	0.15938227	up	1.15863	1.15863	0.212416	MED28	Homo sapiens mediator complex subunit 28 (MED28), mRNA [NM_025205]	CATCAACAAATCCCCTCAGTTACAACGTATAGGTTAAACAAAGCTTTTAAAAGCTCATGT	Hs.731966
A_23_P401568	0.0032285696	0.0016470081	up	1.3146	1.3146	0.394624	MAT2A	Homo sapiens methionine adenosyltransferase 2A (MAT2A), mRNA [NM_005911]	AGAGAGCAGTGCTTTTGGCGGGGAGGAGGAAATCCCTTCATACTTGAACGTTTTCTAATT	Hs.516157
A_32_P13936	2.4179285E-4	6.9543465E-5	up	2.35607	2.35607	1.23638	CLIP1-AS1	Homo sapiens CLIP1 antisense RNA 1 (CLIP1-AS1), long non-coding RNA [NR_045382]	TCTAAAATGCTGTATGTCCATGAACTTAATAACAGAAGGTCAGGGGAGAGACGTTCTGAG	Hs.624253
A_24_P352388	4.526178E-4	1.6432494E-4	up	2.24747	2.24747	1.1683	CDHR5	Homo sapiens cadherin related family member 5 (CDHR5), transcript variant 3, mRNA [NM_031264]	CACATATCGAATTACCAACCACTCACACTTCCGGATGGAGGGAGAGGTTGTGCTGACCAC	Hs.165619
A_23_P201059	5.0009992E-5	9.9209465E-6	up	1.92981	1.92981	0.948462	UBQLN4	Homo sapiens ubiquilin 4 (UBQLN4), transcript variant 1, mRNA [NM_020131]	CTGGTTCATTCAGCACTTTTTGGTGGGAACTGTTGGAAATTCCAGGGTAAGGAGGAAGAT	Hs.283739
A_23_P2683	0.1786223	0.13690624	down	1.13437	-1.13437	-0.181894	RPAP3	Homo sapiens RNA polymerase II associated protein 3 (RPAP3), transcript variant 1, mRNA [NM_024604]	AAGGTTTGATATGGCAGTGATGTTTATGTCAGAAACAGAGAAAAAGATTGCACGTGCATT	Hs.437855
A_23_P167182	0.013846289	0.008210125	up	2.06164	2.06164	1.0438	LRAT	Homo sapiens lecithin retinol acyltransferase (LRAT), transcript variant 1, mRNA [NM_004744]	CCACAGCTAGACTTGCATTTCAGGTATTAAAATTGCTTTCTTAACTGTCAAGAATCACAA	Hs.658427
A_32_P77328	0.037080504	0.024258029	up	1.58869	1.58869	0.667837		Q8IP73_DROME (Q8IP73) CG31855-PA (RE70574p), partial (12%) [THC2661428]	TTTCATAATGTTGCTGTAATTTTGGGTGCTCTATTACTCAAGAGTGAATCTAATCCTCGC
A_24_P933319	0.0010751629	4.7642278E-4	down	3.65107	-3.65107	-1.86832	RAB3B	Homo sapiens RAB3B, member RAS oncogene family (RAB3B), mRNA [NM_002867]	CATGCTTTTTTCTTCTTCCTATGTTCTGTATACTGACACCTCTTCTCAGTGGCATATGAA	Hs.123072
A_32_P203066	0.59623677	0.5388229	up	1.31811	1.31811	0.398475		novel transcript [ENST00000446495]	TTTCTGGGTTAATTAGCAGCAATACAGACAACGATCTTTTATTCAACAACCTCTCTCGAG	Hs.123784
A_23_P337899	6.162411E-4	2.4605854E-4	up	2.10966	2.10966	1.07701	MARCHF10	Homo sapiens membrane associated ring-CH-type finger 10 (MARCH10), transcript variant 1, mRNA [NM_152598]	AACTGAAACCAAAGCGTTCACAGTTAGATTTTCACCTTGTGCCACTCTCTTTTGGGGTCT	Hs.665663
A_23_P163647	0.121530786	0.08942759	down	1.22048	-1.22048	-0.287447	ECI1	Homo sapiens enoyl-CoA delta isomerase 1 (ECI1), transcript variant 1, mRNA [NM_001919]	AAAGAAGAAAAAGGCTAACGATTGGGCTGCCACAGGCTTACGGCCACACGTGCCCCTGTG	Hs.403436
A_23_P257087	1.05096466E-10	4.455817E-12	up	5.40227	5.40227	2.43357	PDK4	Homo sapiens pyruvate dehydrogenase kinase 4 (PDK4), mRNA [NM_002612]	CTTTCAAGGAGATCTGAATCTCTACTCTTTATCAGGATATGGAACAGATGCTATCATCTA	Hs.8364
A_23_P111132	1.2626868E-15	1.4564854E-17	up	42.5929	42.5929	5.41254	HSPA1A	heat shock protein family A (Hsp70) member 1A [Source:HGNC Symbol;Acc:HGNC:5232] [ENST00000375651]	GAGCTTCAAGACTTTGCATTTCCTAGTATTTCTGTTTGTCAGTTCTCAATTTCCTGTGTT	Hs.702139
A_24_P274270	5.360576E-4	2.0450623E-4	down	1.79921	-1.79921	-0.847366	STAT1	Homo sapiens signal transducer and activator of transcription 1 (STAT1), transcript variant beta, mRNA [NM_139266]	TTGAACCCTACACGAAGAAAGAACTTTCTGCTGTTACTTTCCCTGACATCATTCGCAATT	Hs.743244
A_23_P118095	3.90278E-5	7.38079E-6	up	2.14334	2.14334	1.09986	RPL3L	Homo sapiens ribosomal protein L3 like (RPL3L), mRNA [NM_005061]	TTGCTGGTACCAAGAAGCGGGTCATTACGCTGAGAAAGTCCCTCCTGGTGCATCACAGTC	Hs.657266
A_24_P933291	5.448569E-4	2.0920234E-4	up	2.22615	2.22615	1.15455			GGCAATTTAAATTAGAGATGTAAATTGCAAATCTAAGAAAAGTACTTTGCCTCTAATTTA
A_24_P35228	5.5453036E-4	2.1386117E-4	up	2.33967	2.33967	1.2263	GRHL2	Homo sapiens grainyhead like transcription factor 2 (GRHL2), transcript variant 2, mRNA [NM_001330593]	TGTTTAGAAGTTCGGACCAACAGAAAAATGCAGTCAGATGTCATCTTGGAATTGGTTTCT	Hs.661088
A_23_P62081	0.061253656	0.042111237	up	1.58054	1.58054	0.660418	SCG5	Homo sapiens secretogranin V (SCG5), transcript variant 2, mRNA [NM_003020]	TTGCAGTTTAAAATGGTGTCTGAGGTTGTACTATTTTGGCCAAGTCTGTAGAAAGCTGTC	Hs.156540
A_32_P27144	4.8275848E-4	1.7883904E-4	up	2.20238	2.20238	1.13906		long intergenic non-protein coding RNA 1088 [Source:HGNC Symbol;Acc:HGNC:49148] [ENST00000511895]	GCGAGGAAATTTCAGAAGATGCAATGCCTGAATGGCTCACTTTGCAGGAAAACAGAAGAA
A_32_P19019	9.649734E-10	5.2155016E-11	up	2.167	2.167	1.1157		H.sapiens mRNA for ribosomal protein (homologuous to yeast S24). [X62691]	TTGTAAATATATGTATTACATCCCTAGAAAAAGAATCCCAGGATTTTCCCTCCTGTGTGT	Hs.633952
A_24_P170295	1.6046528E-10	7.114782E-12	up	5.71633	5.71633	2.51509	HSP90AB1	Homo sapiens heat shock protein 90 alpha family class B member 1 (HSP90AB1), transcript variant 2, mRNA [NM_007355]	TTGGCTTTTATTCTGCCTACTTGGTGGCAGAGAAAGTGGTTGTGATCACAAAGCACAACG	Hs.509736
A_23_P113005	0.3915142	0.33157662	up	1.22465	1.22465	0.292371	EFNA1	Homo sapiens ephrin A1 (EFNA1), transcript variant 1, mRNA [NM_004428]	ATGGAGAAAGAAGTGGAGACAGTCCTTTCCCACCATTCCTGCCTTTAAGCCAAAGAAACA	Hs.516664
A_23_P352494	0.003464819	0.0017835321	up	1.87685	1.87685	0.90831	RHOXF2B	Homo sapiens Rhox homeobox family member 2B (RHOXF2B), mRNA [NM_001099685]	AAGGGTATGTACATTTGTTTTGTGTGTCACATGGGGTCAGTAAGTTCTCAATAAAAATTG	Hs.196956
A_23_P207520	9.976493E-10	5.4236695E-11	up	3.65672	3.65672	1.87055	COL1A1	H.sapiens mRNA for prepro-alpha1(I) collagen. [Z74615]	TCTGTCCCCGGGTTTCAGAGACAACTTCCCAAAGCACAAAGCAGTTTTTCCCTAGGGGTG	Hs.172928
A_24_P413479	0.9873618	0.9845028	up	1.00585	1.00585	0.00841221	IL22RA1	Homo sapiens interleukin 22 receptor subunit alpha 1 (IL22RA1), mRNA [NM_021258]	ATTTCAGCTTCATTCCTCTGATAGAACAAAGCGAAATGCAGGTCCACCAGGGAGGGAGAC	Hs.110915
A_32_P148726	3.817377E-8	3.1027276E-9	up	2.66668	2.66668	1.41505	LOC728673	Homo sapiens cDNA FLJ45890 fis, clone OCBBF3022576. [AK127789]	GTTACCCATATTGCATGTTGTGGTAGTAGATGCAGCCCCCCAAAATAAAAGTCAAAAGAT	Hs.733665
A_24_P212021	0.37821797	0.3186776	up	1.32269	1.32269	0.403479	GSTM5	Homo sapiens glutathione S-transferase mu 5 (GSTM5), mRNA [NM_000851]	ATGACCCAGATTTTGAGAAACTGAAGCCAAAATACTTGGAGGAACTCCCTGAAAAGCTAA	Hs.75652
A_23_P389987	0.21513772	0.16845378	up	1.30895	1.30895	0.388412	TLX2	Homo sapiens T cell leukemia homeobox 2 (TLX2), mRNA [NM_016170]	GCTGATTGTGACCGAAACCAGAGGGTTGTCCACCCCGGGCATCTCATCCCTCAACTGTAA	Hs.168586
A_32_P62469	1.3300261E-4	3.2194705E-5	up	1.78593	1.78593	0.836673			AAAGGTGGTTTCATGCATTTTTAAAGCCACAATTTTATATCTAGGGTTGCTGTAGAAACC
A_32_P27041	0.2948884	0.24075891	up	1.2279	1.2279	0.296197		cDNA sequence for human insulin receptor. [A18658]	AGGCTAGACTTCTGACACAAGAAGAATCTGTCGAGAGCACAGTCTCCCAGTCAATAAGAA
A_24_P925786	0.0015156319	7.0450164E-4	up	2.10192	2.10192	1.07171			TTTTTCCTTCCATGATGAAGCAGATAAAAACTGTAGTGTACACACTCGCGCTATCCCACC
A_23_P207881	1.2968677E-4	3.1167998E-5	up	2.24008	2.24008	1.16355			TTTCCCCCTGGGTGGGGTTACATAAATCTCCCCTTGGGGAGGGGAAAAAAGACACCCGCA
A_23_P10873	6.9925954E-11	2.8451607E-12	down	4.73836	-4.73836	-2.24439	TLR1	Homo sapiens toll like receptor 1 (TLR1), mRNA [NM_003263]	ATATTCCTCCTGTTGATATTGCTGCTTTTGGAAGTTCCAACAATGACTTTATTTTGCATC	Hs.654532
A_24_P67699	0.75059104	0.7060411	up	1.03256	1.03256	0.0462219	RPL23A	Homo sapiens ribosomal protein L23a (RPL23A), mRNA [NM_000984]	CCTGATGGAGAGAAGAAGGTGTATGTTTGACTGGCTCCTGATTACGATGCTTTGGATGTT	Hs.419463
A_24_P717586	1.6073403E-16	1.4159521E-18	up	9.39149	9.39149	3.23135		novel transcript [ENST00000517658]	TGGGCATGAAAACACGGAAATTCATAGACTTGCAGGTGGGCGTGAAAACACGGAAATTCA
A_23_P157495	8.182039E-5	1.7796478E-5	up	1.57111	1.57111	0.651787	PPP3CC	Homo sapiens protein phosphatase 3 catalytic subunit gamma (PPP3CC), transcript variant 2, mRNA [NM_005605]	TGTCAACACATTTGTGAAGTCTTGTGCTATAAAGGGGAACTTCCCCTAATAAAAGGGCCT	Hs.731683
A_23_P106024	0.24517842	0.19527522	down	1.34836	-1.34836	-0.431206	JAG2	Homo sapiens jagged canonical Notch ligand 2 (JAG2), transcript variant 1, mRNA [NM_002226]	GCGTTTGTTACCAGAGGTTGTGCACTGTTTACAGAATCTTCCTTTTATTCCTCACTCGGG	Hs.433445
A_23_P160631	0.8434055	0.81239325	up	1.02781	1.02781	0.0395794	CCT3	Homo sapiens chaperonin containing TCP1 subunit 3 (CCT3), transcript variant 1, mRNA [NM_005998]	GTGAGACGGGTACTTTGGTGGACATGAAGGAACTGGGCATATGGGAGCCATTGGCTGTGA	Hs.491494
A_23_P18362	8.367245E-5	1.828076E-5	up	2.38299	2.38299	1.25277	SLITRK3	Homo sapiens SLIT and NTRK like family member 3 (SLITRK3), transcript variant 2, mRNA [NM_014926]	AAAGCAACTGGGTATATATCACTAACAGCTTTGTAGGAAGCACTTTTAATGTTTTCTCTC	Hs.101745
A_23_P151267	0.8365378	0.8044752	down	1.08861	-1.08861	-0.122483	LIMA1	Homo sapiens LIM domain and actin binding 1 (LIMA1), transcript variant 2, mRNA [NM_016357]	TCAGGGTGAAATTAAACCAACTATAGGCCTTTTTCTTGGGATGATTTTCTAGTCTTAAGG	Hs.525419
A_23_P160297	9.306171E-5	2.0780528E-5	up	2.75652	2.75652	1.46285	C1orf94	Homo sapiens chromosome 1 open reading frame 94 (C1orf94), transcript variant 2, mRNA [NM_032884]	ACACACGACCCTCATATTCATACTTGCTTGCTCAACCACTTATGCATCTGTATTTAGCTA	Hs.194610
A_23_P390665	1.3717277E-4	3.3484535E-5	up	2.28224	2.28224	1.19045	VWA3A	Homo sapiens von Willebrand factor A domain containing 3A (VWA3A), mRNA [NM_173615]	CAATGAAAAGGATCCCACATTGCCACCATTTGAAGGAGATGATTTAAGGATCCTGGCCCA	Hs.10697
A_24_P67280	0.09559471	0.068688706	down	1.29819	-1.29819	-0.376497	CTAGE15	Homo sapiens CTAGE family member 15 (CTAGE15), mRNA [NM_001008747]	CCGCCTTTAATGCTACTGAACATCCAGGACCACAAAAGAAACCTGACAATATTGTTGCTT	Hs.450233
A_24_P728215	1.0260404E-4	2.3455634E-5	up	2.24246	2.24246	1.16508	ZBTB20-AS1	Homo sapiens ZBTB20 antisense RNA 1 (ZBTB20-AS1), long non-coding RNA [NR_038993]	GTTACCCTGCTGATCCAAGAAATGAAGCCATCTAAAATTTTGCCTGCTTTCACAATTTTC	Hs.745259
A_23_P417100	4.285259E-4	1.5229339E-4	up	2.19164	2.19164	1.13201	KRTAP4-6	Homo sapiens keratin associated protein 4-6 (KRTAP4-6), mRNA [NM_030976]	TAGGATATATGTCCTGGCTATACATCTAGAATATATGTTCCCCATGTTGACCCAAGTGTG	Hs.307014
A_23_P93787	3.1607025E-4	1.0082128E-4	up	2.28199	2.28199	1.19029	HGF	Homo sapiens hepatocyte growth factor (HGF), transcript variant 2, mRNA [NM_001010931]	AACACAGCTTTTTGCCTTCGAGCTATCGGGGTAAAGACCTACAGGAAAACTACTGTCGAA	Hs.396530
A_23_P31073	1.6300903E-5	2.6665045E-6	up	2.30548	2.30548	1.20506	MYB	Homo sapiens MYB proto-oncogene, transcription factor (MYB), transcript variant 2, mRNA [NM_005375]	ATGCAAGATGGCCAGCACTGAACTTTTGAGATATGACGGTGTACTTACTGCCTTGTAGCA	Hs.606320
A_32_P66091	0.033928834	0.022019519	up	1.48966	1.48966	0.574983	KSR1	Homo sapiens kinase suppressor of ras 1 (KSR1), transcript variant 1, mRNA [NM_014238]	GAGACCTCACGCTGGATGCCCTGCTGGAGATGAATGAGGCCAAGGTGAAGGAGACGCTGC	Hs.133534
A_24_P393312	0.3324935	0.27573836	down	1.41349	-1.41349	-0.49926	KIRREL1	Homo sapiens kirre like nephrin family adhesion molecule 1 (KIRREL1), transcript variant 1, mRNA [NM_018240]	CACAATCTTGTTAGCAACAGTGACCCAGAAAATTTTGAGAAGTCCAATTTCACCAGAAGA	Hs.657006
A_23_P430852	2.2100203E-4	6.148237E-5	up	1.97823	1.97823	0.98421	ZNF33A	Homo sapiens zinc finger protein 33A (ZNF33A), transcript variant 16, non-coding RNA [NR_136709]	TGGTGACCCTATTACCTATATTCTCTAGAGCATGCAAATATGATTTAATTTTCTCCTACC
A_24_P914308	2.9102213E-5	5.238764E-6	up	2.7599	2.7599	1.46462	TMEM178B	PREDICTED: Homo sapiens transmembrane protein 178B (TMEM178B), transcript variant X2, misc_RNA [XR_001744505]	TTAAGAGGACCCGACCCAAAGAGGAAGAACATTTCTGGGTGCGCGCCCCAGGTCTTTGCT
A_32_P140211	0.0037455051	0.0019442574	up	2.03368	2.03368	1.02409	LYPD9P	Homo sapiens LY6/PLAUR domain containing 9, pseudogene (LYPD9P), non-coding RNA [NR_125950]	GCAAAGAGACGATAACTTCTTAGATGGGTTTTCCAATTGCTAACAAGAGTAGAAATTGCA
A_23_P70328	0.027701769	0.01761418	down	1.30685	-1.30685	-0.386089	CENPQ	Homo sapiens centromere protein Q (CENPQ), mRNA [NM_018132]	CAATGGCTTACAGTTTCTGTCTGGTCATCTGGAACTTGAAAAATCCTCAAATGCCTTCAC	Hs.88663
A_23_P10156	0.5200108	0.45928195	up	1.08333	1.08333	0.115476	CHMP6	Homo sapiens charged multivesicular body protein 6 (CHMP6), mRNA [NM_024591]	CCAGTTTGAAGGTGGCGGGCCAGGGGCTTTCTTGCTGAATTGACGACTCCGAGAGCCCTG	Hs.514560
A_24_P282474	1.9581426E-5	3.2998655E-6	up	2.42221	2.42221	1.27633		Homo sapiens clone pp7683 unknown mRNA. [AF289593]	ATGCTCTCTTGGAATTCATTGTTTCTCTGTTAGGGTGTTTCATAGTCTTTGTGGCAAAAA	Hs.543740
A_23_P155514	7.159429E-4	2.9572955E-4	up	2.01872	2.01872	1.01344	AHSG	Homo sapiens alpha 2-HS glycoprotein (AHSG), transcript variant 2, mRNA [NM_001622]	GATCTACATTAATATCAAGTCTTGACTCCCTACTTCCCGTCATTCCTCACAGGACAGAAG	Hs.324746
A_23_P50217	0.9434506	0.93052477	up	1.03643	1.03643	0.0516262	ZNF671	Homo sapiens zinc finger protein 671 (ZNF671), transcript variant 1, mRNA [NM_024833]	TCAGCTTTGTTCAAGAGGACACAGAAGGATTCTGCAAATAGCCTGCAGAGACTTACCTGT	Hs.180402
A_24_P172685	2.4383144E-5	4.2627335E-6	up	1.71808	1.71808	0.780801	AQP2	Homo sapiens aquaporin 2 (AQP2), mRNA [NM_000486]	CTGCTCTATGAATCCTGCCCGCTCCCTGGCTCCAGCTGTCGTCACTGGCAAATTTGATGA	Hs.130730
A_24_P57611	0.4499959	0.3888364	up	1.29507	1.29507	0.373032	TMEM35A	Homo sapiens transmembrane protein 35A (TMEM35A), mRNA [NM_021637]	TGATCCTCTCAAACGCTACGCCCATGCTCTGGTGTTTGGAATCCTGCTCACTTGCCGCCT	Hs.45140
A_32_P230398	0.068977505	0.047980264	up	1.5075	1.5075	0.592159		novel transcript [ENST00000658132]	GTGCTGAGCAGTCAGGGACCTGTAAGGTCACATTTCTTTCAGGTATTCTTTCTAGGTGTA
A_23_P121061	3.63259E-4	1.2205283E-4	up	2.25172	2.25172	1.17103	STAC	Homo sapiens SH3 and cysteine rich domain (STAC), transcript variant 1, mRNA [NM_003149]	CTCTTTCCAAAGACCCATTACAGATGAACACCTATGTTGCCTTGTACAAATTTGTACCAC	Hs.56045
A_24_P910971	0.27976254	0.22661223	up	1.29791	1.29791	0.376186			CCCTAGAACCCAGGAGTCAGACTCCTGAGTACAAACCCTAGAAAAATTTGTGCACCATTT
A_23_P250982	4.1177926E-5	7.875242E-6	down	1.67344	-1.67344	-0.742813	ISOC1	Homo sapiens isochorismatase domain containing 1 (ISOC1), mRNA [NM_016048]	AATGCCATATTATTGGTGGAGGGCTGTTTTAACATCTTTGAAGTATGGCTTGCTGAATAT	Hs.483296
A_23_P409723	0.0012617627	5.716052E-4	up	2.25568	2.25568	1.17356	LOC254896	Homo sapiens uncharacterized LOC254896 (LOC254896), long non-coding RNA [NR_046173]	GCTCTCTCCTGATGACCAGGTTCCAGGAGTTATCAAAGAACAGCCTCTGAGCTGCGTGGA	Hs.735240
A_24_P256513	8.500037E-8	7.539638E-9	up	3.0452	3.0452	1.60654	AGGF1	Homo sapiens angiogenic factor with G patch and FHA domains 1, mRNA (cDNA clone IMAGE:3659316), complete cds. [BC002828]	CCTAACATCCCATTGGCAGTAGGCGCATTTACTGTAGATCACATTTGAGTTTATTAAAAT	Hs.634849
A_23_P13382	7.2043337E-4	2.9793504E-4	up	2.18258	2.18258	1.12603	LSP1	Homo sapiens lymphocyte specific protein 1 (LSP1), transcript variant 3, mRNA [NM_001013254]	CCCAGATCCAAGGGGAAACTGCAGGTCAAGGGCTGATAACGGCCATGCAGGATGCTTGAT	Hs.56729
A_24_P388570	0.18461664	0.14206222	up	1.20284	1.20284	0.266447	RIOX2	Homo sapiens ribosomal oxygenase 2 (RIOX2), transcript variant 3, mRNA [NM_032778]	GTGCATGAGTTTATGCTGAAGCCGGGTGATTTGTTGTACTTTCCCAGAGGAACCATTCAT	Hs.570562
A_32_P155030	1.2863205E-10	5.5394105E-12	down	3.2884	-3.2884	-1.71738	NFIA	Homo sapiens nuclear factor I A (NFIA), transcript variant 1, mRNA [NM_001134673]	AATGTTCAAGCCAGGTACCCATGCTTGATCTGTCTTCACACCAGACCTCCTCATATTAAA	Hs.744898
A_23_P256334	0.16851735	0.12827544	down	1.81722	-1.81722	-0.861729	ITGA1	integrin subunit alpha 1 [Source:HGNC Symbol;Acc:HGNC:6134] [ENST00000504669]	CTTCGGAGTGAAAATGCATCTCTGGTTTTAAGTAGCAGCAATCAAAAAAGAGAGCTTGCT	Hs.644352
A_23_P35082	1.5851269E-17	1.06991734E-19	up	10.7076	10.7076	3.42057	SESN2	Homo sapiens sestrin 2 (SESN2), mRNA [NM_031459]	CCTGCCGCAGATGTCTCCCAAAAAGTTGAGCCTTTCTAGATGGCTTAGGTGGCACCATGG	Hs.469543
A_24_P173124	5.2202664E-10	2.635985E-11	up	2.93871	2.93871	1.55518	FLCN	Homo sapiens folliculin (FLCN), transcript variant 1, mRNA [NM_144997]	GCTGCTTTCAACATTTACGTTTGGTTACAGTTAACTATTTTCGGAGTGTGGTGATTGAAG	Hs.31652
A_23_P161098	1.0690997E-12	2.6120655E-14	up	2.60508	2.60508	1.38133	ELK4	Homo sapiens ETS transcription factor ELK4 (ELK4), transcript variant a, mRNA [NM_001973]	TTCTCAGCCAATGGAACTTCCAGAGAATTTGTCACTGGAGCCTAAAGACCAGGATTCAGT	Hs.497520
A_23_P163850	3.5388078E-7	3.6837132E-8	up	2.24946	2.24946	1.16958	CREBBP	Homo sapiens CREB binding protein (CREBBP), transcript variant 1, mRNA [NM_004380]	TTTTTATTCCTAGATGGAACTGCGACTTCCGAGCCATGGAAGGGTGGATTGATGTTTAAA	Hs.459759
A_23_P40785	0.0014916089	6.9126615E-4	up	2.00634	2.00634	1.00457	ZNF445	Homo sapiens zinc finger protein 445 (ZNF445), transcript variant 1, mRNA [NM_181489]	AGTGGGATCCTAGATTTGTCTTCAAGTTTGGCCTGTGGCCATGCCTATTCTGTTGACTTT	Hs.250481
A_24_P594683	0.08129022	0.05741927	down	1.31967	-1.31967	-0.400181		peptidylprolyl isomerase A pseudogene 39 [Source:HGNC Symbol;Acc:HGNC:53663] [ENST00000415988]	ACAGCAAGGAATTTGATGATGAGAACTTCATCCTAAGCATACAGCTCCTGGCGTCTTGTC
A_24_P261724	0.074111275	0.05188673	up	1.15988	1.15988	0.213971	RNF10	Homo sapiens ring finger protein 10 (RNF10), transcript variant 1, mRNA [NM_014868]	AAATTCCTTCAGCCAAGCTATTGAAGCAGCCTTCATGAAACTGGACACACCAGCTACTTC	Hs.442798
A_24_P124567	0.8188638	0.7839914	up	1.02499	1.02499	0.0356138	ORMDL2	Homo sapiens ORMDL sphingolipid biosynthesis regulator 2 (ORMDL2), mRNA [NM_014182]	TTTTTTCAGCTATAGCTGCAGTTTAATCAGGATGGGTAGAGAGCTGTCCTCATAAGGCTG	Hs.534450
A_32_P169521	0.0055362773	0.0029927935	up	1.72407	1.72407	0.785815			ATGCTCTGCCATGGCAAAGGTGTTATCATCCATGTTCTTCGTCTTCAGTTCCTCCTCGGC
A_23_P341418	1.8195638E-7	1.7698383E-8	down	2.39591	-2.39591	-1.26057	ZDHHC20	Homo sapiens zinc finger DHHC-type containing 20 (ZDHHC20), transcript variant 5, mRNA [NM_001330059]	TGTGACTTAATGTTGATGCTTTGCTTTGTCTTTTGGCTGGCCTAACCTACATTGACATGT	Hs.564611
A_23_P155316	0.27139163	0.21905895	up	1.12676	1.12676	0.172175	NCBP2	Homo sapiens nuclear cap binding protein subunit 2 (NCBP2), transcript variant 1, mRNA [NM_007362]	TGCACACGAGCCCATTTTTACCAAGATTTGATCAGTGTCTTTACTGAGCTGGAAGCCTCT	Hs.591671
A_23_P250813	0.02228183	0.013852332	down	1.28747	-1.28747	-0.364542	WRN	Homo sapiens WRN RecQ like helicase (WRN), mRNA [NM_000553]	GCAATTCATGTAGTTTCTGGGTCTTCTGGGAGCCTACGTGAGTACATCACCTAACAGAAT	Hs.632050
A_23_P85460	0.7340279	0.6873351	down	1.0479	-1.0479	-0.0674997	CDKN2C	Homo sapiens cyclin dependent kinase inhibitor 2C (CDKN2C), transcript variant 2, mRNA [NM_078626]	TTGGCTTTTCCCTTGCTTCCCCTTTTGCCAATCTCAACACCCAAGTTGAAGACTTTGTTT	Hs.525324
A_23_P371777	0.0017784574	8.4220624E-4	up	1.85518	1.85518	0.891556		novel protein [ENST00000577647]	AGAAAAAGGACTCTGCTTCAGTCCACAGTACATAAAATGTACTCAGCTATCAGCTCTATA	Hs.710834
A_23_P121396	0.16533881	0.12560245	down	1.19243	-1.19243	-0.253902	DNAJC19	Homo sapiens DnaJ heat shock protein family (Hsp40) member C19 (DNAJC19), transcript variant 1, mRNA [NM_145261]	TAAATAGTATGATGGAAATTAGCTTAAGCTGTTTAAGTAGGGACTCTTCTTATTCGGTGG	Hs.230601
A_24_P186746	0.47193927	0.4110044	up	1.19238	1.19238	0.253844		keratin 18 pseudogene 34 [Source:HGNC Symbol;Acc:HGNC:33403] [ENST00000488218]	AGTCCGTCGAGGTTGGAGCTGCTATAACGCTCACGGAGCTGAGACATACAGTCCAGTCCT
A_24_P856794	1.3900234E-4	3.4008943E-5	up	1.72839	1.72839	0.789427		qf31g05.x1 Soares_testis_NHT Homo sapiens cDNA clone IMAGE:1751672 3' similar to TR:Q92599 Q92599 MYELOBLAST KIAA0202 ;, mRNA sequence [AI149620]	TCTTCCTCGAGCTTCCTTATCTCCTCCTGTTGAATCATTTTAAGATGCTCGAACTTGTCC	Hs.729656
A_23_P313728	0.0032021396	0.0016320447	down	1.69559	-1.69559	-0.761785	FAM98A	Homo sapiens family with sequence similarity 98 member A (FAM98A), transcript variant 1, mRNA [NM_015475]	AGTTGTGAAGCTATAGTACATGTAGGCATTTAGTTAAGTATAGCAATTCAAACTGACCTG	Hs.468140
A_23_P34018	0.011880195	0.006934474	up	1.72734	1.72734	0.78855	RPL39	Homo sapiens ribosomal protein L39 (RPL39), mRNA [NM_001000]	TGGCACACATATTTATGCTGTCTGAAGGTCACGATCATGTTACCATATCAAGCTGAAAAT	Hs.558387
A_24_P84099	0.03512823	0.02285006	up	1.29356	1.29356	0.371347	CFAP73	Homo sapiens cilia and flagella associated protein 73 (CFAP73), mRNA [NM_001144872]	GCTTCAGGATCTGCTGCTTGGTCTTGAGTTCCGGGCGCTCGGCCTGCAGGGGTGCCTGGG	Hs.486856
A_23_P144929	0.5379705	0.47789344	down	1.15046	-1.15046	-0.202216	RANBP3L	Homo sapiens RAN binding protein 3 like (RANBP3L), transcript variant 2, mRNA [NM_145000]	GAAAGCTGTGATGAGAATGAGGATGATTTCATCCAAGTCACTAAAAATGGATCAGATCCT	Hs.729817
A_24_P42517	7.014244E-5	1.4816061E-5	down	1.64293	-1.64293	-0.716272	KDELR2	Homo sapiens KDEL endoplasmic reticulum protein retention receptor 2 (KDELR2), transcript variant 1, mRNA [NM_006854]	CATCCTATACTGTGACTTCTTCTACTTGTACATTACAAAAGTACTCAAGGGAAAGAAGCT	Hs.654552
A_24_P918441	0.3772178	0.3176972	down	1.12293	-1.12293	-0.167267	GARS-DT	Homo sapiens GARS divergent transcript (GARS-DT), long non-coding RNA [NR_038889]	TAGCCAAGTGTAATCATCAGTAACCCTGTGTTCTATCCACAGGTAAAAAACAATCATCCT	Hs.561708
A_23_P42368	0.161038	0.12202176	down	1.23898	-1.23898	-0.309155	VTA1	Homo sapiens vesicle trafficking 1 (VTA1), transcript variant 1, mRNA [NM_016485]	ACAGCACAGGTGTAGCAAGTAATACTATCCAACCTACTCCACAGACTATACCTGCCATTG	Hs.431367
A_23_P43141	0.04582018	0.030593246	down	1.53662	-1.53662	-0.619764	EIF3E	eukaryotic translation initiation factor 3 subunit E [Source:HGNC Symbol;Acc:HGNC:3277] [ENST00000519627]	AAAGCTGAGGGAATGTGAATCAGTGCTTGTGAATGACTTCTTCTTGGTGGCTTGTCTTGA	Hs.405590
A_24_P890995	6.182161E-9	4.0935585E-10	up	4.33212	4.33212	2.11507		keratin 8 pseudogene 26 [Source:HGNC Symbol;Acc:HGNC:33378] [ENST00000534154]	AAGGTGCAGTTCCTGGAGCAGCAGAACAAATGCTGGAGACTAAGTGGAGCATCCTGCAGC
A_23_P24192	0.0041878643	0.0021999713	up	1.58559	1.58559	0.665017	RRP12	Homo sapiens ribosomal RNA processing 12 homolog (RRP12), transcript variant 1, mRNA [NM_015179]	GAGGAAGGTGCCAAAGGCGAAGATGAAGAGATGGCTGACCCAATGGAAGATGTGATCATC	Hs.434251
A_23_P76961	0.37180108	0.31270087	up	1.14387	1.14387	0.19392	RPS29	Homo sapiens ribosomal protein S29 (RPS29), transcript variant 1, mRNA [NM_001032]	GCGAAGGATATCGGTTTCATTAAGTTGGACTAAATGCTCTTCCTTCAGAGGATTATCCGG	Hs.156367
A_23_P9209	0.43775338	0.37663856	down	1.13705	-1.13705	-0.185296	NIPSNAP3B	Homo sapiens nipsnap homolog 3B (NIPSNAP3B), transcript variant 1, mRNA [NM_018376]	AACATTCATCTTCGGACCTCTTACTCTGAATTGGTTGGATTCTGGAGTGTAGAATTTGGA	Hs.429294
A_23_P21033	0.35313675	0.2951815	down	1.16939	-1.16939	-0.225756	GMPS	Homo sapiens guanine monophosphate synthase (GMPS), mRNA [NM_003875]	CCCTGTAGAGGTGGTATTAAAGATGGTCACTGAGATTAAGAAGATTCCTGGTATTTCTCG	Hs.591314
A_23_P29855	1.0220698E-5	1.5644559E-6	down	3.07916	-3.07916	-1.62254	USO1	Homo sapiens USO1 vesicle transport factor (USO1), transcript variant 2, mRNA [NM_003715]	AAGATAGCCTGGGTTGGGAGTTAGTGCATATCATCAGCCCTCCATCTAATGTGATTGCTA	Hs.744877
A_23_P161091	8.7485235E-4	3.748242E-4	down	1.72268	-1.72268	-0.784658	ZMYM1	Homo sapiens zinc finger MYM-type containing 1 (ZMYM1), transcript variant 5, mRNA [NM_024772]	GAGGTATTTTTCCTAAGTGGTATTGTACGGTGTATACTGTTCTTCAGCTTGTCTTCTCTG	Hs.471243
A_24_P347704	0.077064306	0.054158617	down	1.29359	-1.29359	-0.371383	CTCF	Homo sapiens CCCTC-binding factor (CTCF), transcript variant 1, mRNA [NM_006565]	CCAGAGTTCTATGGTCTTCTTCCCAAGAGAGTTTTTAATTGTAAATGCATACTTGGGAAG	Hs.368367
A_24_P463779	6.392273E-4	2.577567E-4	up	2.15896	2.15896	1.11033		novel transcript [ENST00000450527]	CTTCATTCTGTTAGGCATTATTTGGAATGGCTTTTCTTCGATGAATTCAATTAACAGGTG
A_23_P153562	7.6193743E-7	8.633054E-8	up	3.80647	3.80647	1.92845	C5AR1	Homo sapiens complement C5a receptor 1 (C5AR1), mRNA [NM_001736]	TCTCAAAAGTTCTTTGGGACAAAACAGAAGTCCATGGAGTTATCTAAGCTCTTGTAAGTG	Hs.2161
A_24_P169574	0.002064556	9.971345E-4	up	1.55039	1.55039	0.632634	YWHAEP1	Homo sapiens tyrosine 3-monooxygenase/tryptophan 5-monooxygenase activation protein epsilon pseudogene 1 (YWHAEP1), non-coding RNA [NR_029404]	CTGAGTGAAGGAAGCTATAATACACTATGGACTTCAGGCATGCAGGGTGATGGTGAAGAA	Hs.728871
A_24_P367326	0.09136726	0.0653465	up	1.16287	1.16287	0.217694			GCTCAGTTTCTCTTAAATGAGGATGATGATGACCAACCTAGAGGACTCACTAAAGAACAG
A_23_P129443	4.1147837E-4	1.4409203E-4	up	2.11383	2.11383	1.07986		novel transcript [ENST00000563151]	CATAACTTGGCAACACTCGGAGGATGGATGGCAAATAATACCAGCGACTGAAGGGTTAAT	Hs.610957
A_23_P60306	0.5897295	0.5318659	down	1.11551	-1.11551	-0.157705	TLR4	Homo sapiens toll like receptor 4 (TLR4), transcript variant 1, mRNA [NM_138554]	TTTTTTCAGAACAAGTGATGTTTGATGGACCTCTGAATCTCTTTAGGGAGACACAGATGG	Hs.174312
A_24_P209389	4.706125E-6	6.580535E-7	up	4.2569	4.2569	2.0898	MLXIPL	Homo sapiens MLX interacting protein like (MLXIPL), transcript variant 4, mRNA [NM_032954]	CCACCCCCTTCCCCATAGAGCTTCTACCCTTGGGGTATTCGGAGCCTGCCTTTGGGCCTT	Hs.647055
A_23_P9582	9.677355E-5	2.1793065E-5	down	1.56441	-1.56441	-0.645614	TUFM	Homo sapiens Tu translation elongation factor, mitochondrial (TUFM), transcript variant 1, mRNA [NM_003321]	TTTGTGTCCCACTTCATGCCTGTCATGTTCTCCCTGACTTGGAACATGGCCTGTCGGATT	Hs.12084
A_32_P737256	5.423091E-4	2.0784138E-4	up	2.05732	2.05732	1.04077	LINC00310	Homo sapiens long intergenic non-protein coding RNA 310 (LINC00310), transcript variant 2, long non-coding RNA [NR_027267]	AAGATGCCCAAGACTTGTTAAACCCGTGGAATGTCTTTGGGTATGTGTGACATCAACAAG	Hs.720230
A_32_P234294	1.5753227E-11	5.30564E-13	up	5.45156	5.45156	2.44667			GAACAGATTCCATGTCCACTAGAATGGAATGAACAAGAAATGGAGGAGGAAAATAGGTAC
A_23_P6335	9.110369E-5	2.0267962E-5	up	2.40297	2.40297	1.26482	SERPIND1	Homo sapiens serpin family D member 1 (SERPIND1), mRNA [NM_000185]	CCCTCATCTGAATACCAAGCACAGAAATGAGTGGTGTGACTAATTCCTTACCTCTCCCAA	Hs.474270
A_23_P125265	0.6988739	0.64884865	down	1.05071	-1.05071	-0.0713578	KPNA2	Homo sapiens karyopherin subunit alpha 2 (KPNA2), transcript variant 2, mRNA [NM_002266]	TGAAGGCTACACTTTCCAAGTTCAGGATGGGGCTCCTGGGACCTTTAACTTTTAGATCAT	Hs.594238
A_24_P873263	7.8621305E-9	5.360935E-10	up	2.43031	2.43031	1.28114	SUZ12	Homo sapiens SUZ12 polycomb repressive complex 2 subunit (SUZ12), transcript variant 1, mRNA [NM_015355]	TTAATGGAATGATTAATGGAGAAACCATGAAAATATTGATGTCAGTGAAGAGCTTCCAGC	Hs.462732
A_23_P8649	1.0981228E-17	6.9479456E-20	up	3.53919	3.53919	1.82342	FAM133B	Homo sapiens family with sequence similarity 133 member B (FAM133B), transcript variant 2, mRNA [NM_001040057]	ACAAGGAAAACGGAGAAAGAAAAAGAAGAACCGTTCACATAAATCTTCTGAAAGCTCCAT	Hs.489105
A_23_P33141	0.0020911659	0.0010118908	up	1.91825	1.91825	0.939794	UTF1	Homo sapiens undifferentiated embryonic cell transcription factor 1 (UTF1), mRNA [NM_003577]	CGCGACGCGGAACCCCACCTGGAGCTCCGCTTCAGCCCGTCCCCACCGAAGTCTGCGGAC	Hs.458406
A_24_P490011	1.7626399E-4	4.5699184E-5	up	2.43219	2.43219	1.28225			AAATGACATACAGATCGCACGGAGGAGTTGACTCTGGGGTCAGGACCCGGCTACCCAAGA
A_24_P145268	3.400402E-4	1.11289366E-4	up	2.28106	2.28106	1.1897	TPTE2P2	Homo sapiens TPTE pseudogene 1, mRNA (cDNA clone IMAGE:5268927). [BC041842]	CCTGGATGTCATTAATTCCATAAAAAGCAACGTTAAAAGAATCAGTAGCATGTGTTACTG	Hs.678973
A_23_P212617	1.2273417E-16	1.051333E-18	down	4.90398	-4.90398	-2.29395	TFRC	Homo sapiens transferrin receptor (TFRC), transcript variant 1, mRNA [NM_003234]	ACATTTAGCGTAGCTAAGTGAAAAGGTCATAGCTGAGATTCCTGGTTCGGGTGTTACGCA	Hs.529618
A_23_P430670	0.0018347403	8.716724E-4	up	1.66001	1.66001	0.731194	CHST5	Homo sapiens carbohydrate sulfotransferase 5 (CHST5), mRNA [NM_024533]	TTGCCCCTACCTCTTCTGGGCGCAGGGAGTAAGTTACTGCTAAATTAAATTAAATGTGTG	Hs.745424
A_24_P54178	7.7199866E-4	3.2373107E-4	down	1.9944	-1.9944	-0.995952	TMED5	Homo sapiens transmembrane p24 trafficking protein 5 (TMED5), transcript variant 1, mRNA [NM_016040]	GCTCTGATATGCATTTGGATGATTAATGTTATGCTGTTCTTTCATGTGAATGTCAAGACA	Hs.482873
A_24_P923749	0.517943	0.4571405	up	1.112	1.112	0.153158	SFT2D3	SFT2 domain containing 3 [Source:HGNC Symbol;Acc:HGNC:28767] [ENST00000310981]	GCGCGCAAGTTCGCGCTGCTCTGGTCACTGGGCTCGGCGCTGGCGTTGGCGGGAAGCGCG	Hs.345849
A_24_P247774	3.6843726E-4	1.2448308E-4	up	2.25508	2.25508	1.17318		Homo sapiens cDNA FLJ13885 fis, clone THYRO1001541. [AK023947]	TCTCCCTTGTAGAAAAGGTAGACAAGTCTGAAAAAAGTGGGTTCAATTCTGTAAGCTACA
A_23_P412789	1.11813584E-7	1.0253754E-8	up	3.05806	3.05806	1.61261	SMG7-AS1	Homo sapiens SMG7 antisense RNA 1 (SMG7-AS1), long non-coding RNA [NR_040063]	TAAAAGTCGTCATTCTGTGTCGTTGAGTTAGAGAGGAAAACATCGGATAAAAGAGGATCA	Hs.127384
A_24_P917290	3.7772077E-4	1.286032E-4	up	2.19354	2.19354	1.13326	DNAH14	Human clone 18 (HL-18), dynein heavy chain (Dnahc14) mRNA, partial cds. [U61741]	GATTTGGATTATAAGATAGTGAGAAAATTTTTCTTTGGACTAGTTCAGTCAGGCGCCTTG	Hs.133977
A_32_P171386	0.89957976	0.877776	down	1.03348	-1.03348	-0.0475139			AACTCAAAACCAGAGAAGCCTTTGACTCAGTTCAAAGAGGCTATTAGGAGGAAATTGACT
A_32_P46238	0.052077018	0.03524352	up	1.9676	1.9676	0.976439	KRT17P5	Homo sapiens keratin 17 pseudogene 5 (KRT17P5), non-coding RNA [NR_001443]	GGGCACTGGTCCATGACCTGTTGTCTTTCTGTATCTACTTTCTGCAGCCCCTCACTGAGG	Hs.420616
A_23_P211850	7.0315946E-5	1.4862976E-5	down	2.11253	-2.11253	-1.07897	ABHD6	Homo sapiens abhydrolase domain containing 6 (ABHD6), transcript variant 2, mRNA [NM_020676]	TGGGCCTCTTTTCTATTTCAATGTGCTACTAAGAACCCTTGGATGTAACATACTAGTTAG	Hs.476454
A_23_P210323	0.4396176	0.37853137	up	1.11439	1.11439	0.156258	CEP68	Homo sapiens centrosomal protein 68 (CEP68), transcript variant 1, mRNA [NM_015147]	TTACTTTCTTGGCTAACCAGTTTCTTAGAAGAAAATGTGTCAGGGACTTGGGGATCTACA	Hs.709257
A_24_P299210	5.299047E-4	2.0156572E-4	up	2.12541	2.12541	1.08774	TTC39A	tetratricopeptide repeat domain 39A [Source:HGNC Symbol;Acc:HGNC:18657] [ENST00000262676]	TGGGGGAGCCTTGGCAGGCTTGTGGCTTAGATAGGTGCTTTAGAAAGCCCACCAGCAGTT	Hs.112949
A_23_P44244	1.8654663E-6	2.3310952E-7	down	2.59205	-2.59205	-1.37409	SMARCA1	Homo sapiens SWI/SNF related, matrix associated, actin dependent regulator of chromatin, subfamily a, member 1 (SMARCA1), transcript variant 1, mRNA [NM_003069]	ACTTCTTTGTTGCTTTCTTTTCTATTGAGTCTGGGCTTGTTTGTGTTACTGCATACTGTG	Hs.152292
A_23_P212469	0.34311977	0.2858566	down	1.2719	-1.2719	-0.346986	ENTPD3	Homo sapiens ectonucleoside triphosphate diphosphohydrolase 3 (ENTPD3), transcript variant 1, mRNA [NM_001291960]	ACTAACCAATTACTTTCCCAGATCATAGACCTCTCTGCATAGTAGTCATAGGTCTTGACT	Hs.441145
A_32_P210407	1.4131665E-4	3.470929E-5	up	2.55905	2.55905	1.35561		UI-H-CO0-aqy-e-01-0-UI.s1 NCI_CGAP_Sub9 Homo sapiens cDNA clone IMAGE:3105839 3', mRNA sequence [BQ028381]	GAAGGGTTCGTAAGGGAGATTTTAGCTGAGAAATACCATTTGCACAGTCAATCACTTCTG	Hs.662582
A_23_P378450	5.328453E-10	2.6953367E-11	up	5.22947	5.22947	2.38666	MBD3L2	Homo sapiens methyl-CpG binding domain protein 3 like 2 (MBD3L2), mRNA [NM_144614]	TTCCGGAGGCCGGTGACAAGGATCAGGTCTCATCCTGACAACCAGGTCAGACGCAGAAAA	Hs.567667
A_24_P401521	5.2679417E-7	5.7162417E-8	up	2.4024	2.4024	1.26447			CAACGTAAGTATCTCCTGGCTATGGTCAGCGTATTTTAGCCGGGCCAGACCCTTCTCCTG
A_23_P64932	0.6179662	0.5617683	down	1.0785	-1.0785	-0.109021	RIC8B	Homo sapiens RIC8 guanine nucleotide exchange factor B (RIC8B), transcript variant 4, mRNA [NM_018157]	ACTTCAGAATACATTTCTCCCTATAAAGAGTTATAAATGATGGTTTAGTTCTCAGGCAGC	Hs.131306
A_32_P96838	0.02003158	0.0123212775	up	1.33492	1.33492	0.416758		Homo sapiens cDNA clone IMAGE:2961642, **** WARNING: chimeric clone ****. [BC000476]	AATATTCACAATTACAGAGGCTACAACTCAGGATACAGCATCACCAATGCTGCCCAGAGT
A_23_P153945	1.8004985E-6	2.241148E-7	down	2.22663	-2.22663	-1.15486	GTDC1	Homo sapiens glycosyltransferase like domain containing 1 (GTDC1), transcript variant 1, mRNA [NM_001006636]	CGCTTATGATTTCAATAGTCAAACTGCTGTGTTTGTTGATGTAAAGATGTTTTGAATGGC	Hs.44780
A_23_P17821	0.0013737099	6.303093E-4	up	1.92801	1.92801	0.947114	PLA2G3	Homo sapiens phospholipase A2 group III (PLA2G3), mRNA [NM_015715]	TACATGTATGTCCGTGTTGCAAAAATAATACATGCCTCAAAAACCTGCCTAGGGGAGCCC	Hs.149623
A_23_P6456	5.1376746E-6	7.2564825E-7	up	1.77129	1.77129	0.824797	NOL12	Homo sapiens nucleolar protein 12 (NOL12), mRNA [NM_024313]	ATGAGCTGGACCGGTTGGTGACAGCAAAGACGGAGTCGGTGCAGTATGACCACCCCAACC	Hs.632778
A_23_P1973	6.7794503E-4	2.7736873E-4	up	2.18032	2.18032	1.12454	KCNJ11	Homo sapiens potassium voltage-gated channel subfamily J member 11 (KCNJ11), transcript variant 1, mRNA [NM_000525]	CCAGCGCTTTGTGCCCATTGTAGCTGAGGAGGACGGACGTTACTCTGTGGACTACTCCAA	Hs.248141
A_23_P131990	0.46740744	0.40642053	up	1.13604	1.13604	0.184013	VSX1	Homo sapiens visual system homeobox 1 (VSX1), transcript variant 1, mRNA [NM_014588]	GCCAGGAAGTGAAGATAAGTTGGCAGGACTCTGGGGCTCTGACCACTTCAAAGAAGGTTC	Hs.274264
A_32_P118010	1.61292E-11	5.459742E-13	up	5.63841	5.63841	2.49529		ALU1_HUMAN (P39188) Alu subfamily J sequence contamination warning entry, partial (7%) [THC2657593]	TCTAAATCAACTCCTAGATCAAAGCAAGGGCTCCTTTTTGGCAATAGACTGCTAGATTGA
A_23_P123645	0.9078262	0.8879434	down	1.02021	-1.02021	-0.0288674	UGCG	Homo sapiens UDP-glucose ceramide glucosyltransferase (UGCG), mRNA [NM_003358]	AATGGTTTTGTGCAGTGAACAACACATGGCGAGGTACTAACTGAGAAACTTTTTCATGCT	Hs.304249
A_23_P325891	0.22326434	0.17570433	down	1.12671	-1.12671	-0.172116	GAPVD1	Homo sapiens GTPase activating protein and VPS9 domains 1 (GAPVD1), transcript variant 4, mRNA [NM_015635]	TTGGGCTCTTTCCTTTCTGAGTTGCATATTCTATTTTCTTGTCCCCAAGTAGAGACTAGT	Hs.495134
A_24_P310009	0.0031589353	0.0016072572	up	1.94986	1.94986	0.963372	USP43	Homo sapiens ubiquitin specific peptidase 43 (USP43), transcript variant 1, mRNA [NM_153210]	CAGAGAGTCAAATATCACACTCTTTCTTTAGGTCGAAAGAAAACCTTACCGGAGTCCAGC	Hs.709621
A_24_P175460	0.0314208	0.02025037	down	2.08412	-2.08412	-1.05944	CAMSAP1	Homo sapiens calmodulin regulated spectrin associated protein 1 (CAMSAP1), mRNA [NM_015447]	TTGCAGTTGATAACACTGACTTATAACTCTGTTTATCAATGTCTCCTATATTCAAAGCCC	Hs.522493
A_23_P17065	4.005264E-5	7.617146E-6	up	3.43631	3.43631	1.78086	CCL20	Homo sapiens C-C motif chemokine ligand 20 (CCL20), transcript variant 1, mRNA [NM_004591]	GTAAAAAAGTCAAGAACATGTAAAAACTGTGGCTTTTCTGGAATGGAATTGGACATAGCC	Hs.75498
A_24_P173746	0.33608958	0.27919817	down	1.17974	-1.17974	-0.23847	RALGPS2	Homo sapiens Ral GEF with PH domain and SH3 binding motif 2 (RALGPS2), transcript variant 10, mRNA [NM_152663]	AAAGGCTACCGAAAGAAAACATTTCAAATCAACATCCAATAAGAACGTATCTGTGATAGG	Hs.632485
A_23_P82523	0.64757913	0.5936523	down	1.25322	-1.25322	-0.325636	ABCB1	Homo sapiens ATP binding cassette subfamily B member 1 (ABCB1), transcript variant 3, mRNA [NM_000927]	GTCACTGCCTAATAAATATAGCACTAAAGTAGGAGACAAAGGAACTCAGCTCTCTGGTGG	Hs.489033
A_32_P28872	0.6328117	0.57763916	down	1.09299	-1.09299	-0.128277	TALDO1	Homo sapiens clone HTL-S-56 testicular secretory protein Li 56 mRNA, complete cds. [HM005596]	ATTTCTGATTTTATGTAAAGTTTTGCCTAATACATTAAAGCAGTCACTTTTCCTGTGCTG	Hs.438678
A_24_P922726	5.739562E-4	2.2382518E-4	up	2.16151	2.16151	1.11204			CAGAATCCTTTGGATTTTTCTATGTACATGATGATATAGTCTCCAAACATGCGCGGTGAG
A_24_P382253	2.019932E-12	5.3628255E-14	down	3.42295	-3.42295	-1.77524	RPRD1A	Homo sapiens regulation of nuclear pre-mRNA domain containing 1A (RPRD1A), transcript variant 1, mRNA [NM_018170]	CATTGTGTTACTTAATGAATTATTTATACAGAGCATTTGTTGCCAACTGTTGTTCCAGCC	Hs.464912
A_24_P550411	0.002389893	0.0011767138	up	1.81234	1.81234	0.857856		O60354_HUMAN (O60354) Loricrin, partial (61%) [THC2531285]	ATCCATGAGGGCATTACCGGCTGTCCCTCTGTATTTGTTCACTGAGATCTGGTATTTGTT
A_23_P79122	0.7553424	0.711503	up	1.05726	1.05726	0.0803286	USE1	Homo sapiens unconventional SNARE in the ER 1 (USE1), mRNA [NM_018467]	TGAGCTAGACCTCGTCCTGCAGCGACATCAGAACCTCCAGGAAAAGCTGGCGGAAGAGAT	Hs.16187
A_24_P195092	4.790122E-4	1.7722974E-4	up	2.19665	2.19665	1.13531	SOHLH1	Homo sapiens spermatogenesis and oogenesis specific basic helix-loop-helix 1 (SOHLH1), transcript variant 2, mRNA [NM_001012415]	TATTCTTGCTTCCTCCAAGGAAATGTGGCACTCGTTGCAGGAGGATGTTTTACAGTTGAC	Hs.120464
A_24_P56887	1.0316206E-6	1.2102896E-7	down	1.92716	-1.92716	-0.946475	CRLF3	Homo sapiens cytokine receptor like factor 3 (CRLF3), transcript variant 1, mRNA [NM_015986]	TAGGGATTAAGAAGATGTTCTAGAATGTAGATACCTTGTCCAGCCATAGGAATCAAAATA	Hs.649372
A_23_P258418	0.394445	0.33436587	up	1.1237	1.1237	0.168251	TNIP2	Homo sapiens TNFAIP3 interacting protein 2 (TNIP2), transcript variant 3, mRNA [NM_001292016]	ATCGGGAACGGGCTCAAAGTAGGATTCAAGAACTGGAGGAAAAGGTCGCCTCTTTGCTGC	Hs.368551
A_24_P912074	2.5699066E-4	7.56094E-5	up	2.2677	2.2677	1.18123		Homo sapiens cDNA FLJ13430 fis, clone PLACE1002514. [AK023492]	TGCTGTGCCTGGGAAAGTGTCTCACACATGAGTTTGGTAGATGGAGCCTCTTGAGCTTTC
A_24_P335620	9.17468E-5	2.0440055E-5	up	2.73274	2.73274	1.45035	SLC7A5	Homo sapiens solute carrier family 7 member 5 (SLC7A5), mRNA [NM_003486]	TTTCAGTCGTTGTGCTTTTTTGTTTTGTGCTAACGTCTTACTAATTTAAAGATGCTGTCG	Hs.513797
A_23_P125451	1.1703391E-4	2.753471E-5	up	2.32113	2.32113	1.21483	PTPRC	Homo sapiens protein tyrosine phosphatase receptor type C (PTPRC), transcript variant 1, mRNA [NM_002838]	TCAATGGTCCTGCAAGTCCAGCTTTAAATCAAGGTTCATAGGAAAAGACATAAATGAGGA	Hs.654514
A_32_P91250	0.93038917	0.9146536	up	1.0209	1.0209	0.0298422	UBE2L3	Homo sapiens ubiquitin conjugating enzyme E2 L3 (UBE2L3), transcript variant 1, mRNA [NM_003347]	GTGGGATGAAAAACTTCTGTAACATCCAGGTTGATGAAGCTAATTTATTGACTTGGCAAG	Hs.108104
A_23_P119964	0.6277392	0.5721649	down	1.11062	-1.11062	-0.151365	CEBPZ	Homo sapiens CCAAT enhancer binding protein zeta (CEBPZ), mRNA [NM_005760]	ATCTATTGGATGAAAATATGGGATCCAAGTTTGATAACATTGGCATGAATGCCATGGCTA	Hs.135406
A_23_P96623	9.563334E-4	4.1573844E-4	up	1.81895	1.81895	0.863106	OPN1MW	Homo sapiens opsin 1, medium wave sensitive (OPN1MW), mRNA [NM_000513]	GGTCTCTGGTCTCTGGCCATCATTTCCTGGGAGAGATGGATGGTGGTCTGCAAGCCCTTT	Hs.247787
A_23_P89710	4.8519468E-8	4.0392547E-9	down	2.15824	-2.15824	-1.10986	CEP192	Homo sapiens centrosomal protein 192 (CEP192), mRNA [NM_032142]	TTGCTTGTCATTCAAACAGATGAAGGCAAGAGTATTGCTATTCGACTAATTGGTGAAGCT	Hs.100914
A_32_P20818	8.3454687E-4	3.5473268E-4	up	2.07581	2.07581	1.05368		Q9TD22_9SMEG (Q9TD22) NADH dehydrogenase subunit II, partial (5%) [THC2746246]	TATTGTTAAGTTTCTGTTGACGGGTTAGAGAGCACGGGTTTGGCTGTGTGCTGGTTATTC
A_24_P48723	1.3269977E-4	3.2082648E-5	up	2.33118	2.33118	1.22106	PTGIS	Homo sapiens prostaglandin I2 synthase (PTGIS), mRNA [NM_000961]	TTGTTATGCCTTGCTATTTTAATAAAGATTCTATTTTCGTATAACATTGTCAAGTGGAAA	Hs.302085
A_23_P151856	2.3658716E-4	6.752807E-5	down	1.56315	-1.56315	-0.644458	CTDSPL2	Homo sapiens CTD small phosphatase like 2 (CTDSPL2), mRNA [NM_016396]	GGCTTTTTATGGAAGGTAGAATTTGTAAAAGTTCGTATGCTTTGCCTCTCAACTGCATTA	Hs.497967
A_24_P304311	0.0011605783	5.196379E-4	up	2.21309	2.21309	1.14606	SLC22A8	Homo sapiens solute carrier family 22 member 8 (SLC22A8), transcript variant 1, mRNA [NM_004254]	TATAGGTCCATCCTCCTAGGATGAAGCCTTCTGAGAGCTTGGTGAAGGTGTCTCCATCAC	Hs.266223
A_32_P210106	3.506379E-4	1.15990966E-4	up	1.94808	1.94808	0.962054		novel transcript, antisense to LRRC37A3 [ENST00000584959]	AATGAACTTCCAGCACAGTCTAGGTTAAGGGAGTGAATTTCTTGACTGAATGGCACAGAC	Hs.659341
A_32_P23525	0.026715783	0.016915727	down	2.14309	-2.14309	-1.09969	FRK	Homo sapiens fyn related Src family tyrosine kinase (FRK), mRNA [NM_002031]	TATTTATGTAATTCAGTTATTTGGAGATGGTGGTGAGGGATGTGAGTACATCATTTCATG	Hs.89426
A_23_P500251	0.015993798	0.009632553	down	1.31982	-1.31982	-0.400345	YWHAB	Homo sapiens tyrosine 3-monooxygenase/tryptophan 5-monooxygenase activation protein beta (YWHAB), transcript variant 1, mRNA [NM_003404]	GAGTCTTATAAAGACAGCACTCTGATCATGCAGTTACTTAGGGACAATCTCACTCTGTGG	Hs.643544
A_32_P78349	6.422638E-4	2.592937E-4	up	2.15485	2.15485	1.10759		Homo sapiens cDNA FLJ11962 fis, clone HEMBB1001047. [AK022024]	TGTCTTTCTTGTGTTAGACATGCCATTACTTTTCCTGGATTAATCGATTGTAATATCCAC	Hs.677085
A_23_P374559	7.579396E-4	3.1647063E-4	up	2.07965	2.07965	1.05634	ZNRF4	zinc and ring finger 4 [Source:HGNC Symbol;Acc:HGNC:17726] [ENST00000222033]	TGTGCAAACAGTCGGTGGCCGCCACAGAAGACAGCTTTGACTCCACCACCTACAGCTTCA	Hs.126496
A_32_P923734	4.6344326E-6	6.458861E-7	up	2.90176	2.90176	1.53693	HIP1	Homo sapiens cDNA FLJ37547 fis, clone BRCAN2027513. [AK094866]	ATGTAGGAAATGCAAAGTGTGGCCACTTTGTGGGAAAATTACTTTGGGGGCTAAAGTGGA
A_23_P14193	1.4878295E-6	1.8143027E-7	down	2.57863	-2.57863	-1.3666	RFC3	Homo sapiens replication factor C subunit 3 (RFC3), transcript variant 1, mRNA [NM_002915]	ATTCAAGTATTCATTGTTGATCCTCCTATTCTCTTCCGTCTAATCTCTCACCTGCTAAAG	Hs.115474
A_23_P8363	6.093375E-6	8.7916726E-7	down	5.5103	-5.5103	-2.46213	LINC00525	Homo sapiens long intergenic non-protein coding RNA 525 (LINC00525), long non-coding RNA [NR_038407]	TTTGAGCAATTGTCATTTGTTGGACTGATCGTTCAATTTCCTCTTCGGTCCTTGGCCTTT	Hs.488236
A_24_P462553	9.713799E-5	2.1898775E-5	up	2.39692	2.39692	1.26118	CRIPT	CXXC repeat containing interactor of PDZ3 domain [Source:HGNC Symbol;Acc:HGNC:14312] [ENST00000238892]	GATGAAAGAATCTGTTAAGATATCAGATTGTAATATAAAAGATACTAGAAACAAATGCCA	Hs.634293
A_23_P102681	1.7500935E-4	4.526743E-5	up	2.10598	2.10598	1.07449	LINC01711	Homo sapiens long intergenic non-protein coding RNA 1711 (LINC01711), long non-coding RNA [NR_125359]	ACTGACAAATCGAGTGGGCAAACGGCTTACTCAAAGGCCAGGAGCAGCTACCCGATGACT	Hs.280135
A_24_P88031	0.585462	0.52737	up	1.08686	1.08686	0.120166	C8orf33	Homo sapiens chromosome 8 open reading frame 33 (C8orf33), mRNA [NM_023080]	GACTTCTTGTCTAAATGTTGGCCATTCAGTCTCAGGCCCTCTGTTCCATGGAATTGGGAA	Hs.169615
A_24_P941526	0.0041674883	0.0021880504	up	1.85583	1.85583	0.892064	ACSL6	Homo sapiens acyl-CoA synthetase long chain family member 6 (ACSL6), transcript variant 1, mRNA [NM_015256]	GCATAATTACATTCCTAAAATCTTTAAGCGTGCCGAAGTTTAACCACTAAAACCTCCTTT	Hs.14945
A_23_P134314	0.40752107	0.3469081	down	1.08164	-1.08164	-0.113217	MPLKIP	M-phase specific PLK1 interacting protein [Source:HGNC Symbol;Acc:HGNC:16002] [ENST00000306984]	GTAGGATAACTTGCAACATTTAGCTCTGGAAGTACCTACCACATTTTAGAGATTTACCGT	Hs.654989
A_23_P13048	0.27184308	0.21948138	up	1.1674	1.1674	0.223296	KRTAP5-9	Homo sapiens keratin associated protein 5-9 (KRTAP5-9), mRNA [NM_005553]	TGTTGCTCCTCCTCGGGTCGTGGGTCATCCTGCTGCCAATCCAGCTGCTGCAAGCCCTGC	Hs.709220
A_23_P98565	5.2478985E-4	1.9922425E-4	up	2.1955	2.1955	1.13455	MS4A14	Homo sapiens membrane spanning 4-domains A14 (MS4A14), transcript variant 4, mRNA [NM_001261828]	CAAGACACATGTTTAGCCTATTTGTCCAATCTAGATTCAGAACAAGATGTGCAACCAGAC	Hs.709736
A_32_P144381	0.022077305	0.013704229	up	1.51638	1.51638	0.600631			TCTCCACACATGGCTCCTTTGCCTGTCTCCGAACCAAAGCTCCTTCAAGGCTGCAGATGG
A_24_P325533	9.164965E-6	1.3865765E-6	up	2.46788	2.46788	1.30327	PKLR	Homo sapiens pyruvate kinase L/R (PKLR), transcript variant 1, mRNA [NM_000298]	CAGCTGTTTGGAAGCAATTATAAAACTTCTCCCACACACCAAGAACCCCAGAACTCCCCA	Hs.95990
A_24_P38702	0.0477576	0.032014664	down	1.23877	-1.23877	-0.308907	NKX2-3	Homo sapiens NK2 homeobox 3 (NKX2-3), mRNA [NM_145285]	CACCTCCACCCCTTTCTCAGTCAAAGACATTTTGAATCTGGAGCAGCAGCACCAGCACTT	Hs.243272
A_23_P47616	0.86361927	0.8355324	up	1.05056	1.05056	0.0711571	FOLH1	Homo sapiens folate hydrolase 1 (FOLH1), transcript variant 1, mRNA [NM_004476]	TATTGAAAGCAAAGTGGACCCTTCCAAGGCCTGGGGAGAAGTGAAGAGACAGATTTATGT	Hs.654487
A_23_P132760	1.2581627E-4	3.003265E-5	up	2.28873	2.28873	1.19455	TRH	Homo sapiens thyrotropin releasing hormone (TRH), mRNA [NM_007117]	TCTGGCTGTGGGATAAATGTGTGTGGGAATATTGAAACATCGCCTAGGAATTGTGGTTTG	Hs.732877
A_24_P190007	5.525352E-4	2.1289001E-4	up	2.19646	2.19646	1.13518	GP2	Homo sapiens glycoprotein 2 (GP2), transcript variant 1, mRNA [NM_001007240]	TGACCTAGTTTTCCTGCATTGTGAGATTCATCTCTGTGATTCTCTTAATGAACAGTGCCA	Hs.53985
A_23_P140907	0.83895916	0.80737543	down	1.04248	-1.04248	-0.0600217	PGAP6	Homo sapiens transmembrane protein 8A (TMEM8A), mRNA [NM_021259]	GCGTCTCTATGGCCTCTGTGGGCATCGCCATCTACACCTCCATGATGACTAGCGACAACT	Hs.288940
A_24_P100650	3.961079E-4	1.3693595E-4	up	2.17351	2.17351	1.12003	EQTN	Homo sapiens equatorin (EQTN), transcript variant 1, mRNA [NM_020641]	GAAGAAAAGAATGAAGATCATACTCCCAATTATGCTCCTGCTAATGAGAAAAATGGCAAT	Hs.163070
A_24_P319613	0.602375	0.54532284	down	1.12222	-1.12222	-0.166356	NEK2	Homo sapiens NIMA related kinase 2 (NEK2), transcript variant 1, mRNA [NM_002497]	ATTCTTGAGAACCCTTTAATAGCAGATTTGGTTGCAGACGAGCAAAGAAGAAATCTTGAG	Hs.153704
A_23_P149375	0.6837167	0.6321381	down	1.09333	-1.09333	-0.128725	THEM4	Homo sapiens thioesterase superfamily member 4 (THEM4), mRNA [NM_053055]	ATACAAAGAGGATTCAGTTTCCATCTTCTCAACTTTTTAACACAGAAACACTTCCTGCGA	Hs.164070
A_32_P190769	4.2121165E-4	1.4885694E-4	up	2.18693	2.18693	1.12891	C1QTNF7	Homo sapiens C1q and TNF related 7 (C1QTNF7), transcript variant 3, mRNA [NM_031911]	CATACTTTGTGCACTTATTGCTCTCCTTCTGAGTCAGGACATGTGTACAGGAGACCAAGA	Hs.153714
A_23_P67932	1.775071E-4	4.6068995E-5	up	2.18339	2.18339	1.12657	CXCR1	C-X-C motif chemokine receptor 1 [Source:HGNC Symbol;Acc:HGNC:6026] [ENST00000295683]	CCTGCTAGAACAGTCTCTTGAGGCACAGAAACTCCTGTTCATGCCCATACCCCTGGCCAA	Hs.194778
A_23_P90804	8.197471E-5	1.7842012E-5	down	2.22256	-2.22256	-1.15222	MAP4K4	Homo sapiens mitogen-activated protein kinase kinase kinase kinase 4 (MAP4K4), transcript variant 2, mRNA [NM_145686]	CTAGGTTTAGTCAGAGCTTTCACAAGTAATAACCTTTCTGTATTAAAATCAGAGTAACCC	Hs.701013
A_23_P102202	0.17181665	0.13103355	down	1.39315	-1.39315	-0.47835	MSH6	Homo sapiens mutS homolog 6 (MSH6), transcript variant 1, mRNA [NM_000179]	GAAGTTTGCCTGGCTAGTGAAAGGTCAACTGTAGATGCTGAAGCTGTCCATAAATTGCTG	Hs.445052
A_23_P148768	3.0961435E-4	9.80085E-5	up	2.15186	2.15186	1.10558	F5	Homo sapiens coagulation factor V (F5), mRNA [NM_000130]	TCCGTGTCATTCCTAAAACATGGAATCAAAGTATTGCACTTCGCCTGGAACTCTTTGGCT	Hs.30054
A_24_P342484	5.480097E-4	2.1073295E-4	up	2.0952	2.0952	1.06709	CRP	Homo sapiens C-reactive protein (CRP), transcript variant 2, mRNA [NM_000567]	TACTTCCTATGTATCCCTCAAAGCACCGTTAACGAAGCCTCTCAAAGCCTTCACTGTGTG	Hs.76452
A_32_P23187	0.29336387	0.2393072	up	1.4264	1.4264	0.512375			GGTGATGACTTTTGTTCATTTCTGGGAGGACAGATTGTGTGACCTCAGGATTATCCACTT
A_23_P49254	3.4948192E-5	6.485652E-6	up	2.1401	2.1401	1.09768	HBQ1	Homo sapiens hemoglobin subunit theta 1 (HBQ1), mRNA [NM_005331]	TGGAAAGGACCTTCCTGGCTTTCCCCGCCACGAAGACCTACTTCTCCCACCTGGACCTGA	Hs.247921
A_23_P259172	0.63976425	0.58535165	down	1.14144	-1.14144	-0.190854	SSR4	Homo sapiens signal sequence receptor subunit 4 (SSR4), transcript variant 3, mRNA [NM_001204527]	GCCTCCTCAGGAAGGCTCAGAGGAATAACGAGGACATTTCCATCATCCCGCCTCTGTTTA	Hs.409223
A_24_P298228	0.0430298	0.028536445	down	1.65479	-1.65479	-0.726648		solute carrier family 25 member 5 pseudogene 3 [Source:HGNC Symbol;Acc:HGNC:507] [ENST00000444439]	TGACTTCCTATTCATTTGACATCGTTCGCCTCGTGATGATTCAGTCAGGGCGCAAAGTAA
A_24_P307724	0.0010058223	4.411931E-4	up	2.02705	2.02705	1.01939	LINC02145	Homo sapiens long intergenic non-protein coding RNA 2145 (LINC02145), long non-coding RNA [NR_028351]	AGTCATTGACTTTCTTTGTTGTTACTTTCAGCATATCCCCTGTCTGGCACAAAGGGAGCA	Hs.376760
A_24_P586390	3.0876773E-8	2.4314903E-9	up	2.96694	2.96694	1.56898	LOC100133331	Homo sapiens uncharacterized LOC100133331 (LOC100133331), long non-coding RNA [NR_028327]	TCAGCCTCTACAGACCAAGCTCATGACTCACAATGGCCTATTTAGGCCCATACCCTATGT	Hs.733048
A_24_P204976	1.9794937E-4	5.3137504E-5	up	2.24103	2.24103	1.16416	C9orf131	Homo sapiens mRNA for FLJ00273 protein. [AK090398]	AAAGATGACCTACTTATGTGTAACATTTGGCCCAGACAGTGCTTTTTAACTGTGACCAAC
A_23_P52031	5.579163E-4	2.1561503E-4	down	2.50201	-2.50201	-1.32309	PGM1	Homo sapiens phosphoglucomutase 1 (PGM1), transcript variant 1, mRNA [NM_002633]	TGCATTGCTGCTGCGTGGGTATTTGTCTCCTTAGCCATCAGGTACAGTTTACACTACAAT	Hs.1869
A_24_P138556	0.22751284	0.1795443	up	1.26135	1.26135	0.334964	EIF2S1	Homo sapiens eukaryotic translation initiation factor 2 subunit alpha (EIF2S1), mRNA [NM_004094]	CACAGGCTGTCAAAATTCGAGCAGATATTGAAGTGGCTTGTTATGGTTATGAAGGCATTG	Hs.151777
A_24_P402415	0.0011522006	5.1521393E-4	up	2.0569	2.0569	1.04047	SYT14	Homo sapiens synaptotagmin 14 (SYT14), transcript variant 4, mRNA [NM_153262]	CTGGTCCCTTGCAAGTCTTCTAGACAGGTTGTACTGTAGAACTACGTAACTTTCTGTTGA	Hs.658866
A_24_P880043	7.0264725E-15	9.987595E-17	down	5.10125	-5.10125	-2.35085	PCGF5	Homo sapiens polycomb group ring finger 5 (PCGF5), transcript variant 1, mRNA [NM_032373]	TGTATTTTCTGTTGATCTATGGAATGTTCTGTACAAAGCTGTATAATTGTACTGTTGGGC	Hs.500512
A_23_P68949	1.7663673E-10	7.947858E-12	up	2.47151	2.47151	1.30539	ST13	Homo sapiens ST13 Hsp70 interacting protein (ST13), transcript variant 1, mRNA [NM_003932]	CACTGGGAAGAAGCAGCCCATGATCTTGCCCTTGCCTGTAAATTGGATTATGATGAAGAT	Hs.712713
A_23_P85371	0.12835775	0.09496344	down	1.34775	-1.34775	-0.430548	RABGGTB	Homo sapiens Rab geranylgeranyltransferase subunit beta (RABGGTB), transcript variant 1, mRNA [NM_004582]	GCTGGATTGTCACTTTTGGGAGAAGAACAGATTAAACCTGTTAATCCTGTCTTTTGCATG	Hs.78948
A_24_P303480	0.5074901	0.4466056	down	1.13727	-1.13727	-0.185578	RAB32	Homo sapiens RAB32, member RAS oncogene family (RAB32), mRNA [NM_006834]	ACCAAAGCTTTCCTAATGAAGAAAACGATGTGGACAAAATTAAGCTAGATCAAGAGACCT	Hs.287714
A_24_P340800	4.974109E-10	2.4923199E-11	up	3.16712	3.16712	1.66317	ZNF621	Homo sapiens zinc finger protein 621 (ZNF621), transcript variant 1, mRNA [NM_198484]	AGAATGCCAGTAGGAGGACTTCTCAGGAACGTTTCTCAGCACTTTGATTTTAAAAGGAAG	Hs.19977
[truncated: 39,265 more rows]

## Sheet: Suppl. Table S3
#term ID	term description	observed gene count	background gene count	strength	signal	false discovery rate	matching proteins in your network (IDs)	matching proteins in your network (labels)
[truncated: 317 more rows]

[truncated: 1 more sheets: Suppl. Table S4]
